# Supplementary material for: Cardiometabolic traits mediating the effect of education on the risk of DKD and CKD: a Mendelian randomization study
Source: Front Nutr. 2024 Aug 13;11:1400577. doi: 10.3389/fnut.2024.1400577 (PMC11347428; doi:10.3389/fnut.2024.1400577)
Supplement: Supplementary file 1 [file Presentation_1.zip]

Archive with 6 entries (5 files):
- Supplemental material/
- Supplemental material/Supplemental material.docx
- Supplemental material/Table S1.xlsx
- Supplemental material/Table S2.xlsx
- Supplemental material/Table S3.xlsx
- Supplemental material/Table S4.xlsx
