# Supplementary material for: Cardiometabolic traits mediating the effect of education on the risk of DKD and CKD: a Mendelian randomization study
Source: Front Nutr. 2024 Aug 13;11:1400577. doi: 10.3389/fnut.2024.1400577 (PMC11347428; doi:10.3389/fnut.2024.1400577)
Supplement: Supplementary file 1 [file Presentation_1.zip › Supplemental material/Table S1.xlsx]

## Sheet: Table S1
Table S1. Full genetic instrument used in MR analysis to estimate the associations of education with DKD and CKD
Abbreviations: Edu-DKD, Education as the exposure-Diabetic kidney disease as the outcome; Edu-CKD, Education as the exposure-Chronic kidney disease as the outcome.

## Sheet: Edu-DKD
Exposure	Outcome	SNP	Effect allele	Other allele	Effect allele frequency	Beta	Standard Error	Proxy SNP	P	Samplesize.exposure	Samplesize.outcome	rsq.exposure	rsq.outcome	Steiger_dir	Steiger_pval
Education	DKD	rs10060023	T	C	0.3622	0.01178	0.00182	NA	9.58959e-11	766345	312650	5.46639e-05	4.1927e-06	TRUE	0.0117625
Education	DKD	rs1007731	C	A	0.8759	0.0151	0.00269	NA	2.07e-08	766345	312650	4.11158e-05	3.89698e-06	TRUE	0.0364938
Education	DKD	rs1008078	C	T	0.5901	0.01738	0.00173	NA	1.20005e-23	766345	312650	0.000131682	7.51351e-06	TRUE	3.85461e-05
Education	DKD	rs10098073	C	A	0.5	0.01185	0.00171	NA	3.71022e-12	766345	312650	6.26605e-05	6.68876e-07	TRUE	0.000823295
Education	DKD	rs10120798	G	A	0.5833	0.01028	0.00173	NA	2.74e-09	766345	312650	4.60735e-05	1.62196e-06	TRUE	0.00936377
Education	DKD	rs10145520	G	T	0.2058	0.01191	0.00213	NA	2.17e-08	766345	312650	4.07965e-05	1.03834e-05	TRUE	0.135852
Education	DKD	rs10189857	A	G	0.5816	0.01725	0.00171	NA	6.70039e-24	766345	312650	0.000132772	1.28755e-05	TRUE	0.00018465
Education	DKD	rs10205801	G	A	0.4932	0.01053	0.00171	NA	7.17001e-10	766345	312650	4.94789e-05	7.31665e-07	TRUE	0.0035953
Education	DKD	rs10215082	G	A	0.5612	0.01303	0.00172	NA	3.32966e-14	766345	312650	7.48818e-05	1.33062e-06	TRUE	0.000408926
Education	DKD	rs10402747	T	C	0.551	0.0097	0.00172	NA	1.73002e-08	766345	312650	4.14997e-05	5.49155e-06	TRUE	0.0534311
Education	DKD	rs1043209	A	G	0.619	0.01364	0.00174	NA	4.21988e-15	766345	312650	8.01811e-05	5.72542e-07	TRUE	0.000111957
Education	DKD	rs10433551	A	G	0.1003	0.01448	0.00265	NA	4.72999e-08	766345	312650	3.89588e-05	6.64128e-07	TRUE	0.0105497
Education	DKD	rs10456918	C	A	0.182	0.01485	0.00224	NA	3.67029e-11	766345	312650	5.73467e-05	1.13666e-10	TRUE	0.000365897
Education	DKD	rs10460095	G	A	0.4133	0.01066	0.00171	NA	4.87001e-10	766345	312650	5.07081e-05	9.16469e-07	TRUE	0.00367809
Education	DKD	rs10496091	G	A	0.7109	0.01403	0.00188	NA	7.46965e-14	766345	312650	7.26683e-05	1.29052e-07	TRUE	0.000119174
Education	DKD	rs1051474	C	T	0.2738	0.01301	0.00188	NA	4.85959e-12	766345	312650	6.24868e-05	3.32454e-07	TRUE	0.000553658
Education	DKD	rs10519504	T	G	0.1446	0.01381	0.00235	NA	3.92004e-09	766345	312650	4.50618e-05	9.48145e-07	TRUE	0.00684161
Education	DKD	rs1054442	C	A	0.3282	0.01426	0.00177	NA	8.41977e-16	766345	312650	8.46901e-05	7.03039e-08	TRUE	2.53405e-05
Education	DKD	rs10616	T	C	0.2993	0.0103	0.00185	NA	2.74e-08	766345	312650	4.04474e-05	4.5117e-07	TRUE	0.00735253
Education	DKD	rs1061801	G	A	0.8112	0.01354	0.0022	NA	8.34008e-10	766345	312650	4.94251e-05	3.02365e-06	TRUE	0.0126484
Education	DKD	rs10752262	T	C	0.3741	0.01072	0.00174	NA	7.79992e-10	766345	312650	4.95275e-05	2.84454e-06	TRUE	0.0116826
Education	DKD	rs10765775	A	G	0.3963	0.01488	0.00176	NA	2.61999e-17	766345	312650	9.32646e-05	1.52556e-06	TRUE	7.21994e-05
Education	DKD	rs10795831	G	T	0.7908	0.01223	0.00208	NA	3.98997e-09	766345	312650	4.51111e-05	2.2944e-06	TRUE	0.014236
Education	DKD	rs10797055	G	A	0.5102	0.00986	0.00172	NA	1.03999e-08	766345	312650	4.288e-05	3.6103e-06	TRUE	0.0284951
Education	DKD	rs10810099	G	A	0.7177	0.015	0.0019	NA	3.30979e-15	766345	312650	8.13236e-05	2.7226e-07	TRUE	6.23487e-05
Education	DKD	rs10853455	G	T	0.7857	0.01163	0.00211	NA	3.61002e-08	766345	312650	3.96419e-05	1.64646e-06	TRUE	0.0181612
Education	DKD	rs10856785	C	T	0.2704	0.01132	0.00192	NA	3.83001e-09	766345	312650	4.53573e-05	5.35919e-08	TRUE	0.00217983
Education	DKD	rs10879676	C	T	0.4082	0.00982	0.00173	NA	1.26e-08	766345	312650	4.20426e-05	2.55975e-06	TRUE	0.0213599
Education	DKD	rs10887801	T	G	0.4371	0.01087	0.00171	NA	2.27002e-10	766345	312650	5.27255e-05	9.69753e-07	TRUE	0.00309942
Education	DKD	rs10906186	T	C	0.4354	0.00991	0.00172	NA	7.91006e-09	766345	312650	4.3316e-05	2.09801e-06	TRUE	0.0155689
Education	DKD	rs10940921	T	G	0.4303	0.01089	0.00177	NA	7.00003e-10	766345	312650	4.93929e-05	2.79471e-08	TRUE	0.0012247
Education	DKD	rs10984445	A	G	0.4626	0.01158	0.00171	NA	1.17004e-11	766345	312650	5.98378e-05	5.08393e-08	TRUE	0.000401657
Education	DKD	rs10994777	A	G	0.1395	0.0146	0.00232	NA	3.36001e-10	766345	312650	5.16754e-05	1.81584e-06	TRUE	0.00591406
Education	DKD	rs11019128	C	T	0.6088	0.01123	0.00175	NA	1.43001e-10	766345	312650	5.37325e-05	1.78972e-06	TRUE	0.00474493
Education	DKD	rs11023749	A	G	0.6701	0.01132	0.0018	NA	2.95999e-10	766345	312650	5.16062e-05	9.59421e-06	TRUE	0.0541511
Education	DKD	rs1105307	G	A	0.7551	0.01173	0.00195	rs9775451	1.67001e-09	766345	312650	4.72153e-05	1.58832e-06	TRUE	0.0081901
Education	DKD	rs1106090	A	G	0.6259	0.01173	0.00175	NA	2.08978e-11	766345	312650	5.86234e-05	3.39254e-06	TRUE	0.00614175
Education	DKD	rs11081529	T	C	0.7432	0.01311	0.00186	NA	1.82012e-12	766345	312650	6.48229e-05	2.16515e-07	TRUE	0.000350515
Education	DKD	rs11123818	A	G	0.3946	0.02081	0.00175	NA	1.71989e-32	766345	312650	0.000184487	6.31155e-06	TRUE	1.81831e-07
Education	DKD	rs111821073	T	C	0.1633	0.01385	0.00237	NA	4.84998e-09	766345	312650	4.45616e-05	1.77395e-06	TRUE	0.0118
Education	DKD	rs111852224	T	C	0.1582	0.01663	0.00262	NA	2.34002e-10	766345	312650	5.25697e-05	7.15295e-07	TRUE	0.00254324
Education	DKD	rs11210934	A	G	0.716	0.01275	0.00194	NA	4.83949e-11	766345	312650	5.63598e-05	3.70099e-06	TRUE	0.00850918
Education	DKD	rs11223560	A	G	0.6173	0.00995	0.00173	NA	9.6801e-09	766345	312650	4.3163e-05	6.54823e-07	TRUE	0.00663528
Education	DKD	rs112687095	A	G	0.165	0.01325	0.00238	NA	2.42003e-08	766345	312650	4.04424e-05	1.79146e-07	TRUE	0.00515274
Education	DKD	rs113182709	A	G	0.02381	0.03225	0.00567	NA	1.29e-08	766345	312650	4.22135e-05	1.33433e-07	TRUE	0.00385778
Education	DKD	rs1143770	T	C	0.5918	0.01136	0.00172	NA	4.31023e-11	766345	312650	5.69183e-05	5.53357e-07	TRUE	0.0013522
Education	DKD	rs115438240	G	T	0.06463	0.02162	0.00378	NA	1.07999e-08	766345	312650	4.26861e-05	6.0942e-08	TRUE	0.00305197
Education	DKD	rs11601122	A	G	0.8503	0.01947	0.0023	NA	2.23975e-17	766345	312650	9.35002e-05	1.18596e-06	TRUE	5.26552e-05
Education	DKD	rs11620355	A	G	0.1156	0.01756	0.003	NA	4.77002e-09	766345	312650	4.47058e-05	1.21987e-05	TRUE	0.13234
Education	DKD	rs11623285	G	T	0.1207	0.01413	0.00251	NA	1.72001e-08	766345	312650	4.13519e-05	3.73513e-09	TRUE	0.00268664
Education	DKD	rs11627087	A	G	0.91497	0.01788	0.00325	NA	3.70997e-08	766345	312650	3.94937e-05	4.80944e-06	TRUE	0.0538557
Education	DKD	rs11635092	G	A	0.6361	0.01231	0.00177	NA	3.88956e-12	766345	312650	6.3113e-05	1.43869e-07	TRUE	0.000363937
Education	DKD	rs11646221	T	G	0.5646	0.01144	0.00172	NA	3.01023e-11	766345	312650	5.77227e-05	3.22711e-06	TRUE	0.00626239
Education	DKD	rs11657342	A	G	0.3554	0.01404	0.00191	NA	1.93999e-13	766345	312650	7.0504e-05	1.12444e-06	TRUE	0.000545945
Education	DKD	rs11663602	C	A	0.7432	0.01213	0.0019	NA	1.63999e-10	766345	312650	5.31824e-05	2.19172e-06	TRUE	0.0061642
Education	DKD	rs1167827	A	G	0.4337	0.00969	0.00173	NA	2.30999e-08	766345	312650	4.09368e-05	2.22668e-07	TRUE	0.00522736
Education	DKD	rs11678980	G	A	0.5544	0.01744	0.00172	NA	4.29042e-24	766345	312650	0.000134139	1.10005e-07	TRUE	1.14778e-07
Education	DKD	rs11681861	T	G	0.8435	0.01435	0.00259	NA	2.87998e-08	766345	312650	4.00556e-05	9.11863e-07	TRUE	0.0113275
Education	DKD	rs11694904	T	C	0.3384	0.01215	0.00185	NA	4.77969e-11	766345	312650	5.6281e-05	2.92947e-07	TRUE	0.00103737
Education	DKD	rs11703948	G	A	0.07483	0.01737	0.00285	NA	1.06001e-09	766345	312650	4.84692e-05	7.17912e-06	TRUE	0.0435785
Education	DKD	rs11732657	G	A	0.2993	0.01274	0.00197	NA	9.53894e-11	766345	312650	5.45707e-05	7.31593e-06	TRUE	0.0273467
Education	DKD	rs11774212	T	C	0.4762	0.01196	0.00171	NA	2.74031e-12	766345	312650	6.38292e-05	4.43283e-06	TRUE	0.00555892
Education	DKD	rs118093058	T	G	0.1446	0.01525	0.00257	NA	2.86999e-09	766345	312650	4.59442e-05	2.06147e-06	TRUE	0.0118176
Education	DKD	rs11871429	A	G	0.7959	0.01425	0.00202	NA	1.91999e-12	766345	312650	6.49345e-05	1.55449e-05	TRUE	0.0524524
Education	DKD	rs12030427	A	G	0.3027	0.01085	0.00198	NA	4.34e-08	766345	312650	3.91822e-05	6.66525e-06	TRUE	0.0830709
Education	DKD	rs12151248	C	T	0.8895	0.01573	0.00271	NA	6.74994e-09	766345	312650	4.39619e-05	2.9123e-11	TRUE	0.00179679
Education	DKD	rs12170452	A	G	0.4371	0.01153	0.00171	rs136811	1.39991e-11	766345	312650	5.93222e-05	4.10745e-06	TRUE	0.00748464
Education	DKD	rs12273435	G	A	0.8027	0.01152	0.0021	NA	3.96004e-08	766345	312650	3.92669e-05	1.29263e-05	TRUE	0.208146
Education	DKD	rs12290350	T	C	0.233	0.013	0.00209	NA	4.70002e-10	766345	312650	5.04834e-05	1.71431e-06	TRUE	0.00631008
Education	DKD	rs12364080	C	T	0.1276	0.01389	0.0025	NA	2.89001e-08	766345	312650	4.02795e-05	7.34481e-06	TRUE	0.0865942
Education	DKD	rs12375949	C	T	0.5697	0.01447	0.00172	NA	3.30979e-17	766345	312650	9.23457e-05	2.60804e-08	TRUE	8.49268e-06
Education	DKD	rs12468040	T	G	0.3963	0.01432	0.00175	NA	2.4598e-16	766345	312650	8.73673e-05	1.98316e-06	TRUE	0.000183215
Education	DKD	rs12515541	G	T	0.4082	0.01135	0.00174	NA	6.95024e-11	766345	312650	5.55195e-05	2.53028e-06	TRUE	0.00575067
Education	DKD	rs12574281	C	A	0.3997	0.01077	0.00176	NA	8.84993e-10	766345	312650	4.88609e-05	4.35198e-06	TRUE	0.0208378
Education	DKD	rs12602286	T	G	0.8861	0.01701	0.00255	NA	2.36974e-11	766345	312650	5.80604e-05	9.1354e-06	TRUE	0.0302795
Education	DKD	rs12643771	T	C	0.3112	0.01518	0.00184	NA	1.6099e-16	766345	312650	8.88068e-05	3.07504e-08	TRUE	1.31128e-05
Education	DKD	rs12646216	T	C	0.3912	0.01062	0.00174	NA	1.09999e-09	766345	312650	4.86078e-05	1.66092e-08	TRUE	0.00126112
Education	DKD	rs12646297	G	A	0.2874	0.0111	0.00187	NA	2.76001e-09	766345	312650	4.59748e-05	1.56817e-09	TRUE	0.0014905
Education	DKD	rs12655753	G	A	0.97619	0.02903	0.00509	NA	1.17999e-08	766345	312650	4.24441e-05	3.27036e-09	TRUE	0.00234158
Education	DKD	rs12682775	C	T	0.2143	0.01187	0.00204	NA	5.99004e-09	766345	312650	4.41773e-05	1.99906e-06	TRUE	0.0136692
Education	DKD	rs12694681	T	G	0.7075	0.01123	0.00183	NA	9.06004e-10	766345	312650	4.91375e-05	3.51402e-07	TRUE	0.00249517
Education	DKD	rs12712269	C	T	0.6344	0.01063	0.00174	rs12712268	9.50999e-10	766345	312650	4.86994e-05	6.31824e-07	TRUE	0.00356896
Education	DKD	rs12716848	G	A	0.4439	0.00969	0.00174	NA	2.43002e-08	766345	312650	4.04677e-05	2.88764e-06	TRUE	0.0280238
Education	DKD	rs12724430	T	G	0.4558	0.00979	0.0017	NA	8.31994e-09	766345	312650	4.32739e-05	2.58237e-06	TRUE	0.0191469
Education	DKD	rs12778624	T	G	0.7772	0.01099	0.00196	NA	2.01999e-08	766345	312650	4.10244e-05	8.21495e-06	TRUE	0.0953869
Education	DKD	rs12908232	A	G	0.4932	0.00975	0.0017	NA	1e-08	766345	312650	4.2921e-05	7.16302e-07	TRUE	0.00717904
Education	DKD	rs1291818	T	C	0.4847	0.01085	0.0017	NA	1.78e-10	766345	312650	5.31515e-05	1.23138e-06	TRUE	0.00358395
Education	DKD	rs12926704	G	A	0.91497	0.01737	0.00269	rs12926569	1.03001e-10	766345	312650	5.44062e-05	6.18911e-07	TRUE	0.0019019
Education	DKD	rs13010288	T	G	0.1241	0.01953	0.00252	NA	1.03992e-14	766345	312650	7.83693e-05	1.42849e-05	TRUE	0.0168169
Education	DKD	rs13010566	C	A	0.5612	0.0106	0.0017	NA	4.58997e-10	766345	312650	5.07304e-05	6.43153e-08	TRUE	0.00120845
Education	DKD	rs13029509	G	A	0.5323	0.01049	0.0017	NA	7.17001e-10	766345	312650	4.96831e-05	4.17437e-06	TRUE	0.0183353
Education	DKD	rs13035874	G	A	0.6667	0.01114	0.00178	NA	4.34e-10	766345	312650	5.11075e-05	2.17743e-08	TRUE	0.000969259
Education	DKD	rs13090388	T	C	0.3095	0.02852	0.00184	NA	4.29042e-54	766345	312650	0.000313404	7.30155e-06	TRUE	1.55185e-12
Education	DKD	rs13091704	C	A	0.7551	0.0108	0.00197	NA	4.10998e-08	766345	312650	3.9217e-05	3.41672e-09	TRUE	0.00346141
Education	DKD	rs13145650	C	T	0.09184	0.01918	0.00306	NA	3.79997e-10	766345	312650	5.12636e-05	1.14442e-07	TRUE	0.00130644
Education	DKD	rs13147223	A	G	0.5969	0.01087	0.00176	NA	7.09006e-10	766345	312650	4.97724e-05	1.3469e-12	TRUE	0.000887383
Education	DKD	rs13163062	T	C	0.4167	0.01007	0.00172	NA	4.70999e-09	766345	312650	4.47259e-05	2.31134e-06	TRUE	0.0148885
Education	DKD	rs1334297	A	G	0.784	0.02449	0.00192	NA	3.05985e-37	766345	312650	0.000212256	6.98609e-07	TRUE	9.67618e-11
Education	DKD	rs1335482	T	C	0.5816	0.0096	0.0017	NA	1.63001e-08	766345	312650	4.16105e-05	2.87078e-06	TRUE	0.0250046
Education	DKD	rs13422673	C	T	0.5153	0.01201	0.0017	NA	1.7398e-12	766345	312650	6.51233e-05	2.17074e-06	TRUE	0.00188003
Education	DKD	rs13428598	T	C	0.3793	0.01649	0.00175	NA	3.90032e-21	766345	312650	0.000115849	8.27999e-07	TRUE	3.4278e-06
Education	DKD	rs1364626	T	C	0.4167	0.00956	0.00171	NA	2.15001e-08	766345	312650	4.07833e-05	1.26834e-05	TRUE	0.183138
Education	DKD	rs1381247	T	C	0.7092	0.01013	0.00182	NA	2.45997e-08	766345	312650	4.04236e-05	1.02585e-06	TRUE	0.0117755
Education	DKD	rs1391438	T	C	0.3146	0.0167	0.00183	NA	5.79029e-20	766345	312650	0.000108658	1.5834e-06	TRUE	1.5657e-05
Education	DKD	rs139244147	G	A	0.95408	0.02095	0.00365	NA	9.90011e-09	766345	312650	4.29873e-05	2.85031e-06	TRUE	0.0217869
Education	DKD	rs139612798	C	T	0.05442	0.02918	0.00511	rs17552299	1.10999e-08	766345	312650	4.25488e-05	1.86925e-06	TRUE	0.015117
Education	DKD	rs1405876	T	G	0.6412	0.01038	0.00177	NA	4.39997e-09	766345	312650	4.48751e-05	2.41631e-06	TRUE	0.0153403
Education	DKD	rs1427298	T	C	0.4116	0.0102	0.00172	NA	3.27997e-09	766345	312650	4.58881e-05	7.77656e-10	TRUE	0.00147766
Education	DKD	rs143163770	C	T	0.869	0.01625	0.00258	rs78564220	3.22003e-10	766345	312650	5.17633e-05	8.35765e-07	TRUE	0.00308056
Education	DKD	rs143386970	T	C	0.8673	0.016	0.00286	NA	2.19999e-08	766345	312650	4.08382e-05	2.46656e-06	TRUE	0.023127
Education	DKD	rs145590108	T	G	0.04932	0.02232	0.00367	NA	1.13999e-09	766345	312650	4.82628e-05	4.80717e-06	TRUE	0.0250551
Education	DKD	rs1458145	C	T	0.3827	0.01001	0.00178	NA	1.74e-08	766345	312650	4.12655e-05	1.46001e-06	TRUE	0.0139818
Education	DKD	rs1475974	C	T	0.3435	0.01269	0.0018	NA	2.02023e-12	766345	312650	6.48525e-05	4.23685e-06	TRUE	0.00472858
Education	DKD	rs152603	G	A	0.3861	0.01019	0.00177	NA	9.47e-09	766345	312650	4.32474e-05	4.68221e-06	TRUE	0.0375899
Education	DKD	rs1527878	G	A	0.25	0.01182	0.00199	NA	3.07999e-09	766345	312650	4.60347e-05	8.35446e-07	TRUE	0.00566518
Education	DKD	rs1550816	T	C	0.5408	0.01107	0.00172	NA	1.32999e-10	766345	312650	5.40495e-05	4.69637e-07	TRUE	0.00168078
Education	DKD	rs1558727	C	T	0.5153	0.01069	0.0017	NA	3.09001e-10	766345	312650	5.15955e-05	1.38984e-06	TRUE	0.00466435
Education	DKD	rs1566085	T	G	0.5697	0.01645	0.00171	NA	6.90081e-22	766345	312650	0.000120744	1.15617e-05	TRUE	0.000349013
Education	DKD	rs1566504	T	C	0.2432	0.01126	0.00203	NA	3.05e-08	766345	312650	4.01462e-05	8.13222e-07	TRUE	0.0104422
Education	DKD	rs1569092	A	G	0.182	0.01807	0.00234	NA	1.16011e-14	766345	312650	7.78086e-05	1.82102e-08	TRUE	4.25514e-05
Education	DKD	rs1569723	A	C	0.7432	0.01168	0.00197	NA	3.01002e-09	766345	312650	4.5868e-05	1.15753e-05	TRUE	0.112233
Education	DKD	rs1584469	C	T	0.6888	0.01303	0.00185	NA	2.09991e-12	766345	312650	6.47283e-05	1.87151e-06	TRUE	0.00165164
Education	DKD	rs1599381	A	G	0.4898	0.01002	0.0017	NA	3.83001e-09	766345	312650	4.53309e-05	3.72721e-06	TRUE	0.0236366
Education	DKD	rs1620977	A	G	0.3095	0.02046	0.00195	NA	1.13999e-25	766345	312650	0.000143634	4.19339e-06	TRUE	2.82946e-06
Education	DKD	rs1671770	A	C	0.1939	0.01342	0.00223	NA	1.90999e-09	766345	312650	4.72554e-05	2.29859e-08	TRUE	0.00153522
Education	DKD	rs16822665	T	C	0.3027	0.01286	0.00185	NA	3.57026e-12	766345	312650	6.30504e-05	1.78764e-06	TRUE	0.00185964
Education	DKD	rs16854920	C	T	0.3554	0.01007	0.00181	NA	2.50998e-08	766345	312650	4.03888e-05	9.5494e-08	TRUE	0.00438334
Education	DKD	rs16995054	C	T	0.7993	0.0139	0.00208	NA	2.52e-11	766345	312650	5.82713e-05	2.93819e-06	TRUE	0.00527942
Education	DKD	rs17048855	A	G	0.3248	0.01184	0.00179	NA	3.26964e-11	766345	312650	5.70886e-05	1.05607e-05	TRUE	0.0424423
Education	DKD	rs17060737	T	C	0.6956	0.01192	0.0019	NA	3.18002e-10	766345	312650	5.1357e-05	8.01101e-06	TRUE	0.041023
Education	DKD	rs17110109	C	T	0.3776	0.01023	0.00175	NA	4.70999e-09	766345	312650	4.45895e-05	4.30756e-06	TRUE	0.0301081
Education	DKD	rs17126938	C	T	0.1207	0.01536	0.0025	NA	8.13992e-10	766345	312650	4.92559e-05	5.19036e-06	TRUE	0.0255045
Education	DKD	rs17321729	A	G	0.7772	0.01141	0.00196	NA	6.05996e-09	766345	312650	4.42198e-05	7.85205e-06	TRUE	0.0698077
Education	DKD	rs17425572	A	G	0.4575	0.01224	0.0017	NA	6.8897e-13	766345	312650	6.76414e-05	1.31064e-06	TRUE	0.00084936
Education	DKD	rs17489649	A	G	0.6735	0.0139	0.00181	NA	1.57e-14	766345	312650	7.69513e-05	1.23092e-06	TRUE	0.000305038
Education	DKD	rs17551064	A	G	0.8401	0.01493	0.0023	NA	8.61986e-11	766345	312650	5.49815e-05	2.65013e-06	TRUE	0.00639001
Education	DKD	rs17563464	C	A	0.7959	0.01477	0.00212	NA	2.89001e-12	766345	312650	6.33342e-05	4.5016e-06	TRUE	0.00595167
Education	DKD	rs17565975	G	A	0.4694	0.01142	0.00171	NA	2.55976e-11	766345	312650	5.81958e-05	9.98117e-07	TRUE	0.00178353
Education	DKD	rs17570033	G	T	0.91156	0.01862	0.00283	NA	4.6505e-11	766345	312650	5.64857e-05	9.19111e-06	TRUE	0.0345965
Education	DKD	rs1758747	A	G	0.6905	0.0101	0.00184	NA	4.13e-08	766345	312650	3.93158e-05	5.26058e-07	TRUE	0.00897623
Education	DKD	rs17598675	C	T	0.5187	0.01199	0.0017	NA	1.74985e-12	766345	312650	6.49066e-05	2.09207e-08	TRUE	0.000192741
Education	DKD	rs176218	T	G	0.2007	0.01883	0.00215	NA	1.85012e-18	766345	312650	0.000100082	1.16264e-06	TRUE	2.59633e-05
Education	DKD	rs17638867	T	C	0.1871	0.01329	0.00222	NA	2.10999e-09	766345	312650	4.67628e-05	4.02251e-06	TRUE	0.0227651
Education	DKD	rs1827540	A	G	0.534	0.0106	0.0017	NA	4.49997e-10	766345	312650	5.07304e-05	1.9024e-07	TRUE	0.00162796
Education	DKD	rs1866823	A	G	0.551	0.01009	0.00171	NA	3.80996e-09	766345	312650	4.54305e-05	8.16492e-07	TRUE	0.00595196
Education	DKD	rs1880692	A	G	0.5578	0.01008	0.0017	NA	3.17001e-09	766345	312650	4.58754e-05	6.27797e-06	TRUE	0.0443221
Education	DKD	rs1892417	T	C	0.7721	0.01732	0.00202	NA	1.11995e-17	766345	312650	9.59242e-05	2.782e-06	TRUE	0.000128451
Education	DKD	rs1918394	T	C	0.1565	0.01261	0.0023	NA	4.15002e-08	766345	312650	3.92224e-05	5.30246e-06	TRUE	0.0620233
Education	DKD	rs192436652	C	T	0.97789	0.03497	0.00545	NA	1.34999e-10	766345	312650	5.37219e-05	1.58067e-05	TRUE	0.114007
Education	DKD	rs1925587	T	C	0.4048	0.01016	0.00171	NA	3.02998e-09	766345	312650	4.6063e-05	8.99075e-06	TRUE	0.0742137
Education	DKD	rs1931259	G	A	0.2041	0.01237	0.00211	rs7541533	4.30002e-09	766345	312650	4.48468e-05	5.48189e-09	TRUE	0.00180325
Education	DKD	rs1947114	G	A	0.2551	0.01071	0.00192	NA	2.63998e-08	766345	312650	4.06009e-05	4.25712e-08	TRUE	0.00366766
Education	DKD	rs1952183	G	A	0.4745	0.01055	0.0017	NA	5.57006e-10	766345	312650	5.0253e-05	6.00461e-07	TRUE	0.00292606
Education	DKD	rs1964927	A	G	0.3622	0.01423	0.00177	NA	9.8992e-16	766345	312650	8.43341e-05	1.04433e-07	TRUE	2.97612e-05
Education	DKD	rs1979969	G	T	0.2551	0.01208	0.00195	rs4565311	6.17007e-10	766345	312650	5.00749e-05	1.80137e-06	TRUE	0.00688891
Education	DKD	rs1980628	A	G	0.2398	0.01173	0.00209	NA	1.88999e-08	766345	312650	4.11019e-05	3.68e-07	TRUE	0.00623323
Education	DKD	rs2002058	C	T	0.7908	0.01211	0.00216	NA	1.97002e-08	766345	312650	4.10147e-05	2.04059e-06	TRUE	0.0190392
Education	DKD	rs2034670	A	G	0.8384	0.01312	0.00214	NA	8.09003e-10	766345	312650	4.90451e-05	7.56995e-07	TRUE	0.00385039
Education	DKD	rs2067854	A	G	0.182	0.01477	0.00209	NA	1.38007e-12	766345	312650	6.51654e-05	4.43073e-06	TRUE	0.00492095
Education	DKD	rs2141277	A	G	0.4728	0.00952	0.0017	NA	2.15998e-08	766345	312650	4.09199e-05	8.60108e-07	TRUE	0.00995489
Education	DKD	rs2179152	C	T	0.6429	0.01455	0.00176	NA	1.21004e-16	766345	312650	8.91741e-05	3.09389e-06	TRUE	0.000293285
Education	DKD	rs2182505	T	C	0.2636	0.01086	0.00192	NA	1.63999e-08	766345	312650	4.17461e-05	1.236e-05	TRUE	0.165135
Education	DKD	rs2195086	T	G	0.835	0.01282	0.00228	NA	2e-08	766345	312650	4.12539e-05	2.52759e-06	TRUE	0.0227553
Education	DKD	rs2220926	C	T	0.585	0.01055	0.00172	NA	7.99006e-10	766345	312650	4.90912e-05	2.23181e-06	TRUE	0.00938418
Education	DKD	rs2245901	G	A	0.5935	0.01403	0.00174	NA	6.26037e-16	766345	312650	8.48314e-05	5.90065e-06	TRUE	0.00139522
Education	DKD	rs2283076	A	G	0.7857	0.01143	0.00204	NA	2.07e-08	766345	312650	4.09629e-05	9.82177e-07	TRUE	0.0108035
Education	DKD	rs2287838	G	A	0.466	0.01152	0.00171	NA	1.53003e-11	766345	312650	5.92194e-05	3.55524e-07	TRUE	0.00082169
Education	DKD	rs2297600	T	G	0.8503	0.01569	0.00223	NA	2.16023e-12	766345	312650	6.45929e-05	4.51625e-06	TRUE	0.0053381
Education	DKD	rs2302761	T	C	0.1905	0.01354	0.00209	NA	1e-10	766345	312650	5.47643e-05	3.51286e-06	TRUE	0.00921223
Education	DKD	rs2336721	T	C	0.3605	0.00996	0.0018	rs2115779	3.05e-08	766345	312650	3.99515e-05	3.11291e-06	TRUE	0.0317833
Education	DKD	rs2343094	A	G	0.6173	0.01029	0.00181	NA	1.29e-08	766345	312650	4.21728e-05	4.28107e-07	TRUE	0.00592519
Education	DKD	rs2347526	C	T	0.6378	0.01395	0.00179	NA	6.84069e-15	766345	312650	7.92473e-05	1.99074e-07	TRUE	6.75464e-05
Education	DKD	rs2365376	A	C	0.3282	0.0107	0.00179	NA	2.15001e-09	766345	312650	4.66249e-05	4.52932e-06	TRUE	0.026772
Education	DKD	rs2406253	A	G	0.7976	0.01411	0.00216	NA	6.4003e-11	766345	312650	5.568e-05	1.06602e-05	TRUE	0.0479564
Education	DKD	rs242093	G	A	0.4524	0.01031	0.00172	NA	2.07e-09	766345	312650	4.68832e-05	1.20024e-05	TRUE	0.110925
Education	DKD	rs2447535	G	A	0.7245	0.01181	0.00185	NA	1.69001e-10	766345	312650	5.31753e-05	1.35585e-06	TRUE	0.00388179
Education	DKD	rs2496482	T	C	0.415	0.01109	0.00177	NA	4.03999e-10	766345	312650	5.12237e-05	6.8514e-06	TRUE	0.0324182
Education	DKD	rs2554835	A	G	0.398	0.00974	0.00175	NA	2.68999e-08	766345	312650	4.04204e-05	4.97285e-08	TRUE	0.00384166
Education	DKD	rs2589091	G	A	0.6105	0.00949	0.00172	NA	3.26002e-08	766345	312650	3.97224e-05	1.39833e-08	TRUE	0.00356538
Education	DKD	rs268120	A	G	0.2466	0.01244	0.00196	NA	2.13e-10	766345	312650	5.25633e-05	4.51373e-06	TRUE	0.0157209
Education	DKD	rs2702575	C	T	0.6395	0.00989	0.00175	NA	1.55998e-08	766345	312650	4.1675e-05	2.99852e-06	TRUE	0.0260067
Education	DKD	rs2706762	T	C	0.1514	0.01484	0.00246	NA	1.59001e-09	766345	312650	4.74847e-05	6.8221e-07	TRUE	0.00426293
Education	DKD	rs2725370	C	T	0.7109	0.01536	0.00187	NA	1.97015e-16	766345	312650	8.80314e-05	6.61277e-06	TRUE	0.00132901
Education	DKD	rs273438	G	A	0.5255	0.00937	0.00171	NA	4.15002e-08	766345	312650	3.91784e-05	1.84862e-07	TRUE	0.00601496
Education	DKD	rs277828	C	A	0.7432	0.01091	0.00196	NA	2.71e-08	766345	312650	4.04293e-05	1.23152e-06	TRUE	0.0133852
Education	DKD	rs281302	G	A	0.4252	0.0111	0.00172	NA	9.84011e-11	766345	312650	5.43428e-05	9.32025e-07	TRUE	0.00253691
Education	DKD	rs2819336	T	C	0.3384	0.01828	0.00177	NA	5.46009e-25	766345	312650	0.000139162	1.60661e-06	TRUE	6.98085e-07
Education	DKD	rs2820314	A	C	0.6837	0.011	0.0018	NA	9.34007e-10	766345	312650	4.873e-05	6.20745e-07	TRUE	0.00351978
Education	DKD	rs2833483	C	T	0.06293	0.01974	0.00337	NA	4.77002e-09	766345	312650	4.47705e-05	8.56407e-07	TRUE	0.00658812
Education	DKD	rs28513670	G	A	0.1531	0.01477	0.00225	NA	5.06058e-11	766345	312650	5.62274e-05	1.39999e-06	TRUE	0.00292038
Education	DKD	rs28513882	G	A	0.8112	0.01246	0.00221	NA	1.63001e-08	766345	312650	4.14773e-05	2.06997e-06	TRUE	0.018428
Education	DKD	rs28661002	T	C	0.7483	0.01099	0.00198	NA	2.89001e-08	766345	312650	4.01998e-05	3.79069e-06	TRUE	0.0384233
Education	DKD	rs2885198	A	G	0.4983	0.01025	0.0017	NA	1.81001e-09	766345	312650	4.74358e-05	9.17126e-06	TRUE	0.0689893
Education	DKD	rs2898191	A	C	0.6922	0.01041	0.00188	NA	3.29003e-08	766345	312650	4.00078e-05	6.69778e-06	TRUE	0.0782229
Education	DKD	rs2964197	T	C	0.5	0.01177	0.0017	NA	4.70002e-12	766345	312650	6.25467e-05	1.50914e-05	TRUE	0.0579293
Education	DKD	rs2971970	G	T	0.7721	0.01654	0.00207	NA	1.24997e-15	766345	312650	8.3305e-05	2.12535e-08	TRUE	2.3123e-05
Education	DKD	rs2998315	G	A	0.5782	0.01269	0.00171	NA	1.11995e-13	766345	312650	7.18582e-05	3.88562e-06	TRUE	0.00217113
Education	DKD	rs301800	T	C	0.1803	0.01516	0.00224	NA	1.33015e-11	766345	312650	5.97659e-05	5.41476e-06	TRUE	0.0108803
Education	DKD	rs3026996	A	C	0.716	0.01537	0.00199	NA	1.05003e-14	766345	312650	7.78367e-05	5.63597e-08	TRUE	5.218e-05
Education	DKD	rs31940	A	G	0.1344	0.01548	0.00246	NA	3.23996e-10	766345	312650	5.16685e-05	7.20889e-09	TRUE	0.000816131
Education	DKD	rs337637	A	G	0.3367	0.01123	0.00177	NA	2.10999e-10	766345	312650	5.25251e-05	9.15742e-07	TRUE	0.00303372
Education	DKD	rs339054	G	T	0.5221	0.0117	0.0017	NA	5.90065e-12	766345	312650	6.1805e-05	1.77074e-07	TRUE	0.000454232
Education	DKD	rs34316	A	C	0.4201	0.02016	0.00177	NA	3.34965e-30	766345	312650	0.000169254	2.77974e-06	TRUE	9.03016e-08
Education	DKD	rs35039375	A	G	0.90646	0.01983	0.00293	rs35041900	1.22011e-11	766345	312650	5.97669e-05	3.17884e-06	TRUE	0.00506425
Education	DKD	rs35104491	A	G	0.233	0.01218	0.00219	NA	2.61999e-08	766345	312650	4.03613e-05	7.5321e-07	TRUE	0.00974343
Education	DKD	rs35316276	T	C	0.2942	0.01173	0.00194	NA	1.51999e-09	766345	312650	4.77033e-05	2.68428e-06	TRUE	0.0130408
Education	DKD	rs35417702	C	T	0.4235	0.01445	0.0017	NA	1.93019e-17	766345	312650	9.427e-05	1.09701e-08	TRUE	6.00938e-06
Education	DKD	rs35475880	G	T	0.8163	0.01511	0.00208	NA	3.80014e-13	766345	312650	6.88572e-05	7.80732e-07	TRUE	0.000475898
Education	DKD	rs36083520	C	T	0.1667	0.01629	0.00223	NA	2.60016e-13	766345	312650	6.96272e-05	1.22797e-05	TRUE	0.0225573
Education	DKD	rs36119825	A	G	0.4694	0.01063	0.00171	NA	4.82003e-10	766345	312650	5.04231e-05	3.4237e-06	TRUE	0.0133506
Education	DKD	rs363096	C	T	0.5748	0.01363	0.00172	NA	2.03986e-15	766345	312650	8.19362e-05	6.78287e-06	TRUE	0.0023789
Education	DKD	rs3781339	C	T	0.8095	0.01247	0.00219	NA	1.29999e-08	766345	312650	4.23061e-05	1.8446e-07	TRUE	0.00420096
Education	DKD	rs3809634	G	A	0.335	0.01058	0.00185	NA	1.09001e-08	766345	312650	4.26762e-05	1.23306e-06	TRUE	0.0106138
Education	DKD	rs3890802	G	A	0.7313	0.01133	0.00191	NA	2.74e-09	766345	312650	4.59145e-05	3.98281e-06	TRUE	0.0242803
Education	DKD	rs3897821	A	G	0.6497	0.01502	0.0018	NA	8.25087e-17	766345	312650	9.08515e-05	1.16425e-06	TRUE	6.79855e-05
Education	DKD	rs4073894	A	G	0.1769	0.01524	0.00211	NA	5.40008e-13	766345	312650	6.80695e-05	3.0979e-08	TRUE	0.000141823
Education	DKD	rs4328757	T	C	0.6514	0.01067	0.00174	NA	9.3901e-10	766345	312650	4.90666e-05	7.96408e-07	TRUE	0.00397233
Education	DKD	rs4352658	C	T	0.90986	0.0212	0.00308	NA	5.55009e-12	766345	312650	6.18188e-05	1.12661e-05	TRUE	0.033719
Education	DKD	rs4369924	A	G	0.1684	0.01362	0.00234	NA	5.81996e-09	766345	312650	4.42059e-05	8.43992e-07	TRUE	0.0069297
Education	DKD	rs4382592	G	T	0.699	0.01636	0.00185	NA	1.00995e-18	766345	312650	0.000102037	1.12827e-05	TRUE	0.00148639
Education	DKD	rs4384309	A	G	0.4796	0.0109	0.00172	NA	2.52e-10	766345	312650	5.24023e-05	1.37789e-06	TRUE	0.00426185
Education	DKD	rs4442732	A	G	0.4031	0.01063	0.00176	NA	1.49001e-09	766345	312650	4.75989e-05	4.89334e-06	TRUE	0.0271927
Education	DKD	rs4641552	A	C	0.06803	0.01926	0.00336	NA	1.02e-08	766345	312650	4.28738e-05	4.60945e-07	TRUE	0.00568151
Education	DKD	rs4652135	A	C	0.6769	0.01219	0.0019	NA	1.54e-10	766345	312650	5.37098e-05	2.59189e-06	TRUE	0.00704106
Education	DKD	rs4675248	G	A	0.631	0.01004	0.00173	NA	6.74994e-09	766345	312650	4.39474e-05	2.85372e-06	TRUE	0.0199175
Education	DKD	rs4700393	G	A	0.5289	0.02086	0.0017	NA	1.51008e-34	766345	312650	0.000196437	5.71098e-06	TRUE	4.28156e-08
Education	DKD	rs4726070	A	G	0.6207	0.01251	0.00174	NA	5.94977e-13	766345	312650	6.74472e-05	2.04098e-06	TRUE	0.0013892
Education	DKD	rs4731413	A	G	0.233	0.01211	0.00213	NA	1.37e-08	766345	312650	4.21782e-05	2.41827e-06	TRUE	0.0199325
Education	DKD	rs4760687	G	A	0.6854	0.01039	0.00183	NA	1.29999e-08	766345	312650	4.20618e-05	2.04753e-06	TRUE	0.0172237
Education	DKD	rs476358	C	T	0.09864	0.01609	0.00273	NA	3.80996e-09	766345	312650	4.53256e-05	7.60354e-06	TRUE	0.0610461
Education	DKD	rs4778058	C	T	0.5221	0.01017	0.0017	NA	2.39999e-09	766345	312650	4.66982e-05	5.21046e-06	TRUE	0.0319859
Education	DKD	rs4780563	G	A	0.8282	0.01398	0.00245	NA	1.12001e-08	766345	312650	4.24855e-05	1.4069e-06	TRUE	0.0119843
Education	DKD	rs4787457	A	G	0.6854	0.01741	0.00176	NA	3.72992e-23	766345	312650	0.000127671	6.03153e-08	TRUE	1.8989e-07
Education	DKD	rs4839155	T	G	0.75	0.01251	0.002	NA	3.94003e-10	766345	312650	5.10516e-05	6.48423e-06	TRUE	0.0302311
Education	DKD	rs4846724	A	G	0.4915	0.01018	0.0017	NA	2.26001e-09	766345	312650	4.67901e-05	1.68614e-08	TRUE	0.00156578
Education	DKD	rs4858670	C	T	0.3163	0.0101	0.00183	NA	3.22003e-08	766345	312650	3.97466e-05	1.91429e-06	TRUE	0.0204002
Education	DKD	rs4860734	G	A	0.6701	0.0114	0.00188	NA	1.29e-09	766345	312650	4.79789e-05	8.61052e-07	TRUE	0.00470123
Education	DKD	rs4904523	G	A	0.5408	0.00936	0.0017	NA	3.70997e-08	766345	312650	3.95561e-05	3.73921e-06	TRUE	0.0401171
Education	DKD	rs4964046	G	A	0.335	0.01053	0.00178	NA	3.36001e-09	766345	312650	4.5664e-05	1.51883e-08	TRUE	0.00177024
Education	DKD	rs4972400	A	G	0.352	0.01156	0.00181	NA	1.7e-10	766345	312650	5.32246e-05	1.44626e-06	TRUE	0.00408912
Education	DKD	rs4976445	T	C	0.7432	0.012	0.00197	NA	1.16001e-09	766345	312650	4.84157e-05	1.15864e-06	TRUE	0.00557672
Education	DKD	rs4984541	G	A	0.2415	0.01233	0.00207	NA	2.77e-09	766345	312650	4.62959e-05	4.24461e-06	TRUE	0.0253857
Education	DKD	rs535307	A	G	0.3231	0.01004	0.00184	NA	4.72999e-08	766345	312650	3.88501e-05	3.21534e-06	TRUE	0.0364197
Education	DKD	rs55641816	C	T	0.8622	0.01462	0.00262	NA	2.39999e-08	766345	312650	4.06304e-05	3.3382e-06	TRUE	0.0321318
Education	DKD	rs56194430	C	T	0.8248	0.01514	0.00232	NA	6.64967e-11	766345	312650	5.55685e-05	1.14133e-06	TRUE	0.00261795
Education	DKD	rs56330207	A	G	0.2075	0.01184	0.00207	NA	1.05e-08	766345	312650	4.26895e-05	1.16838e-05	TRUE	0.142058
Education	DKD	rs56391344	A	G	0.2381	0.01571	0.00197	NA	1.33999e-15	766345	312650	8.29776e-05	1.83187e-06	TRUE	0.000257354
Education	DKD	rs563954	G	A	0.5119	0.00976	0.00175	rs2508976	2.29002e-08	766345	312650	4.05866e-05	3.29491e-06	TRUE	0.0318134
Education	DKD	rs57016874	T	C	0.04762	0.02902	0.00457	NA	2.09002e-10	766345	312650	5.26158e-05	1.26638e-05	TRUE	0.0816375
Education	DKD	rs59123361	G	A	0.8946	0.02094	0.00291	NA	5.86949e-13	766345	312650	6.75639e-05	9.45605e-08	TRUE	0.000192594
Education	DKD	rs59484001	C	T	0.94898	0.02926	0.00391	rs78766459	7.41993e-14	766345	312650	7.30702e-05	1.38492e-06	TRUE	0.000513443
Education	DKD	rs60096640	A	G	0.90136	0.01574	0.00273	NA	7.82006e-09	766345	312650	4.33753e-05	3.91401e-06	TRUE	0.0299107
Education	DKD	rs6067645	G	A	0.534	0.01003	0.00173	NA	6.37999e-09	766345	312650	4.38599e-05	1.56014e-06	TRUE	0.0113336
Education	DKD	rs6122735	T	C	0.4133	0.0105	0.00174	rs6019512	1.49001e-09	766345	312650	4.75156e-05	1.04217e-06	TRUE	0.00565346
Education	DKD	rs613872	G	T	0.1718	0.0175	0.00227	NA	1.20005e-14	766345	312650	7.75474e-05	3.63982e-06	TRUE	0.00115099
Education	DKD	rs61757207	A	G	0.98639	0.04941	0.00795	NA	5.09003e-10	766345	312650	5.04023e-05	6.66623e-06	TRUE	0.0332671
Education	DKD	rs61996546	T	C	0.4745	0.00965	0.0017	NA	1.33999e-08	766345	312650	4.20451e-05	3.10379e-06	TRUE	0.026055
Education	DKD	rs62142891	A	G	0.2551	0.01121	0.00194	NA	6.94001e-09	766345	312650	4.35678e-05	3.48875e-06	TRUE	0.0257306
Education	DKD	rs62155873	C	T	0.8861	0.01441	0.00259	NA	2.58e-08	766345	312650	4.03913e-05	7.68198e-10	TRUE	0.0028654
Education	DKD	rs62166492	A	G	0.91327	0.02846	0.0034	NA	6.02976e-17	766345	312650	9.14217e-05	5.8235e-09	TRUE	7.82942e-06
Education	DKD	rs62174974	G	A	0.7772	0.01191	0.00215	NA	2.83002e-08	766345	312650	4.00411e-05	6.28878e-08	TRUE	0.00418726
Education	DKD	rs62177359	C	A	0.02211	0.0304	0.00475	NA	1.6e-10	766345	312650	5.34458e-05	1.34592e-07	TRUE	0.00106728
Education	DKD	rs62184480	C	T	0.7551	0.01528	0.00191	NA	1.27997e-15	766345	312650	8.35065e-05	1.68705e-06	TRUE	0.000220563
Education	DKD	rs62190914	T	C	0.6361	0.01001	0.00176	NA	1.38e-08	766345	312650	4.22086e-05	1.86013e-07	TRUE	0.00425943
Education	DKD	rs622169	T	C	0.4677	0.00999	0.00178	NA	1.88999e-08	766345	312650	4.11008e-05	2.02494e-07	TRUE	0.00496923
Education	DKD	rs62439690	G	A	0.733	0.01087	0.00194	NA	2.18002e-08	766345	312650	4.09652e-05	4.73132e-06	TRUE	0.0464713
Education	DKD	rs62444881	T	C	0.1905	0.01815	0.00217	NA	5.79029e-17	766345	312650	9.1279e-05	1.88464e-06	TRUE	0.000115574
Education	DKD	rs6429082	C	T	0.5238	0.01078	0.0017	NA	2.37001e-10	766345	312650	5.24679e-05	2.1205e-06	TRUE	0.00638783
Education	DKD	rs6436555	A	C	0.4762	0.01012	0.0017	NA	2.69998e-09	766345	312650	4.62402e-05	7.21394e-06	TRUE	0.0525332
Education	DKD	rs6440008	C	T	0.3486	0.00976	0.00175	NA	2.44e-08	766345	312650	4.05866e-05	1.41281e-07	TRUE	0.00472818
Education	DKD	rs6457996	T	C	0.5527	0.01014	0.0017	NA	2.43002e-09	766345	312650	4.64232e-05	1.68389e-06	TRUE	0.00934291
Education	DKD	rs6493265	C	T	0.6105	0.01385	0.00174	NA	1.69981e-15	766345	312650	8.26689e-05	1.68332e-08	TRUE	2.40551e-05
Education	DKD	rs6513959	A	G	0.7211	0.01177	0.00185	NA	1.88001e-10	766345	312650	5.28157e-05	5.10804e-06	TRUE	0.018292
Education	DKD	rs6535149	C	T	0.7075	0.01051	0.00189	NA	2.61999e-08	766345	312650	4.03498e-05	1.74499e-07	TRUE	0.005166
Education	DKD	rs6557171	C	T	0.7245	0.01567	0.00181	NA	4.14954e-18	766345	312650	9.77947e-05	1.79403e-06	TRUE	5.60143e-05
Education	DKD	rs6573552	C	T	0.5272	0.01086	0.0017	NA	1.61998e-10	766345	312650	5.32495e-05	6.40736e-06	TRUE	0.0247103
Education	DKD	rs66568921	G	T	0.3639	0.01565	0.00182	rs55686445	7.49031e-18	766345	312650	9.64763e-05	1.52188e-05	TRUE	0.00526555
Education	DKD	rs66641143	C	T	0.97449	0.03162	0.00486	NA	8.04081e-11	766345	312650	5.52337e-05	6.86854e-08	TRUE	0.000728312
Education	DKD	rs6666119	G	A	0.2976	0.01269	0.00183	NA	4.16006e-12	766345	312650	6.27438e-05	2.72481e-07	TRUE	0.000488962
Education	DKD	rs66671632	C	T	0.8724	0.01838	0.00254	NA	4.58987e-13	766345	312650	6.83236e-05	1.54406e-05	TRUE	0.0410045
Education	DKD	rs6731373	G	A	0.6633	0.01256	0.00181	NA	3.46976e-12	766345	312650	6.28307e-05	2.64854e-06	TRUE	0.00299351
Education	DKD	rs6736898	A	G	0.6173	0.01032	0.00178	NA	6.09004e-09	766345	312650	4.38609e-05	1.54698e-06	TRUE	0.0112523
Education	DKD	rs67885444	T	C	0.1718	0.01406	0.00232	NA	1.47999e-09	766345	312650	4.79237e-05	1.5323e-07	TRUE	0.00208568
Education	DKD	rs67890737	C	A	0.6735	0.01141	0.00179	NA	2.01002e-10	766345	312650	5.30175e-05	2.02914e-07	TRUE	0.00128665
Education	DKD	rs6805241	T	C	0.8027	0.01413	0.00203	NA	3.0903e-12	766345	312650	6.32181e-05	1.21917e-09	TRUE	0.000191221
Education	DKD	rs6821231	C	T	0.733	0.01217	0.00197	NA	6.05996e-10	766345	312650	4.97971e-05	5.83857e-06	TRUE	0.0287623
Education	DKD	rs6871635	G	A	0.5629	0.00946	0.00173	NA	4.62999e-08	766345	312650	3.90166e-05	1.41706e-06	TRUE	0.0171944
Education	DKD	rs6917204	T	C	0.7721	0.01185	0.00213	NA	2.65999e-08	766345	312650	4.03866e-05	1.3501e-05	TRUE	0.206504
Education	DKD	rs6959891	A	G	0.7041	0.01136	0.00189	NA	1.74e-09	766345	312650	4.714e-05	6.87829e-06	TRUE	0.0455478
Education	DKD	rs7012546	T	C	0.4201	0.01009	0.00172	NA	4.93003e-09	766345	312650	4.49038e-05	4.8433e-06	TRUE	0.0339473
Education	DKD	rs702606	T	C	0.8299	0.01427	0.0025	NA	1.12001e-08	766345	312650	4.25134e-05	2.30071e-06	TRUE	0.0183841
Education	DKD	rs7029718	A	G	0.4354	0.02439	0.00174	NA	1.85012e-44	766345	312650	0.000256325	3.27925e-07	TRUE	3.4589e-13
Education	DKD	rs710629	A	G	0.6565	0.01053	0.00177	NA	2.95999e-09	766345	312650	4.61814e-05	4.95616e-10	TRUE	0.00141355
Education	DKD	rs7108020	A	C	0.6616	0.01094	0.00178	NA	7.35005e-10	766345	312650	4.9289e-05	4.98758e-06	TRUE	0.0240727
Education	DKD	rs7117878	C	A	0.6956	0.01036	0.00182	NA	1.17999e-08	766345	312650	4.228e-05	2.53261e-06	TRUE	0.0206575
Education	DKD	rs7136760	A	G	0.3963	0.01018	0.00177	NA	9.36009e-09	766345	312650	4.31625e-05	1.06212e-07	TRUE	0.00325735
Education	DKD	rs7139165	A	C	0.7058	0.01136	0.00195	NA	5.29005e-09	766345	312650	4.42838e-05	8.995e-07	TRUE	0.00716761
Education	DKD	rs71415374	T	C	0.05952	0.02142	0.00307	NA	2.93022e-12	766345	312650	6.35201e-05	4.77517e-06	TRUE	0.0064107
Education	DKD	rs71432775	A	G	0.2959	0.0113	0.00198	rs7999384	1.06001e-08	766345	312650	4.24996e-05	6.65031e-07	TRUE	0.00719312
Education	DKD	rs71646142	T	C	0.1735	0.01286	0.00217	NA	3.11e-09	766345	312650	4.58268e-05	5.19595e-06	TRUE	0.0343537
Education	DKD	rs7188873	A	G	0.381	0.0106	0.00175	NA	1.33999e-09	766345	312650	4.78731e-05	2.732e-06	TRUE	0.0130791
Education	DKD	rs7215889	T	C	0.7449	0.01132	0.00196	NA	7.05992e-09	766345	312650	4.3525e-05	1.88288e-08	TRUE	0.00233276
Education	DKD	rs7233920	G	A	0.784	0.01315	0.00202	NA	7.13017e-11	766345	312650	5.5297e-05	1.06339e-06	TRUE	0.00254226
Education	DKD	rs7257460	T	C	0.7296	0.01145	0.00189	NA	1.25e-09	766345	312650	4.78898e-05	6.0803e-06	TRUE	0.0358087
Education	DKD	rs72677177	A	G	0.4354	0.0105	0.00174	NA	1.54999e-09	766345	312650	4.75156e-05	2.17483e-06	TRUE	0.010669
Education	DKD	rs72686126	C	T	0.06633	0.01862	0.00331	rs5745437	1.88001e-08	766345	312650	4.12917e-05	8.40758e-06	TRUE	0.0965703
Education	DKD	rs72693550	C	A	0.8759	0.01542	0.00234	NA	4.56983e-11	766345	312650	5.66617e-05	1.87416e-06	TRUE	0.0037071
Education	DKD	rs72786644	A	G	0.2007	0.0139	0.00219	NA	2.13e-10	766345	312650	5.25648e-05	1.20564e-06	TRUE	0.00374216
Education	DKD	rs72802200	A	G	0.97789	0.04604	0.00838	NA	3.86999e-08	766345	312650	3.9386e-05	4.27121e-07	TRUE	0.00806325
Education	DKD	rs728054	G	A	0.6378	0.01274	0.00177	NA	6.64967e-13	766345	312650	6.75989e-05	1.65177e-05	TRUE	0.0500804
Education	DKD	rs72828517	C	T	0.1412	0.01836	0.00224	NA	2.83009e-16	766345	312650	8.76573e-05	1.7784e-07	TRUE	2.51677e-05
Education	DKD	rs72829857	G	A	0.2449	0.01516	0.00202	NA	5.39014e-14	766345	312650	7.34921e-05	4.48587e-07	TRUE	0.000195938
Education	DKD	rs72840994	G	T	0.182	0.01247	0.00216	NA	7.76998e-09	766345	312650	4.34894e-05	8.02113e-06	TRUE	0.0762243
Education	DKD	rs72972965	A	C	0.3503	0.01015	0.00183	rs4013804	2.84001e-08	766345	312650	4.01411e-05	8.89512e-07	TRUE	0.0110486
Education	DKD	rs730384	A	G	0.4558	0.01016	0.00171	NA	3.01002e-09	766345	312650	4.6063e-05	1.96691e-06	TRUE	0.0111689
Education	DKD	rs7321274	A	G	0.8044	0.01275	0.00211	NA	1.59001e-09	766345	312650	4.76444e-05	9.10299e-07	TRUE	0.00506149
Education	DKD	rs73301698	G	A	0.7738	0.01291	0.00208	NA	5.81005e-10	766345	312650	5.02667e-05	5.66097e-06	TRUE	0.0264305
Education	DKD	rs7332724	C	T	0.7381	0.01149	0.00189	NA	1.26e-09	766345	312650	4.8225e-05	4.31827e-06	TRUE	0.0218354
Education	DKD	rs73344830	A	G	0.398	0.0172	0.00172	NA	1.94984e-23	766345	312650	0.000130473	3.95999e-06	TRUE	8.786e-06
Education	DKD	rs736282	T	C	0.4847	0.01082	0.0017	NA	2.07e-10	766345	312650	5.2858e-05	3.93077e-07	TRUE	0.00174448
Education	DKD	rs73874335	C	T	0.94048	0.0199	0.00361	NA	3.40001e-08	766345	312650	3.96507e-05	3.12098e-07	TRUE	0.0068501
Education	DKD	rs743316	T	C	0.818	0.01185	0.00208	NA	1.2e-08	766345	312650	4.23515e-05	4.95795e-06	TRUE	0.04365
Education	DKD	rs74545339	G	A	0.91156	0.01626	0.00269	NA	1.43999e-09	766345	312650	4.76752e-05	1.10344e-05	TRUE	0.0913326
Education	DKD	rs74701752	T	G	0.09524	0.01591	0.00285	NA	2.38002e-08	766345	312650	4.0664e-05	3.40524e-06	TRUE	0.032728
Education	DKD	rs74944275	T	C	0.02891	0.02739	0.00424	NA	1.02e-10	766345	312650	5.4451e-05	1.5206e-06	TRUE	0.00377705
Education	DKD	rs74998289	T	G	0.7602	0.01821	0.00213	NA	1.31009e-17	766345	312650	9.53665e-05	1.27384e-08	TRUE	5.39619e-06
Education	DKD	rs7526112	T	G	0.6429	0.01215	0.00177	NA	6.09958e-12	766345	312650	6.14832e-05	7.11677e-08	TRUE	0.000357922
Education	DKD	rs75708852	C	A	0.97109	0.02792	0.00498	NA	2.09002e-08	766345	312650	4.10139e-05	1.42928e-05	TRUE	0.216327
Education	DKD	rs75755471	G	A	0.92347	0.01891	0.00344	NA	3.79001e-08	766345	312650	3.94299e-05	9.73775e-07	TRUE	0.0126306
Education	DKD	rs7575637	A	G	0.4779	0.01136	0.00171	NA	2.86022e-11	766345	312650	5.75859e-05	3.54052e-06	TRUE	0.00715983
Education	DKD	rs7595950	T	C	0.5459	0.00993	0.0017	NA	4.98999e-09	766345	312650	4.45203e-05	3.52664e-06	TRUE	0.0238645
Education	DKD	rs7597126	C	T	0.5221	0.01009	0.00172	NA	4.20001e-09	766345	312650	4.49038e-05	1.29237e-07	TRUE	0.00280491
Education	DKD	rs7603132	A	G	0.1548	0.01317	0.00215	NA	9.17001e-10	766345	312650	4.8961e-05	1.48389e-06	TRUE	0.00646328
Education	DKD	rs76076331	T	C	0.131	0.01873	0.00248	NA	4.40048e-14	766345	312650	7.44246e-05	2.04202e-07	TRUE	0.000116957
Education	DKD	rs76608582	A	C	0.04082	0.02798	0.00445	NA	3.11e-10	766345	312650	5.15858e-05	3.017e-06	TRUE	0.0102861
Education	DKD	rs77025239	G	A	0.8912	0.01422	0.00234	NA	1.32999e-09	766345	312650	4.81863e-05	1.55291e-06	TRUE	0.00727663
Education	DKD	rs77128898	C	T	0.97789	0.02769	0.00482	NA	9.47e-09	766345	312650	4.30636e-05	5.4618e-06	TRUE	0.0464715
Education	DKD	rs7737905	G	T	0.7228	0.01285	0.00188	NA	8.34065e-12	766345	312650	6.09594e-05	3.60153e-07	TRUE	0.000682652
Education	DKD	rs77702819	T	G	0.08333	0.01863	0.00298	NA	3.92004e-10	766345	312650	5.09974e-05	4.69525e-06	TRUE	0.0190719
Education	DKD	rs77835879	A	G	0.90986	0.01601	0.00288	NA	2.67997e-08	766345	312650	4.03234e-05	1.89273e-06	TRUE	0.0190748
Education	DKD	rs7788620	A	G	0.75	0.01635	0.00206	NA	1.83992e-15	766345	312650	8.21944e-05	9.13565e-06	TRUE	0.0043993
Education	DKD	rs7796203	G	A	0.4745	0.01074	0.00171	NA	3.59998e-10	766345	312650	5.1472e-05	3.29235e-07	TRUE	0.00186809
Education	DKD	rs7803932	A	G	0.1565	0.0143	0.00226	NA	2.44e-10	766345	312650	5.22407e-05	5.58544e-07	TRUE	0.00225959
Education	DKD	rs78721320	A	G	0.2041	0.01307	0.00219	NA	2.27997e-09	766345	312650	4.6475e-05	1.1583e-05	TRUE	0.107671
Education	DKD	rs790647	C	A	0.7653	0.01482	0.00202	NA	2.1702e-13	766345	312650	7.02328e-05	8.1206e-07	TRUE	0.000424178
Education	DKD	rs7924036	T	G	0.5391	0.01501	0.0017	NA	1.07004e-18	766345	312650	0.000101718	1.58842e-06	TRUE	3.19887e-05
Education	DKD	rs79265434	G	A	0.1173	0.02331	0.00262	NA	6.07995e-19	766345	312650	0.000103279	7.40295e-07	TRUE	1.16717e-05
Education	DKD	rs79269403	A	G	0.2228	0.01447	0.00204	NA	1.17004e-12	766345	312650	6.56485e-05	7.18826e-07	TRUE	0.000629401
Education	DKD	rs7928017	A	C	0.4456	0.00953	0.00172	NA	2.83002e-08	766345	312650	4.00579e-05	8.23361e-07	TRUE	0.0106216
Education	DKD	rs79375112	A	G	0.8639	0.01529	0.00257	NA	2.63003e-09	766345	312650	4.61855e-05	8.19116e-08	TRUE	0.0021576
Education	DKD	rs7943853	T	C	0.7517	0.01128	0.00201	NA	2.06001e-08	766345	312650	4.10946e-05	2.04338e-06	TRUE	0.018913
Education	DKD	rs795230	T	C	0.4184	0.00952	0.00172	NA	2.97002e-08	766345	312650	3.99739e-05	3.55395e-07	TRUE	0.00696643
Education	DKD	rs79523955	A	G	0.90476	0.01802	0.00283	NA	1.86999e-10	766345	312650	5.29042e-05	1.63934e-06	TRUE	0.00473989
Education	DKD	rs7977614	G	A	0.3078	0.01325	0.00198	NA	2.08978e-11	766345	312650	5.84323e-05	8.69146e-06	TRUE	0.0269022
Education	DKD	rs8008382	C	T	0.6871	0.01208	0.00185	rs58601596	6.12068e-11	766345	312650	5.56344e-05	7.3862e-07	TRUE	0.0018716
Education	DKD	rs80171383	A	G	0.1241	0.0145	0.00241	NA	1.83e-09	766345	312650	4.72344e-05	1.08698e-08	TRUE	0.00142502
Education	DKD	rs8020034	A	G	0.2058	0.01782	0.00223	NA	1.17004e-15	766345	312650	8.33194e-05	1.99294e-06	TRUE	0.000276674
Education	DKD	rs818415	G	T	0.182	0.01235	0.00219	NA	1.72001e-08	766345	312650	4.14958e-05	1.97813e-06	TRUE	0.0176541
Education	DKD	rs837080	C	T	0.4932	0.01092	0.0017	NA	1.43001e-10	766345	312650	5.38395e-05	1.87142e-07	TRUE	0.00113851
Education	DKD	rs892612	C	A	0.8418	0.01464	0.00237	NA	6.62995e-10	766345	312650	4.97898e-05	1.40804e-07	TRUE	0.00164224
Education	DKD	rs9289300	C	T	0.1837	0.01512	0.00234	NA	1.09999e-10	766345	312650	5.44785e-05	2.55781e-06	TRUE	0.0064394
Education	DKD	rs9320493	A	G	0.1361	0.01394	0.0024	NA	6.12999e-09	766345	312650	4.40211e-05	2.99837e-06	TRUE	0.0208554
Education	DKD	rs9342482	T	G	0.2908	0.01264	0.00197	NA	1.36e-10	766345	312650	5.37174e-05	8.19858e-08	TRUE	0.000903864
Education	DKD	rs9371881	A	G	0.3537	0.01036	0.00178	NA	5.75997e-09	766345	312650	4.42015e-05	2.11278e-06	TRUE	0.0143647
Education	DKD	rs9372625	A	G	0.4133	0.02383	0.00176	NA	6.75927e-42	766345	312650	0.000239164	7.36481e-07	TRUE	5.83307e-12
Education	DKD	rs9384679	C	T	0.5918	0.00959	0.00176	NA	4.88e-08	766345	312650	3.87411e-05	5.54058e-06	TRUE	0.0681721
Education	DKD	rs9386319	G	A	0.4269	0.00991	0.00174	NA	1.26999e-08	766345	312650	4.2326e-05	4.25008e-06	TRUE	0.0362332
Education	DKD	rs9386787	G	A	0.5136	0.00958	0.0017	NA	1.81999e-08	766345	312650	4.14374e-05	4.28557e-07	TRUE	0.0064315
Education	DKD	rs939400	G	T	0.6241	0.01031	0.00177	NA	5.27995e-09	766345	312650	4.42719e-05	8.74574e-07	TRUE	0.00704373
Education	DKD	rs9436866	C	A	0.09524	0.01882	0.00289	NA	7.45075e-11	766345	312650	5.53345e-05	1.52468e-06	TRUE	0.00346091
Education	DKD	rs9503598	A	G	0.4388	0.01079	0.00171	NA	3.11997e-10	766345	312650	5.19523e-05	4.50217e-06	TRUE	0.0165435
Education	DKD	rs9513416	G	A	0.1395	0.01316	0.00232	NA	1.45999e-08	766345	312650	4.1985e-05	2.09964e-09	TRUE	0.00243097
Education	DKD	rs9536961	G	A	0.3895	0.01242	0.0018	NA	4.96021e-12	766345	312650	6.21224e-05	5.67166e-06	TRUE	0.00954365
Education	DKD	rs9556958	C	T	0.4711	0.0108	0.0017	NA	2.38002e-10	766345	312650	5.26628e-05	7.38357e-07	TRUE	0.00257152
Education	DKD	rs9557378	G	A	0.7432	0.01094	0.00193	NA	1.45001e-08	766345	312650	4.19255e-05	9.51041e-07	TRUE	0.00955069
Education	DKD	rs9616906	A	G	0.4235	0.01497	0.00172	NA	2.92012e-18	766345	312650	9.88372e-05	3.54904e-08	TRUE	4.30324e-06
Education	DKD	rs968454	A	G	0.7313	0.01102	0.00198	NA	2.52e-08	766345	312650	4.04196e-05	1.13728e-07	TRUE	0.00455373
Education	DKD	rs9704097	C	A	0.5272	0.0103	0.00171	NA	1.61002e-09	766345	312650	4.73411e-05	1.76577e-06	TRUE	0.00889292
Education	DKD	rs9771228	T	C	0.6735	0.01182	0.00178	NA	3.06973e-11	766345	312650	5.75369e-05	5.05899e-06	TRUE	0.0119176
Education	DKD	rs9882532	T	C	0.6361	0.01208	0.00177	NA	8.16959e-12	766345	312650	6.07768e-05	2.01215e-06	TRUE	0.00265323
Education	DKD	rs9936270	C	T	0.6922	0.0136	0.00198	NA	6.42984e-12	766345	312650	6.15598e-05	8.21818e-07	TRUE	0.00107495
Education	DKD	rs9964724	T	C	0.6599	0.01978	0.00183	NA	2.66011e-27	766345	312650	0.000152427	2.02e-06	TRUE	2.62749e-07
Education	DKD	rs997123	C	T	0.4881	0.00966	0.0017	NA	1.31999e-08	766345	312650	4.21323e-05	2.67538e-06	TRUE	0.0221387
Education	DKD	rs998887	A	C	0.4898	0.01272	0.0017	NA	7.41993e-14	766345	312650	7.30502e-05	8.50984e-08	TRUE	0.000100169

## Sheet: Edu-CKD
Exposure	Outcome	SNP	Effect allele	Other allele	Effect allele frequency	Beta	Standard Error	Proxy SNP	P	Samplesize.exposure	Samplesize.outcome	rsq.exposure	rsq.outcome	Steiger_dir	Steiger_pval
Education	CKD	rs10060023	T	C	0.3622	0.01178	0.00182	NA	9.58959e-11	766345	372250	5.46639e-05	7.7708e-07	TRUE	0.00111565
Education	CKD	rs1007731	C	A	0.8759	0.0151	0.00269	NA	2.07e-08	766345	372250	4.11158e-05	3.75465e-06	TRUE	0.0251094
Education	CKD	rs1008078	C	T	0.5901	0.01738	0.00173	NA	1.20005e-23	766345	372250	0.000131682	2.30517e-06	TRUE	6.22234e-07
Education	CKD	rs10098073	C	A	0.5	0.01185	0.00171	NA	3.71022e-12	766345	372250	6.26605e-05	1.92767e-06	TRUE	0.00108556
Education	CKD	rs10120798	G	A	0.5833	0.01028	0.00173	NA	2.74e-09	766345	372250	4.60735e-05	8.82199e-08	TRUE	0.0011583
Education	CKD	rs10145520	G	T	0.2058	0.01191	0.00213	NA	2.17e-08	766345	372250	4.07965e-05	6.56429e-07	TRUE	0.00524494
Education	CKD	rs10189857	A	G	0.5816	0.01725	0.00171	NA	6.70039e-24	766345	372250	0.000132772	1.28883e-05	TRUE	7.16048e-05
Education	CKD	rs10205801	G	A	0.4932	0.01053	0.00171	NA	7.17001e-10	766345	372250	4.94789e-05	5.97202e-06	TRUE	0.0215769
Education	CKD	rs10215082	G	A	0.5612	0.01303	0.00172	NA	3.32966e-14	766345	372250	7.48818e-05	2.46564e-06	TRUE	0.00039177
Education	CKD	rs10402747	T	C	0.551	0.0097	0.00172	NA	1.73002e-08	766345	372250	4.14997e-05	9.97438e-07	TRUE	0.00643661
Education	CKD	rs1043209	A	G	0.619	0.01364	0.00174	NA	4.21988e-15	766345	372250	8.01811e-05	5.29173e-07	TRUE	3.8204e-05
Education	CKD	rs10433551	A	G	0.1003	0.01448	0.00265	NA	4.72999e-08	766345	372250	3.89588e-05	2.35184e-06	TRUE	0.0184396
Education	CKD	rs10460095	G	A	0.4133	0.01066	0.00171	NA	4.87001e-10	766345	372250	5.07081e-05	8.54843e-08	TRUE	0.000630657
Education	CKD	rs10496091	G	A	0.7109	0.01403	0.00188	NA	7.46965e-14	766345	372250	7.26683e-05	1.41966e-06	TRUE	0.000241945
Education	CKD	rs1051474	C	T	0.2738	0.01301	0.00188	NA	4.85959e-12	766345	372250	6.24868e-05	8.71512e-07	TRUE	0.000483851
Education	CKD	rs10519504	T	G	0.1446	0.01381	0.00235	NA	3.92004e-09	766345	372250	4.50618e-05	4.68461e-07	TRUE	0.0025485
Education	CKD	rs1054442	C	A	0.3282	0.01426	0.00177	NA	8.41977e-16	766345	372250	8.46901e-05	1.18973e-05	TRUE	0.00397682
Education	CKD	rs10616	T	C	0.2993	0.0103	0.00185	NA	2.74e-08	766345	372250	4.04474e-05	4.17836e-06	TRUE	0.0307529
Education	CKD	rs1061801	G	A	0.8112	0.01354	0.0022	NA	8.34008e-10	766345	372250	4.94251e-05	1.14483e-06	TRUE	0.00284997
Education	CKD	rs10752262	T	C	0.3741	0.01072	0.00174	NA	7.79992e-10	766345	372250	4.95275e-05	4.23765e-06	TRUE	0.0126925
Education	CKD	rs10765775	A	G	0.3963	0.01488	0.00176	NA	2.61999e-17	766345	372250	9.32646e-05	4.95176e-08	TRUE	2.3272e-06
Education	CKD	rs10795831	G	T	0.7908	0.01223	0.00208	NA	3.98997e-09	766345	372250	4.51111e-05	1.57049e-07	TRUE	0.00155836
Education	CKD	rs10797055	G	A	0.5102	0.00986	0.00172	NA	1.03999e-08	766345	372250	4.288e-05	4.80182e-06	TRUE	0.02919
Education	CKD	rs10810099	G	A	0.7177	0.015	0.0019	NA	3.30979e-15	766345	372250	8.13236e-05	2.70918e-06	TRUE	0.000224128
Education	CKD	rs10853455	G	T	0.7857	0.01163	0.00211	NA	3.61002e-08	766345	372250	3.96419e-05	6.03325e-07	TRUE	0.0057313
Education	CKD	rs10856785	C	T	0.2704	0.01132	0.00192	NA	3.83001e-09	766345	372250	4.53573e-05	3.75635e-07	TRUE	0.00218153
Education	CKD	rs10879676	C	T	0.4082	0.00982	0.00173	NA	1.26e-08	766345	372250	4.20426e-05	3.61774e-06	TRUE	0.0218171
Education	CKD	rs10887801	T	G	0.4371	0.01087	0.00171	NA	2.27002e-10	766345	372250	5.27255e-05	5.76249e-07	TRUE	0.00113524
Education	CKD	rs10906186	T	C	0.4354	0.00991	0.00172	NA	7.91006e-09	766345	372250	4.3316e-05	3.66635e-06	TRUE	0.0194938
Education	CKD	rs10984445	A	G	0.4626	0.01158	0.00171	NA	1.17004e-11	766345	372250	5.98378e-05	4.28329e-07	TRUE	0.000393434
Education	CKD	rs10994777	A	G	0.1395	0.0146	0.00232	NA	3.36001e-10	766345	372250	5.16754e-05	5.82938e-06	TRUE	0.0168603
Education	CKD	rs11019128	C	T	0.6088	0.01123	0.00175	NA	1.43001e-10	766345	372250	5.37325e-05	2.08361e-06	TRUE	0.00321224
Education	CKD	rs11023749	A	G	0.6701	0.01132	0.0018	NA	2.95999e-10	766345	372250	5.16062e-05	4.04355e-07	TRUE	0.00104708
Education	CKD	rs1106090	A	G	0.6259	0.01173	0.00175	NA	2.08978e-11	766345	372250	5.86234e-05	1.20935e-05	TRUE	0.0364513
Education	CKD	rs11081529	T	C	0.7432	0.01311	0.00186	NA	1.82012e-12	766345	372250	6.48229e-05	3.3618e-06	TRUE	0.00185605
Education	CKD	rs11123818	A	G	0.3946	0.02081	0.00175	NA	1.71989e-32	766345	372250	0.000184487	2.00637e-07	TRUE	4.86826e-11
Education	CKD	rs111852224	T	C	0.1582	0.01663	0.00262	NA	2.34002e-10	766345	372250	5.25697e-05	4.53349e-10	TRUE	0.00029619
Education	CKD	rs11210934	A	G	0.716	0.01275	0.00194	NA	4.83949e-11	766345	372250	5.63598e-05	3.94818e-06	TRUE	0.00572314
Education	CKD	rs11223560	A	G	0.6173	0.00995	0.00173	NA	9.6801e-09	766345	372250	4.3163e-05	8.96106e-07	TRUE	0.00488184
Education	CKD	rs11259919	G	A	0.7364	0.01093	0.0019	NA	9.31001e-09	766345	372250	4.31808e-05	1.16186e-07	TRUE	0.00181699
Education	CKD	rs112687095	A	G	0.165	0.01325	0.00238	NA	2.42003e-08	766345	372250	4.04424e-05	5.73895e-06	TRUE	0.0472431
Education	CKD	rs113182709	A	G	0.02381	0.03225	0.00567	NA	1.29e-08	766345	372250	4.22135e-05	5.34062e-06	TRUE	0.0361324
Education	CKD	rs1143770	T	C	0.5918	0.01136	0.00172	NA	4.31023e-11	766345	372250	5.69183e-05	1.00975e-05	TRUE	0.0288278
Education	CKD	rs115438240	G	T	0.06463	0.02162	0.00378	NA	1.07999e-08	766345	372250	4.26861e-05	2.131e-06	TRUE	0.0110965
Education	CKD	rs11601122	A	G	0.8503	0.01947	0.0023	NA	2.23975e-17	766345	372250	9.35002e-05	6.72215e-08	TRUE	2.47205e-06
Education	CKD	rs11620355	A	G	0.1156	0.01756	0.003	NA	4.77002e-09	766345	372250	4.47058e-05	1.63841e-06	TRUE	0.00680754
Education	CKD	rs11623285	G	T	0.1207	0.01413	0.00251	NA	1.72001e-08	766345	372250	4.13519e-05	7.71743e-06	TRUE	0.0675057
Education	CKD	rs11627087	A	G	0.91497	0.01788	0.00325	NA	3.70997e-08	766345	372250	3.94937e-05	3.94235e-07	TRUE	0.00463466
Education	CKD	rs11635092	G	A	0.6361	0.01231	0.00177	NA	3.88956e-12	766345	372250	6.3113e-05	1.67543e-06	TRUE	0.000872515
Education	CKD	rs11646221	T	G	0.5646	0.01144	0.00172	NA	3.01023e-11	766345	372250	5.77227e-05	5.20665e-07	TRUE	0.000577833
Education	CKD	rs11655029	C	T	0.6718	0.0109	0.00183	NA	2.84001e-09	766345	372250	4.62922e-05	6.82753e-06	TRUE	0.035925
Education	CKD	rs11657342	A	G	0.3554	0.01404	0.00191	NA	1.93999e-13	766345	372250	7.0504e-05	1.27894e-07	TRUE	5.7217e-05
Education	CKD	rs11663602	C	A	0.7432	0.01213	0.0019	NA	1.63999e-10	766345	372250	5.31824e-05	1.20108e-06	TRUE	0.00192355
Education	CKD	rs1167827	A	G	0.4337	0.00969	0.00173	NA	2.30999e-08	766345	372250	4.09368e-05	4.92503e-06	TRUE	0.0364568
Education	CKD	rs11678980	G	A	0.5544	0.01744	0.00172	NA	4.29042e-24	766345	372250	0.000134139	4.78736e-06	TRUE	2.57253e-06
Education	CKD	rs11681861	T	G	0.8435	0.01435	0.00259	NA	2.87998e-08	766345	372250	4.00556e-05	6.23314e-07	TRUE	0.00555783
Education	CKD	rs11694904	T	C	0.3384	0.01215	0.00185	NA	4.77969e-11	766345	372250	5.6281e-05	3.14236e-07	TRUE	0.000511608
Education	CKD	rs11703948	G	A	0.07483	0.01737	0.00285	NA	1.06001e-09	766345	372250	4.84692e-05	5.91004e-06	TRUE	0.02333
Education	CKD	rs11774212	T	C	0.4762	0.01196	0.00171	NA	2.74031e-12	766345	372250	6.38292e-05	3.75569e-06	TRUE	0.00245314
Education	CKD	rs118093058	T	G	0.1446	0.01525	0.00257	NA	2.86999e-09	766345	372250	4.59442e-05	1.28581e-06	TRUE	0.00472412
Education	CKD	rs11871429	A	G	0.7959	0.01425	0.00202	NA	1.91999e-12	766345	372250	6.49345e-05	9.6862e-06	TRUE	0.0132959
Education	CKD	rs12030427	A	G	0.3027	0.01085	0.00198	NA	4.34e-08	766345	372250	3.91822e-05	3.52134e-07	TRUE	0.00456523
Education	CKD	rs12151248	C	T	0.8895	0.01573	0.00271	NA	6.74994e-09	766345	372250	4.39619e-05	5.85749e-07	TRUE	0.00332726
Education	CKD	rs12170452	A	G	0.4371	0.01153	0.00171	rs136811	1.39991e-11	766345	372250	5.93222e-05	6.15125e-07	TRUE	0.000534694
Education	CKD	rs12273435	G	A	0.8027	0.01152	0.0021	NA	3.96004e-08	766345	372250	3.92669e-05	2.73677e-06	TRUE	0.020968
Education	CKD	rs12290350	T	C	0.233	0.013	0.00209	NA	4.70002e-10	766345	372250	5.04834e-05	6.18895e-07	TRUE	0.00156291
Education	CKD	rs12364080	C	T	0.1276	0.01389	0.0025	NA	2.89001e-08	766345	372250	4.02795e-05	4.95233e-06	TRUE	0.0391219
Education	CKD	rs12375949	C	T	0.5697	0.01447	0.00172	NA	3.30979e-17	766345	372250	9.23457e-05	8.0733e-06	TRUE	0.000704063
Education	CKD	rs12468040	T	G	0.3963	0.01432	0.00175	NA	2.4598e-16	766345	372250	8.73673e-05	2.68139e-06	TRUE	0.000113798
Education	CKD	rs12503522	C	T	0.7517	0.01125	0.00188	NA	2.24001e-09	766345	372250	4.67246e-05	9.49946e-08	TRUE	0.00108587
Education	CKD	rs12515541	G	T	0.4082	0.01135	0.00174	NA	6.95024e-11	766345	372250	5.55195e-05	7.55012e-06	TRUE	0.0185562
Education	CKD	rs12574281	C	A	0.3997	0.01077	0.00176	NA	8.84993e-10	766345	372250	4.88609e-05	3.70327e-06	TRUE	0.0112238
Education	CKD	rs12602286	T	G	0.8861	0.01701	0.00255	NA	2.36974e-11	766345	372250	5.80604e-05	2.34005e-06	TRUE	0.00230063
Education	CKD	rs12643771	T	C	0.3112	0.01518	0.00184	NA	1.6099e-16	766345	372250	8.88068e-05	1.26596e-07	TRUE	5.6508e-06
Education	CKD	rs12646216	T	C	0.3912	0.01062	0.00174	NA	1.09999e-09	766345	372250	4.86078e-05	4.07075e-06	TRUE	0.0131412
Education	CKD	rs12646297	G	A	0.2874	0.0111	0.00187	NA	2.76001e-09	766345	372250	4.59748e-05	3.13418e-06	TRUE	0.0121473
Education	CKD	rs12655753	G	A	0.97619	0.02903	0.00509	NA	1.17999e-08	766345	372250	4.24441e-05	2.67424e-07	TRUE	0.0026803
Education	CKD	rs12682775	C	T	0.2143	0.01187	0.00204	NA	5.99004e-09	766345	372250	4.41773e-05	1.20197e-05	TRUE	0.111474
Education	CKD	rs12694681	T	G	0.7075	0.01123	0.00183	NA	9.06004e-10	766345	372250	4.91375e-05	1.14055e-08	TRUE	0.00054962
Education	CKD	rs12712269	C	T	0.6344	0.01063	0.00174	rs12712268	9.50999e-10	766345	372250	4.86994e-05	3.37592e-07	TRUE	0.00136344
Education	CKD	rs12716848	G	A	0.4439	0.00969	0.00174	NA	2.43002e-08	766345	372250	4.04677e-05	2.3569e-07	TRUE	0.00326924
Education	CKD	rs12724430	T	G	0.4558	0.00979	0.0017	NA	8.31994e-09	766345	372250	4.32739e-05	1.56333e-06	TRUE	0.00765478
Education	CKD	rs12778624	T	G	0.7772	0.01099	0.00196	NA	2.01999e-08	766345	372250	4.10244e-05	1.23587e-07	TRUE	0.00244485
Education	CKD	rs12908232	A	G	0.4932	0.00975	0.0017	NA	1e-08	766345	372250	4.2921e-05	1.63462e-06	TRUE	0.00830613
Education	CKD	rs1291818	T	C	0.4847	0.01085	0.0017	NA	1.78e-10	766345	372250	5.31515e-05	3.89435e-06	TRUE	0.00777908
Education	CKD	rs12926704	G	A	0.91497	0.01737	0.00269	rs12926569	1.03001e-10	766345	372250	5.44062e-05	6.32671e-09	TRUE	0.000259899
Education	CKD	rs13010288	T	G	0.1241	0.01953	0.00252	NA	1.03992e-14	766345	372250	7.83693e-05	1.56855e-08	TRUE	1.25059e-05
Education	CKD	rs13010566	C	A	0.5612	0.0106	0.0017	NA	4.58997e-10	766345	372250	5.07304e-05	4.76305e-07	TRUE	0.00128298
Education	CKD	rs13029509	G	A	0.5323	0.01049	0.0017	NA	7.17001e-10	766345	372250	4.96831e-05	1.51608e-06	TRUE	0.00359243
Education	CKD	rs13035874	G	A	0.6667	0.01114	0.00178	NA	4.34e-10	766345	372250	5.11075e-05	4.54173e-06	TRUE	0.0120149
Education	CKD	rs13091704	C	A	0.7551	0.0108	0.00197	NA	4.10998e-08	766345	372250	3.9217e-05	4.5964e-06	TRUE	0.0392553
Education	CKD	rs13141210	T	C	0.5085	0.01361	0.00172	NA	2.25996e-15	766345	372250	8.1696e-05	2.1421e-10	TRUE	6.27166e-06
Education	CKD	rs13145650	C	T	0.09184	0.01918	0.00306	NA	3.79997e-10	766345	372250	5.12636e-05	1.20506e-06	TRUE	0.00240998
Education	CKD	rs13147223	A	G	0.5969	0.01087	0.00176	NA	7.09006e-10	766345	372250	4.97724e-05	1.55868e-08	TRUE	0.000522606
Education	CKD	rs13163062	T	C	0.4167	0.01007	0.00172	NA	4.70999e-09	766345	372250	4.47259e-05	8.65224e-06	TRUE	0.0607615
Education	CKD	rs1334297	A	G	0.784	0.02449	0.00192	NA	3.05985e-37	766345	372250	0.000212256	7.86341e-06	TRUE	3.87737e-09
Education	CKD	rs1335482	T	C	0.5816	0.0096	0.0017	NA	1.63001e-08	766345	372250	4.16105e-05	1.04884e-06	TRUE	0.00660256
Education	CKD	rs13422673	C	T	0.5153	0.01201	0.0017	NA	1.7398e-12	766345	372250	6.51233e-05	6.03786e-06	TRUE	0.00496194
Education	CKD	rs13428598	T	C	0.3793	0.01649	0.00175	NA	3.90032e-21	766345	372250	0.000115849	1.65109e-07	TRUE	2.16777e-07
Education	CKD	rs1364626	T	C	0.4167	0.00956	0.00171	NA	2.15001e-08	766345	372250	4.07833e-05	5.43022e-09	TRUE	0.00157914
Education	CKD	rs1381247	T	C	0.7092	0.01013	0.00182	NA	2.45997e-08	766345	372250	4.04236e-05	2.88046e-10	TRUE	0.00150357
Education	CKD	rs1391438	T	C	0.3146	0.0167	0.00183	NA	5.79029e-20	766345	372250	0.000108658	3.69954e-06	TRUE	2.0899e-05
Education	CKD	rs139244147	G	A	0.95408	0.02095	0.00365	NA	9.90011e-09	766345	372250	4.29873e-05	1.15084e-06	TRUE	0.00605317
Education	CKD	rs139612798	C	T	0.05442	0.02918	0.00511	rs17552299	1.10999e-08	766345	372250	4.25488e-05	1.51623e-06	TRUE	0.00807958
Education	CKD	rs1405876	T	G	0.6412	0.01038	0.00177	NA	4.39997e-09	766345	372250	4.48751e-05	8.00933e-07	TRUE	0.00367036
Education	CKD	rs1427298	T	C	0.4116	0.0102	0.00172	NA	3.27997e-09	766345	372250	4.58881e-05	1.3436e-06	TRUE	0.00494518
Education	CKD	rs143163770	C	T	0.869	0.01625	0.00258	rs78564220	3.22003e-10	766345	372250	5.17633e-05	1.93277e-07	TRUE	0.000721532
Education	CKD	rs143386970	T	C	0.8673	0.016	0.00286	NA	2.19999e-08	766345	372250	4.08382e-05	2.76238e-06	TRUE	0.0179407
Education	CKD	rs145590108	T	G	0.04932	0.02232	0.00367	NA	1.13999e-09	766345	372250	4.82628e-05	1.1546e-06	TRUE	0.00328671
Education	CKD	rs1458145	C	T	0.3827	0.01001	0.00178	NA	1.74e-08	766345	372250	4.12655e-05	8.61534e-07	TRUE	0.00594394
Education	CKD	rs1461515	A	G	0.4898	0.0093	0.0017	NA	4.54999e-08	766345	372250	3.90506e-05	9.44668e-06	TRUE	0.111943
Education	CKD	rs1475974	C	T	0.3435	0.01269	0.0018	NA	2.02023e-12	766345	372250	6.48525e-05	9.39556e-06	TRUE	0.0125338
Education	CKD	rs1527878	G	A	0.25	0.01182	0.00199	NA	3.07999e-09	766345	372250	4.60347e-05	2.67167e-06	TRUE	0.00993615
Education	CKD	rs1550816	T	C	0.5408	0.01107	0.00172	NA	1.32999e-10	766345	372250	5.40495e-05	2.26217e-06	TRUE	0.00342086
Education	CKD	rs1558727	C	T	0.5153	0.01069	0.0017	NA	3.09001e-10	766345	372250	5.15955e-05	1.12095e-06	TRUE	0.00217286
Education	CKD	rs1566085	T	G	0.5697	0.01645	0.00171	NA	6.90081e-22	766345	372250	0.000120744	2.73365e-08	TRUE	6.03965e-08
Education	CKD	rs1566504	T	C	0.2432	0.01126	0.00203	NA	3.05e-08	766345	372250	4.01462e-05	1.07189e-06	TRUE	0.00797037
Education	CKD	rs1569092	A	G	0.182	0.01807	0.00234	NA	1.16011e-14	766345	372250	7.78086e-05	1.18204e-06	TRUE	0.000108309
Education	CKD	rs1569723	A	C	0.7432	0.01168	0.00197	NA	3.01002e-09	766345	372250	4.5868e-05	8.20667e-06	TRUE	0.050452
Education	CKD	rs1584469	C	T	0.6888	0.01303	0.00185	NA	2.09991e-12	766345	372250	6.47283e-05	1.46758e-07	TRUE	0.000125353
Education	CKD	rs1599381	A	G	0.4898	0.01002	0.0017	NA	3.83001e-09	766345	372250	4.53309e-05	1.62933e-06	TRUE	0.00631017
Education	CKD	rs1618725	T	C	0.5204	0.01477	0.00174	rs4800490	2.22024e-17	766345	372250	9.40153e-05	5.48521e-06	TRUE	0.000232131
Education	CKD	rs1620977	A	G	0.3095	0.02046	0.00195	NA	1.13999e-25	766345	372250	0.000143634	1.04944e-07	TRUE	5.31376e-09
Education	CKD	rs1671770	A	C	0.1939	0.01342	0.00223	NA	1.90999e-09	766345	372250	4.72554e-05	1.38762e-06	TRUE	0.00435404
Education	CKD	rs16822665	T	C	0.3027	0.01286	0.00185	NA	3.57026e-12	766345	372250	6.30504e-05	1.64538e-06	TRUE	0.000860487
Education	CKD	rs16854920	C	T	0.3554	0.01007	0.00181	NA	2.50998e-08	766345	372250	4.03888e-05	2.56445e-07	TRUE	0.00341545
Education	CKD	rs16995054	C	T	0.7993	0.0139	0.00208	NA	2.52e-11	766345	372250	5.82713e-05	3.32076e-06	TRUE	0.00362731
Education	CKD	rs17048855	A	G	0.3248	0.01184	0.00179	NA	3.26964e-11	766345	372250	5.70886e-05	2.18917e-06	TRUE	0.00235448
Education	CKD	rs17060737	T	C	0.6956	0.01192	0.0019	NA	3.18002e-10	766345	372250	5.1357e-05	3.83334e-06	TRUE	0.00913005
Education	CKD	rs17110109	C	T	0.3776	0.01023	0.00175	NA	4.70999e-09	766345	372250	4.45895e-05	2.51475e-06	TRUE	0.0108127
Education	CKD	rs17126938	C	T	0.1207	0.01536	0.0025	NA	8.13992e-10	766345	372250	4.92559e-05	2.35831e-07	TRUE	0.00107573
Education	CKD	rs17321729	A	G	0.7772	0.01141	0.00196	NA	6.05996e-09	766345	372250	4.42198e-05	3.53677e-06	TRUE	0.0169758
Education	CKD	rs17425572	A	G	0.4575	0.01224	0.0017	NA	6.8897e-13	766345	372250	6.76414e-05	9.51098e-07	TRUE	0.000284914
Education	CKD	rs17489649	A	G	0.6735	0.0139	0.00181	NA	1.57e-14	766345	372250	7.69513e-05	5.56473e-08	TRUE	1.92935e-05
Education	CKD	rs17551064	A	G	0.8401	0.01493	0.0023	NA	8.61986e-11	766345	372250	5.49815e-05	6.19542e-06	TRUE	0.0136746
Education	CKD	rs17563464	C	A	0.7959	0.01477	0.00212	NA	2.89001e-12	766345	372250	6.33342e-05	2.24513e-06	TRUE	0.00122258
Education	CKD	rs17565975	G	A	0.4694	0.01142	0.00171	NA	2.55976e-11	766345	372250	5.81958e-05	4.55477e-07	TRUE	0.000500051
Education	CKD	rs17570033	G	T	0.91156	0.01862	0.00283	NA	4.6505e-11	766345	372250	5.64857e-05	2.80489e-06	TRUE	0.00345881
Education	CKD	rs1758747	A	G	0.6905	0.0101	0.00184	NA	4.13e-08	766345	372250	3.93158e-05	9.91021e-07	TRUE	0.00828371
Education	CKD	rs17598675	C	T	0.5187	0.01199	0.0017	NA	1.74985e-12	766345	372250	6.49066e-05	8.60425e-07	TRUE	0.000359151
Education	CKD	rs176218	T	G	0.2007	0.01883	0.00215	NA	1.85012e-18	766345	372250	0.000100082	1.42265e-06	TRUE	1.03059e-05
Education	CKD	rs17638867	T	C	0.1871	0.01329	0.00222	NA	2.10999e-09	766345	372250	4.67628e-05	2.98282e-07	TRUE	0.00163508
Education	CKD	rs1827540	A	G	0.534	0.0106	0.0017	NA	4.49997e-10	766345	372250	5.07304e-05	4.40785e-07	TRUE	0.00122545
Education	CKD	rs1866823	A	G	0.551	0.01009	0.00171	NA	3.80996e-09	766345	372250	4.54305e-05	8.07128e-07	TRUE	0.00345408
Education	CKD	rs1880692	A	G	0.5578	0.01008	0.0017	NA	3.17001e-09	766345	372250	4.58754e-05	6.91461e-08	TRUE	0.00111926
Education	CKD	rs1892417	T	C	0.7721	0.01732	0.00202	NA	1.11995e-17	766345	372250	9.59242e-05	2.76717e-06	TRUE	4.70344e-05
Education	CKD	rs1918394	T	C	0.1565	0.01261	0.0023	NA	4.15002e-08	766345	372250	3.92224e-05	1.41764e-06	TRUE	0.011121
Education	CKD	rs192436652	C	T	0.97789	0.03497	0.00545	NA	1.34999e-10	766345	372250	5.37219e-05	1.24048e-05	TRUE	0.0566665
Education	CKD	rs1925587	T	C	0.4048	0.01016	0.00171	NA	3.02998e-09	766345	372250	4.6063e-05	1.81406e-06	TRUE	0.00646786
Education	CKD	rs1931259	G	A	0.2041	0.01237	0.00211	rs7541533	4.30002e-09	766345	372250	4.48468e-05	2.2483e-06	TRUE	0.00928018
Education	CKD	rs1947114	G	A	0.2551	0.01071	0.00192	NA	2.63998e-08	766345	372250	4.06009e-05	5.74223e-07	TRUE	0.0049517
Education	CKD	rs1952183	G	A	0.4745	0.01055	0.0017	NA	5.57006e-10	766345	372250	5.0253e-05	5.07788e-06	TRUE	0.0155011
Education	CKD	rs1964927	A	G	0.3622	0.01423	0.00177	NA	9.8992e-16	766345	372250	8.43341e-05	1.75253e-06	TRUE	8.34808e-05
Education	CKD	rs1979969	G	T	0.2551	0.01208	0.00195	rs4565311	6.17007e-10	766345	372250	5.00749e-05	1.29692e-05	TRUE	0.0819493
Education	CKD	rs1980628	A	G	0.2398	0.01173	0.00209	NA	1.88999e-08	766345	372250	4.11019e-05	2.15007e-06	TRUE	0.013319
Education	CKD	rs2002058	C	T	0.7908	0.01211	0.00216	NA	1.97002e-08	766345	372250	4.10147e-05	3.49931e-07	TRUE	0.0036192
Education	CKD	rs2034670	A	G	0.8384	0.01312	0.00214	NA	8.09003e-10	766345	372250	4.90451e-05	1.79678e-06	TRUE	0.00458924
Education	CKD	rs2052285	A	G	0.5765	0.01123	0.00175	NA	1.33999e-10	766345	372250	5.37325e-05	4.97284e-09	TRUE	0.000279182
Education	CKD	rs2141277	A	G	0.4728	0.00952	0.0017	NA	2.15998e-08	766345	372250	4.09199e-05	2.9458e-07	TRUE	0.0033864
Education	CKD	rs2179152	C	T	0.6429	0.01455	0.00176	NA	1.21004e-16	766345	372250	8.91741e-05	4.96746e-06	TRUE	0.000304684
Education	CKD	rs2182505	T	C	0.2636	0.01086	0.00192	NA	1.63999e-08	766345	372250	4.17461e-05	7.29105e-06	TRUE	0.0597605
Education	CKD	rs2195086	T	G	0.835	0.01282	0.00228	NA	2e-08	766345	372250	4.12539e-05	2.44988e-07	TRUE	0.0030047
Education	CKD	rs2220926	C	T	0.585	0.01055	0.00172	NA	7.99006e-10	766345	372250	4.90912e-05	2.5258e-06	TRUE	0.00669539
Education	CKD	rs2245901	G	A	0.5935	0.01403	0.00174	NA	6.26037e-16	766345	372250	8.48314e-05	4.90974e-07	TRUE	2.04773e-05
Education	CKD	rs2283076	A	G	0.7857	0.01143	0.00204	NA	2.07e-08	766345	372250	4.09629e-05	2.26701e-07	TRUE	0.00302365
Education	CKD	rs2287838	G	A	0.466	0.01152	0.00171	NA	1.53003e-11	766345	372250	5.92194e-05	1.04715e-05	TRUE	0.0256003
Education	CKD	rs2297600	T	G	0.8503	0.01569	0.00223	NA	2.16023e-12	766345	372250	6.45929e-05	2.678e-07	TRUE	0.000167266
Education	CKD	rs2302761	T	C	0.1905	0.01354	0.00209	NA	1e-10	766345	372250	5.47643e-05	2.41326e-07	TRUE	0.00054348
Education	CKD	rs2336721	T	C	0.3605	0.00996	0.0018	rs2115779	3.05e-08	766345	372250	3.99515e-05	1.35386e-06	TRUE	0.00983897
Education	CKD	rs2343094	A	G	0.6173	0.01029	0.00181	NA	1.29e-08	766345	372250	4.21728e-05	3.32382e-07	TRUE	0.0030561
Education	CKD	rs2347526	C	T	0.6378	0.01395	0.00179	NA	6.84069e-15	766345	372250	7.92473e-05	1.00437e-06	TRUE	7.67325e-05
Education	CKD	rs2365376	A	C	0.3282	0.0107	0.00179	NA	2.15001e-09	766345	372250	4.66249e-05	3.34055e-06	TRUE	0.0123131
Education	CKD	rs2406253	A	G	0.7976	0.01411	0.00216	NA	6.4003e-11	766345	372250	5.568e-05	3.53464e-06	TRUE	0.00520555
Education	CKD	rs242093	G	A	0.4524	0.01031	0.00172	NA	2.07e-09	766345	372250	4.68832e-05	8.07416e-07	TRUE	0.00290534
Education	CKD	rs2447535	G	A	0.7245	0.01181	0.00185	NA	1.69001e-10	766345	372250	5.31753e-05	9.08811e-09	TRUE	0.0003153
Education	CKD	rs2496482	T	C	0.415	0.01109	0.00177	NA	4.03999e-10	766345	372250	5.12237e-05	8.50911e-06	TRUE	0.0338052
Education	CKD	rs2554835	A	G	0.398	0.00974	0.00175	NA	2.68999e-08	766345	372250	4.04204e-05	2.49316e-06	TRUE	0.0167562
Education	CKD	rs268120	A	G	0.2466	0.01244	0.00196	NA	2.13e-10	766345	372250	5.25633e-05	4.25858e-07	TRUE	0.000958613
Education	CKD	rs2702575	C	T	0.6395	0.00989	0.00175	NA	1.55998e-08	766345	372250	4.1675e-05	3.51682e-06	TRUE	0.0218659
Education	CKD	rs2706762	T	C	0.1514	0.01484	0.00246	NA	1.59001e-09	766345	372250	4.74847e-05	1.7274e-06	TRUE	0.00524806
Education	CKD	rs2725370	C	T	0.7109	0.01536	0.00187	NA	1.97015e-16	766345	372250	8.80314e-05	2.01491e-06	TRUE	6.71977e-05
Education	CKD	rs273438	G	A	0.5255	0.00937	0.00171	NA	4.15002e-08	766345	372250	3.91784e-05	4.42347e-07	TRUE	0.00510743
Education	CKD	rs277828	C	A	0.7432	0.01091	0.00196	NA	2.71e-08	766345	372250	4.04293e-05	4.72915e-07	TRUE	0.00453269
Education	CKD	rs281302	G	A	0.4252	0.0111	0.00172	NA	9.84011e-11	766345	372250	5.43428e-05	7.13551e-07	TRUE	0.00108638
Education	CKD	rs2819336	T	C	0.3384	0.01828	0.00177	NA	5.46009e-25	766345	372250	0.000139162	5.71946e-07	TRUE	3.26651e-08
Education	CKD	rs2820314	A	C	0.6837	0.011	0.0018	NA	9.34007e-10	766345	372250	4.873e-05	1.57284e-09	TRUE	0.000512084
Education	CKD	rs2833483	C	T	0.06293	0.01974	0.00337	NA	4.77002e-09	766345	372250	4.47705e-05	7.43417e-07	TRUE	0.00352671
Education	CKD	rs28513882	G	A	0.8112	0.01246	0.00221	NA	1.63001e-08	766345	372250	4.14773e-05	2.0273e-09	TRUE	0.00136874
Education	CKD	rs28661002	T	C	0.7483	0.01099	0.00198	NA	2.89001e-08	766345	372250	4.01998e-05	1.2959e-06	TRUE	0.00921807
Education	CKD	rs2885198	A	G	0.4983	0.01025	0.0017	NA	1.81001e-09	766345	372250	4.74358e-05	3.807e-07	TRUE	0.00169727
Education	CKD	rs2898191	A	C	0.6922	0.01041	0.00188	NA	3.29003e-08	766345	372250	4.00078e-05	1.4785e-06	TRUE	0.0105443
Education	CKD	rs2964197	T	C	0.5	0.01177	0.0017	NA	4.70002e-12	766345	372250	6.25467e-05	1.63565e-06	TRUE	0.000904831
Education	CKD	rs2971970	G	T	0.7721	0.01654	0.00207	NA	1.24997e-15	766345	372250	8.3305e-05	1.43857e-06	TRUE	7.2379e-05
Education	CKD	rs2998315	G	A	0.5782	0.01269	0.00171	NA	1.11995e-13	766345	372250	7.18582e-05	1.11091e-05	TRUE	0.0100285
Education	CKD	rs301800	T	C	0.1803	0.01516	0.00224	NA	1.33015e-11	766345	372250	5.97659e-05	3.56749e-06	TRUE	0.00345241
Education	CKD	rs3026996	A	C	0.716	0.01537	0.00199	NA	1.05003e-14	766345	372250	7.78367e-05	2.36447e-07	TRUE	3.00895e-05
Education	CKD	rs31940	A	G	0.1344	0.01548	0.00246	NA	3.23996e-10	766345	372250	5.16685e-05	1.07769e-07	TRUE	0.000595396
Education	CKD	rs337637	A	G	0.3367	0.01123	0.00177	NA	2.10999e-10	766345	372250	5.25251e-05	1.29876e-06	TRUE	0.00223349
Education	CKD	rs339054	G	T	0.5221	0.0117	0.0017	NA	5.90065e-12	766345	372250	6.1805e-05	1.10923e-06	TRUE	0.0006544
Education	CKD	rs34394051	G	A	0.1599	0.01392	0.0024	rs12048319	6.19998e-09	766345	372250	4.38949e-05	8.94624e-07	TRUE	0.00447075
Education	CKD	rs34485537	T	C	0.3895	0.01075	0.00173	NA	5.66996e-10	766345	372250	5.03825e-05	4.1669e-07	TRUE	0.00123854
Education	CKD	rs35039375	A	G	0.90646	0.01983	0.00293	rs35041900	1.22011e-11	766345	372250	5.97669e-05	4.00814e-07	TRUE	0.000381078
Education	CKD	rs35309068	G	T	0.466	0.01321	0.00171	NA	1.15001e-14	766345	372250	7.78675e-05	6.68195e-06	TRUE	0.00178914
Education	CKD	rs35316276	T	C	0.2942	0.01173	0.00194	NA	1.51999e-09	766345	372250	4.77033e-05	1.58234e-06	TRUE	0.00469043
Education	CKD	rs35417702	C	T	0.4235	0.01445	0.0017	NA	1.93019e-17	766345	372250	9.427e-05	4.57559e-07	TRUE	6.14026e-06
Education	CKD	rs35475880	G	T	0.8163	0.01511	0.00208	NA	3.80014e-13	766345	372250	6.88572e-05	1.01689e-05	TRUE	0.0105443
Education	CKD	rs35919256	A	C	0.602	0.01032	0.00177	NA	5.56007e-09	766345	372250	4.43578e-05	6.83066e-06	TRUE	0.0428098
Education	CKD	rs36083520	C	T	0.1667	0.01629	0.00223	NA	2.60016e-13	766345	372250	6.96272e-05	1.11539e-05	TRUE	0.0122419
Education	CKD	rs36119825	A	G	0.4694	0.01063	0.00171	NA	4.82003e-10	766345	372250	5.04231e-05	3.94547e-08	TRUE	0.000550359
Education	CKD	rs363096	C	T	0.5748	0.01363	0.00172	NA	2.03986e-15	766345	372250	8.19362e-05	4.86943e-06	TRUE	0.000611531
Education	CKD	rs3781339	C	T	0.8095	0.01247	0.00219	NA	1.29999e-08	766345	372250	4.23061e-05	1.30192e-06	TRUE	0.00726127
Education	CKD	rs3796348	A	G	0.6207	0.01032	0.00175	NA	3.65999e-09	766345	372250	4.53775e-05	1.65873e-06	TRUE	0.00638736
Education	CKD	rs3809634	G	A	0.335	0.01058	0.00185	NA	1.09001e-08	766345	372250	4.26762e-05	1.01249e-07	TRUE	0.00186651
Education	CKD	rs3890802	G	A	0.7313	0.01133	0.00191	NA	2.74e-09	766345	372250	4.59145e-05	2.05305e-07	TRUE	0.00155105
Education	CKD	rs4073894	A	G	0.1769	0.01524	0.00211	NA	5.40008e-13	766345	372250	6.80695e-05	1.07257e-06	TRUE	0.000304533
Education	CKD	rs4144624	C	T	0.1497	0.01338	0.00239	NA	2.30001e-08	766345	372250	4.08955e-05	7.6848e-08	TRUE	0.00219679
Education	CKD	rs4328757	T	C	0.6514	0.01067	0.00174	NA	9.3901e-10	766345	372250	4.90666e-05	3.34459e-07	TRUE	0.00129639
Education	CKD	rs4352658	C	T	0.90986	0.0212	0.00308	NA	5.55009e-12	766345	372250	6.18188e-05	4.75759e-06	TRUE	0.00445751
Education	CKD	rs4369924	A	G	0.1684	0.01362	0.00234	NA	5.81996e-09	766345	372250	4.42059e-05	2.2469e-06	TRUE	0.00994463
Education	CKD	rs4382592	G	T	0.699	0.01636	0.00185	NA	1.00995e-18	766345	372250	0.000102037	2.45092e-06	TRUE	1.93109e-05
Education	CKD	rs4384309	A	G	0.4796	0.0109	0.00172	NA	2.52e-10	766345	372250	5.24023e-05	1.74478e-06	TRUE	0.0030534
Education	CKD	rs4442732	A	G	0.4031	0.01063	0.00176	NA	1.49001e-09	766345	372250	4.75989e-05	5.30647e-07	TRUE	0.00200972
Education	CKD	rs4641552	A	C	0.06803	0.01926	0.00336	NA	1.02e-08	766345	372250	4.28738e-05	3.16938e-08	TRUE	0.00143057
Education	CKD	rs4652135	A	C	0.6769	0.01219	0.0019	NA	1.54e-10	766345	372250	5.37098e-05	1.65685e-07	TRUE	0.000530888
Education	CKD	rs4675248	G	A	0.631	0.01004	0.00173	NA	6.74994e-09	766345	372250	4.39474e-05	2.48706e-06	TRUE	0.0114413
Education	CKD	rs4726070	A	G	0.6207	0.01251	0.00174	NA	5.94977e-13	766345	372250	6.74472e-05	1.60148e-06	TRUE	0.00050622
Education	CKD	rs4731413	A	G	0.233	0.01211	0.00213	NA	1.37e-08	766345	372250	4.21782e-05	2.97209e-07	TRUE	0.00290192
Education	CKD	rs4760687	G	A	0.6854	0.01039	0.00183	NA	1.29999e-08	766345	372250	4.20618e-05	1.00854e-07	TRUE	0.00201934
Education	CKD	rs476358	C	T	0.09864	0.01609	0.00273	NA	3.80996e-09	766345	372250	4.53256e-05	1.03375e-06	TRUE	0.00422285
Education	CKD	rs4778058	C	T	0.5221	0.01017	0.0017	NA	2.39999e-09	766345	372250	4.66982e-05	5.97207e-07	TRUE	0.0024152
Education	CKD	rs4780563	G	A	0.8282	0.01398	0.00245	NA	1.12001e-08	766345	372250	4.24855e-05	9.7308e-08	TRUE	0.00189314
Education	CKD	rs4810227	A	G	0.6344	0.01272	0.00175	NA	3.57026e-13	766345	372250	6.89358e-05	3.5942e-06	TRUE	0.00134104
Education	CKD	rs4839155	T	G	0.75	0.01251	0.002	NA	3.94003e-10	766345	372250	5.10516e-05	1.26032e-07	TRUE	0.000676874
Education	CKD	rs4846724	A	G	0.4915	0.01018	0.0017	NA	2.26001e-09	766345	372250	4.67901e-05	6.73977e-07	TRUE	0.00258661
Education	CKD	rs4858670	C	T	0.3163	0.0101	0.00183	NA	3.22003e-08	766345	372250	3.97466e-05	1.12104e-06	TRUE	0.00864576
Education	CKD	rs4860734	G	A	0.6701	0.0114	0.00188	NA	1.29e-09	766345	372250	4.79789e-05	2.71845e-06	TRUE	0.0082446
Education	CKD	rs4904523	G	A	0.5408	0.00936	0.0017	NA	3.70997e-08	766345	372250	3.95561e-05	1.07845e-06	TRUE	0.00858015
Education	CKD	rs4964046	G	A	0.335	0.01053	0.00178	NA	3.36001e-09	766345	372250	4.5664e-05	5.99032e-07	TRUE	0.00274369
Education	CKD	rs4972400	A	G	0.352	0.01156	0.00181	NA	1.7e-10	766345	372250	5.32246e-05	7.30728e-06	TRUE	0.0215205
Education	CKD	rs4976445	T	C	0.7432	0.012	0.00197	NA	1.16001e-09	766345	372250	4.84157e-05	4.23018e-07	TRUE	0.00159202
Education	CKD	rs4984541	G	A	0.2415	0.01233	0.00207	NA	2.77e-09	766345	372250	4.62959e-05	1.72881e-06	TRUE	0.00600188
Education	CKD	rs535307	A	G	0.3231	0.01004	0.00184	NA	4.72999e-08	766345	372250	3.88501e-05	1.28633e-06	TRUE	0.0107036
Education	CKD	rs55641816	C	T	0.8622	0.01462	0.00262	NA	2.39999e-08	766345	372250	4.06304e-05	3.27577e-07	TRUE	0.00368269
Education	CKD	rs56048629	C	T	0.631	0.01654	0.00176	NA	6.75927e-21	766345	372250	0.000115232	1.4887e-06	TRUE	1.9108e-06
Education	CKD	rs56194430	C	T	0.8248	0.01514	0.00232	NA	6.64967e-11	766345	372250	5.55685e-05	3.07902e-07	TRUE	0.000553157
Education	CKD	rs56330207	A	G	0.2075	0.01184	0.00207	NA	1.05e-08	766345	372250	4.26895e-05	6.15742e-07	TRUE	0.00400592
Education	CKD	rs56391344	A	G	0.2381	0.01571	0.00197	NA	1.33999e-15	766345	372250	8.29776e-05	6.32994e-06	TRUE	0.000965639
Education	CKD	rs563954	G	A	0.5119	0.00976	0.00175	rs2508976	2.29002e-08	766345	372250	4.05866e-05	1.52981e-06	TRUE	0.0101758
Education	CKD	rs5763431	T	C	0.5714	0.01125	0.00176	NA	1.52999e-10	766345	372250	5.3313e-05	7.34371e-06	TRUE	0.0215396
Education	CKD	rs59123361	G	A	0.8946	0.02094	0.00291	NA	5.86949e-13	766345	372250	6.75639e-05	4.7632e-06	TRUE	0.00251103
Education	CKD	rs59484001	C	T	0.94898	0.02926	0.00391	rs78766459	7.41993e-14	766345	372250	7.30702e-05	8.35346e-07	TRUE	0.000132731
Education	CKD	rs60096640	A	G	0.90136	0.01574	0.00273	NA	7.82006e-09	766345	372250	4.33753e-05	1.43956e-07	TRUE	0.00189176
Education	CKD	rs6122735	T	C	0.4133	0.0105	0.00174	rs6019512	1.49001e-09	766345	372250	4.75156e-05	1.11402e-06	TRUE	0.00347701
Education	CKD	rs6123924	A	G	0.8401	0.01528	0.00235	NA	7.54918e-11	766345	372250	5.5165e-05	1.01306e-06	TRUE	0.00130912
Education	CKD	rs613872	G	T	0.1718	0.0175	0.00227	NA	1.20005e-14	766345	372250	7.75474e-05	4.34803e-06	TRUE	0.00076757
Education	CKD	rs61757207	A	G	0.98639	0.04941	0.00795	NA	5.09003e-10	766345	372250	5.04023e-05	5.36058e-06	TRUE	0.0166318
Education	CKD	rs61996546	T	C	0.4745	0.00965	0.0017	NA	1.33999e-08	766345	372250	4.20451e-05	4.2789e-07	TRUE	0.00351982
Education	CKD	rs62142891	A	G	0.2551	0.01121	0.00194	NA	6.94001e-09	766345	372250	4.35678e-05	3.91801e-06	TRUE	0.0207137
Education	CKD	rs62155873	C	T	0.8861	0.01441	0.00259	NA	2.58e-08	766345	372250	4.03913e-05	3.09096e-07	TRUE	0.00369689
Education	CKD	rs62166492	A	G	0.91327	0.02846	0.0034	NA	6.02976e-17	766345	372250	9.14217e-05	1.90876e-06	TRUE	4.22988e-05
Education	CKD	rs62174974	G	A	0.7772	0.01191	0.00215	NA	2.83002e-08	766345	372250	4.00411e-05	8.39777e-08	TRUE	0.00250827
Education	CKD	rs62177359	C	A	0.02211	0.0304	0.00475	NA	1.6e-10	766345	372250	5.34458e-05	1.45283e-09	TRUE	0.000272315
Education	CKD	rs62184480	C	T	0.7551	0.01528	0.00191	NA	1.27997e-15	766345	372250	8.35065e-05	9.56035e-06	TRUE	0.00247383
Education	CKD	rs62190914	T	C	0.6361	0.01001	0.00176	NA	1.38e-08	766345	372250	4.22086e-05	7.38252e-07	TRUE	0.0047737
Education	CKD	rs622169	T	C	0.4677	0.00999	0.00178	NA	1.88999e-08	766345	372250	4.11008e-05	6.67818e-09	TRUE	0.00153423
Education	CKD	rs62439690	G	A	0.733	0.01087	0.00194	NA	2.18002e-08	766345	372250	4.09652e-05	3.15867e-07	TRUE	0.00347324
Education	CKD	rs62444881	T	C	0.1905	0.01815	0.00217	NA	5.79029e-17	766345	372250	9.1279e-05	1.40635e-06	TRUE	2.8048e-05
Education	CKD	rs635754	A	G	0.5306	0.0134	0.00173	NA	8.0094e-15	766345	372250	7.82817e-05	1.53046e-06	TRUE	0.000139217
Education	CKD	rs6429082	C	T	0.5238	0.01078	0.0017	NA	2.37001e-10	766345	372250	5.24679e-05	8.79922e-07	TRUE	0.0015983
Education	CKD	rs6436555	A	C	0.4762	0.01012	0.0017	NA	2.69998e-09	766345	372250	4.62402e-05	4.22672e-06	TRUE	0.0175634
Education	CKD	rs6440008	C	T	0.3486	0.00976	0.00175	NA	2.44e-08	766345	372250	4.05866e-05	1.12155e-07	TRUE	0.00251719
Education	CKD	rs6457996	T	C	0.5527	0.01014	0.0017	NA	2.43002e-09	766345	372250	4.64232e-05	2.61956e-06	TRUE	0.00931262
Education	CKD	rs6493265	C	T	0.6105	0.01385	0.00174	NA	1.69981e-15	766345	372250	8.26689e-05	2.89995e-06	TRUE	0.00021661
Education	CKD	rs6535149	C	T	0.7075	0.01051	0.00189	NA	2.61999e-08	766345	372250	4.03498e-05	6.22371e-06	TRUE	0.0535017
Education	CKD	rs6573552	C	T	0.5272	0.01086	0.0017	NA	1.61998e-10	766345	372250	5.32495e-05	2.78924e-06	TRUE	0.00485206
Education	CKD	rs66568921	G	T	0.3639	0.01565	0.00182	rs55686445	7.49031e-18	766345	372250	9.64763e-05	3.14091e-07	TRUE	3.5503e-06
Education	CKD	rs66641143	C	T	0.97449	0.03162	0.00486	NA	8.04081e-11	766345	372250	5.52337e-05	6.60676e-07	TRUE	0.00092223
Education	CKD	rs6666119	G	A	0.2976	0.01269	0.00183	NA	4.16006e-12	766345	372250	6.27438e-05	2.40841e-09	TRUE	8.13505e-05
Education	CKD	rs66671632	C	T	0.8724	0.01838	0.00254	NA	4.58987e-13	766345	372250	6.83236e-05	1.81391e-06	TRUE	0.000533468
Education	CKD	rs6731373	G	A	0.6633	0.01256	0.00181	NA	3.46976e-12	766345	372250	6.28307e-05	1.64348e-07	TRUE	0.000166699
Education	CKD	rs6736898	A	G	0.6173	0.01032	0.00178	NA	6.09004e-09	766345	372250	4.38609e-05	1.76458e-06	TRUE	0.00804621
Education	CKD	rs6774533	T	C	0.6905	0.0126	0.00187	NA	1.72982e-11	766345	372250	5.92392e-05	1.83594e-06	TRUE	0.00150147
Education	CKD	rs67885444	T	C	0.1718	0.01406	0.00232	NA	1.47999e-09	766345	372250	4.79237e-05	9.53895e-07	TRUE	0.00291741
Education	CKD	rs67890737	C	A	0.6735	0.01141	0.00179	NA	2.01002e-10	766345	372250	5.30175e-05	3.20364e-06	TRUE	0.0059818
Education	CKD	rs6805241	T	C	0.8027	0.01413	0.00203	NA	3.0903e-12	766345	372250	6.32181e-05	7.23398e-06	TRUE	0.00844753
Education	CKD	rs6821231	C	T	0.733	0.01217	0.00197	NA	6.05996e-10	766345	372250	4.97971e-05	3.62071e-07	TRUE	0.00123328
Education	CKD	rs6871635	G	A	0.5629	0.00946	0.00173	NA	4.62999e-08	766345	372250	3.90166e-05	3.65724e-07	TRUE	0.00474421
Education	CKD	rs6917204	T	C	0.7721	0.01185	0.00213	NA	2.65999e-08	766345	372250	4.03866e-05	1.7467e-07	TRUE	0.00296027
Education	CKD	rs6959891	A	G	0.7041	0.01136	0.00189	NA	1.74e-09	766345	372250	4.714e-05	2.11017e-06	TRUE	0.0067362
Education	CKD	rs7012546	T	C	0.4201	0.01009	0.00172	NA	4.93003e-09	766345	372250	4.49038e-05	3.02803e-07	TRUE	0.0020785
Education	CKD	rs702606	T	C	0.8299	0.01427	0.0025	NA	1.12001e-08	766345	372250	4.25134e-05	1.71463e-08	TRUE	0.001383
Education	CKD	rs7029718	A	G	0.4354	0.02439	0.00174	NA	1.85012e-44	766345	372250	0.000256325	8.92314e-08	TRUE	3.69193e-15
Education	CKD	rs710629	A	G	0.6565	0.01053	0.00177	NA	2.95999e-09	766345	372250	4.61814e-05	3.1292e-06	TRUE	0.0118641
Education	CKD	rs7108020	A	C	0.6616	0.01094	0.00178	NA	7.35005e-10	766345	372250	4.9289e-05	9.56066e-07	TRUE	0.00248825
Education	CKD	rs7117878	C	A	0.6956	0.01036	0.00182	NA	1.17999e-08	766345	372250	4.228e-05	5.5962e-08	TRUE	0.00171073
Education	CKD	rs7136760	A	G	0.3963	0.01018	0.00177	NA	9.36009e-09	766345	372250	4.31625e-05	4.11936e-06	TRUE	0.0230489
Education	CKD	rs7139165	A	C	0.7058	0.01136	0.00195	NA	5.29005e-09	766345	372250	4.42838e-05	1.17305e-06	TRUE	0.00528947
Education	CKD	rs71415374	T	C	0.05952	0.02142	0.00307	NA	2.93022e-12	766345	372250	6.35201e-05	9.1534e-07	TRUE	0.000447235
Education	CKD	rs71432775	A	G	0.2959	0.0113	0.00198	rs7999384	1.06001e-08	766345	372250	4.24996e-05	1.97789e-06	TRUE	0.0104903
Education	CKD	rs71646142	T	C	0.1735	0.01286	0.00217	NA	3.11e-09	766345	372250	4.58268e-05	4.05016e-06	TRUE	0.0172578
Education	CKD	rs7188873	A	G	0.381	0.0106	0.00175	NA	1.33999e-09	766345	372250	4.78731e-05	1.68192e-06	TRUE	0.00488995
Education	CKD	rs7215889	T	C	0.7449	0.01132	0.00196	NA	7.05992e-09	766345	372250	4.3525e-05	6.55683e-08	TRUE	0.00150277
Education	CKD	rs7233920	G	A	0.784	0.01315	0.00202	NA	7.13017e-11	766345	372250	5.5297e-05	5.14149e-07	TRUE	0.00077014
Education	CKD	rs7257460	T	C	0.7296	0.01145	0.00189	NA	1.25e-09	766345	372250	4.78898e-05	1.78059e-07	TRUE	0.00114299
Education	CKD	rs72677177	A	G	0.4354	0.0105	0.00174	NA	1.54999e-09	766345	372250	4.75156e-05	2.00965e-06	TRUE	0.00612883
Education	CKD	rs72686126	C	T	0.06633	0.01862	0.00331	rs5745437	1.88001e-08	766345	372250	4.12917e-05	1.76972e-06	TRUE	0.0107538
Education	CKD	rs72693550	C	A	0.8759	0.01542	0.00234	NA	4.56983e-11	766345	372250	5.66617e-05	1.10007e-06	TRUE	0.00118329
Education	CKD	rs72786644	A	G	0.2007	0.0139	0.00219	NA	2.13e-10	766345	372250	5.25648e-05	7.92213e-08	TRUE	0.00048626
Education	CKD	rs72802200	A	G	0.97789	0.04604	0.00838	NA	3.86999e-08	766345	372250	3.9386e-05	1.90034e-07	TRUE	0.0034648
Education	CKD	rs728054	G	A	0.6378	0.01274	0.00177	NA	6.64967e-13	766345	372250	6.75989e-05	1.5228e-07	TRUE	8.84841e-05
Education	CKD	rs72828517	C	T	0.1412	0.01836	0.00224	NA	2.83009e-16	766345	372250	8.76573e-05	7.0731e-09	TRUE	3.41034e-06
Education	CKD	rs72829857	G	A	0.2449	0.01516	0.00202	NA	5.39014e-14	766345	372250	7.34921e-05	1.41574e-06	TRUE	0.000219384
Education	CKD	rs72840994	G	T	0.182	0.01247	0.00216	NA	7.76998e-09	766345	372250	4.34894e-05	2.9193e-07	TRUE	0.00244132
Education	CKD	rs72972965	A	C	0.3503	0.01015	0.00183	rs4013804	2.84001e-08	766345	372250	4.01411e-05	5.73511e-06	TRUE	0.0485371
Education	CKD	rs730384	A	G	0.4558	0.01016	0.00171	NA	3.01002e-09	766345	372250	4.6063e-05	3.80418e-07	TRUE	0.00201161
Education	CKD	rs7321274	A	G	0.8044	0.01275	0.00211	NA	1.59001e-09	766345	372250	4.76444e-05	6.91825e-09	TRUE	0.000641505
Education	CKD	rs73301698	G	A	0.7738	0.01291	0.00208	NA	5.81005e-10	766345	372250	5.02667e-05	1.0189e-05	TRUE	0.0510431
Education	CKD	rs73344830	A	G	0.398	0.0172	0.00172	NA	1.94984e-23	766345	372250	0.000130473	2.08428e-06	TRUE	5.88133e-07
Education	CKD	rs736282	T	C	0.4847	0.01082	0.0017	NA	2.07e-10	766345	372250	5.2858e-05	3.72711e-07	TRUE	0.000857236
Education	CKD	rs743316	T	C	0.818	0.01185	0.00208	NA	1.2e-08	766345	372250	4.23515e-05	3.68289e-06	TRUE	0.0216242
Education	CKD	rs74545339	G	A	0.91156	0.01626	0.00269	NA	1.43999e-09	766345	372250	4.76752e-05	9.15767e-06	TRUE	0.0522043
Education	CKD	rs74701752	T	G	0.09524	0.01591	0.00285	NA	2.38002e-08	766345	372250	4.0664e-05	1.52981e-06	TRUE	0.010087
Education	CKD	rs74944275	T	C	0.02891	0.02739	0.00424	NA	1.02e-10	766345	372250	5.4451e-05	4.38905e-06	TRUE	0.00816936
Education	CKD	rs74998289	T	G	0.7602	0.01821	0.00213	NA	1.31009e-17	766345	372250	9.53665e-05	1.3039e-06	TRUE	1.58376e-05
Education	CKD	rs7526112	T	G	0.6429	0.01215	0.00177	NA	6.09958e-12	766345	372250	6.14832e-05	6.3839e-06	TRUE	0.00780904
Education	CKD	rs75755471	G	A	0.92347	0.01891	0.00344	NA	3.79001e-08	766345	372250	3.94299e-05	4.77913e-08	TRUE	0.00241572
Education	CKD	rs7575637	A	G	0.4779	0.01136	0.00171	NA	2.86022e-11	766345	372250	5.75859e-05	2.79867e-07	TRUE	0.000409818
Education	CKD	rs7595950	T	C	0.5459	0.00993	0.0017	NA	4.98999e-09	766345	372250	4.45203e-05	4.97628e-08	TRUE	0.00124569
Education	CKD	rs7597126	C	T	0.5221	0.01009	0.00172	NA	4.20001e-09	766345	372250	4.49038e-05	7.59176e-06	TRUE	0.0482619
Education	CKD	rs7603132	A	G	0.1548	0.01317	0.00215	NA	9.17001e-10	766345	372250	4.8961e-05	2.36721e-06	TRUE	0.00628838
Education	CKD	rs76076331	T	C	0.131	0.01873	0.00248	NA	4.40048e-14	766345	372250	7.44246e-05	4.31134e-06	TRUE	0.00104185
Education	CKD	rs7625428	T	C	0.5986	0.00989	0.00174	NA	1.26e-08	766345	372250	4.21553e-05	3.99868e-08	TRUE	0.00163354
Education	CKD	rs76608582	A	C	0.04082	0.02798	0.00445	NA	3.11e-10	766345	372250	5.15858e-05	7.01386e-06	TRUE	0.0232375
Education	CKD	rs77025239	G	A	0.8912	0.01422	0.00234	NA	1.32999e-09	766345	372250	4.81863e-05	2.30292e-06	TRUE	0.00662637
Education	CKD	rs77128898	C	T	0.97789	0.02769	0.00482	NA	9.47e-09	766345	372250	4.30636e-05	4.08707e-06	TRUE	0.0230359
Education	CKD	rs7737905	G	T	0.7228	0.01285	0.00188	NA	8.34065e-12	766345	372250	6.09594e-05	2.73864e-06	TRUE	0.00207127
Education	CKD	rs77702819	T	G	0.08333	0.01863	0.00298	NA	3.92004e-10	766345	372250	5.09974e-05	1.3065e-05	TRUE	0.0775103
Education	CKD	rs77835879	A	G	0.90986	0.01601	0.00288	NA	2.67997e-08	766345	372250	4.03234e-05	4.44227e-07	TRUE	0.00444218
Education	CKD	rs7788620	A	G	0.75	0.01635	0.00206	NA	1.83992e-15	766345	372250	8.21944e-05	6.56981e-07	TRUE	3.58978e-05
Education	CKD	rs7796203	G	A	0.4745	0.01074	0.00171	NA	3.59998e-10	766345	372250	5.1472e-05	1.50374e-06	TRUE	0.00290735
Education	CKD	rs7803932	A	G	0.1565	0.0143	0.00226	NA	2.44e-10	766345	372250	5.22407e-05	2.18676e-06	TRUE	0.00400586
Education	CKD	rs78721320	A	G	0.2041	0.01307	0.00219	NA	2.27997e-09	766345	372250	4.6475e-05	1.61785e-06	TRUE	0.00550776
Education	CKD	rs790647	C	A	0.7653	0.01482	0.00202	NA	2.1702e-13	766345	372250	7.02328e-05	1.56967e-06	TRUE	0.000359987
Education	CKD	rs7924036	T	G	0.5391	0.01501	0.0017	NA	1.07004e-18	766345	372250	0.000101718	1.85295e-06	TRUE	1.25924e-05
Education	CKD	rs79265434	G	A	0.1173	0.02331	0.00262	NA	6.07995e-19	766345	372250	0.000103279	1.37509e-06	TRUE	6.79278e-06
Education	CKD	rs79269403	A	G	0.2228	0.01447	0.00204	NA	1.17004e-12	766345	372250	6.56485e-05	1.62584e-12	TRUE	5.01218e-05
Education	CKD	rs7928017	A	C	0.4456	0.00953	0.00172	NA	2.83002e-08	766345	372250	4.00579e-05	6.61127e-06	TRUE	0.0599671
Education	CKD	rs79375112	A	G	0.8639	0.01529	0.00257	NA	2.63003e-09	766345	372250	4.61855e-05	3.78962e-07	TRUE	0.00197732
Education	CKD	rs7943853	T	C	0.7517	0.01128	0.00201	NA	2.06001e-08	766345	372250	4.10946e-05	5.29336e-06	TRUE	0.0396697
Education	CKD	rs79523955	A	G	0.90476	0.01802	0.00283	NA	1.86999e-10	766345	372250	5.29042e-05	1.32958e-05	TRUE	0.0694276
Education	CKD	rs8008382	C	T	0.6871	0.01208	0.00185	rs58601596	6.12068e-11	766345	372250	5.56344e-05	2.20964e-07	TRUE	0.000468289
Education	CKD	rs80171383	A	G	0.1241	0.0145	0.00241	NA	1.83e-09	766345	372250	4.72344e-05	7.26604e-06	TRUE	0.0365359
Education	CKD	rs8020034	A	G	0.2058	0.01782	0.00223	NA	1.17004e-15	766345	372250	8.33194e-05	3.58517e-06	TRUE	0.000293106
Education	CKD	rs8052297	G	T	0.5714	0.01029	0.00172	NA	2.1e-09	766345	372250	4.67015e-05	1.12373e-05	TRUE	0.0813752
Education	CKD	rs818415	G	T	0.182	0.01235	0.00219	NA	1.72001e-08	766345	372250	4.14958e-05	2.89653e-08	TRUE	0.00169391
Education	CKD	rs837080	C	T	0.4932	0.01092	0.0017	NA	1.43001e-10	766345	372250	5.38395e-05	1.59563e-06	TRUE	0.00236141
Education	CKD	rs892612	C	A	0.8418	0.01464	0.00237	NA	6.62995e-10	766345	372250	4.97898e-05	7.3132e-08	TRUE	0.000682187
Education	CKD	rs9289300	C	T	0.1837	0.01512	0.00234	NA	1.09999e-10	766345	372250	5.44785e-05	1.22335e-06	TRUE	0.00168406
Education	CKD	rs9320493	A	G	0.1361	0.01394	0.0024	NA	6.12999e-09	766345	372250	4.40211e-05	3.71219e-06	TRUE	0.018439
Education	CKD	rs9342482	T	G	0.2908	0.01264	0.00197	NA	1.36e-10	766345	372250	5.37174e-05	3.42695e-06	TRUE	0.00610553
Education	CKD	rs9349956	C	A	0.2398	0.01881	0.00225	NA	6.28058e-17	766345	372250	9.11905e-05	2.20391e-06	TRUE	5.41504e-05
Education	CKD	rs9371881	A	G	0.3537	0.01036	0.00178	NA	5.75997e-09	766345	372250	4.42015e-05	8.01841e-07	TRUE	0.00398093
Education	CKD	rs9372625	A	G	0.4133	0.02383	0.00176	NA	6.75927e-42	766345	372250	0.000239164	9.83334e-09	TRUE	1.44991e-14
Education	CKD	rs9384679	C	T	0.5918	0.00959	0.00176	NA	4.88e-08	766345	372250	3.87411e-05	1.51109e-06	TRUE	0.0124106
Education	CKD	rs9386319	G	A	0.4269	0.00991	0.00174	NA	1.26999e-08	766345	372250	4.2326e-05	1.73671e-09	TRUE	0.00121364
Education	CKD	rs9388490	T	C	0.4235	0.00972	0.00171	NA	1.43001e-08	766345	372250	4.21598e-05	2.38965e-06	TRUE	0.0132734
Education	CKD	rs939400	G	T	0.6241	0.01031	0.00177	NA	5.27995e-09	766345	372250	4.42719e-05	7.77705e-08	TRUE	0.00141808
Education	CKD	rs9436866	C	A	0.09524	0.01882	0.00289	NA	7.45075e-11	766345	372250	5.53345e-05	2.42548e-06	TRUE	0.00324066
Education	CKD	rs9503598	A	G	0.4388	0.01079	0.00171	NA	3.11997e-10	766345	372250	5.19523e-05	1.89564e-06	TRUE	0.00351462
Education	CKD	rs9513416	G	A	0.1395	0.01316	0.00232	NA	1.45999e-08	766345	372250	4.1985e-05	5.71153e-06	TRUE	0.0406457
Education	CKD	rs9536961	G	A	0.3895	0.01242	0.0018	NA	4.96021e-12	766345	372250	6.21224e-05	1.92961e-08	TRUE	0.000106303
Education	CKD	rs9556958	C	T	0.4711	0.0108	0.0017	NA	2.38002e-10	766345	372250	5.26628e-05	1.09857e-06	TRUE	0.00188459
Education	CKD	rs9557378	G	A	0.7432	0.01094	0.00193	NA	1.45001e-08	766345	372250	4.19255e-05	9.54577e-07	TRUE	0.00592275
Education	CKD	rs9616906	A	G	0.4235	0.01497	0.00172	NA	2.92012e-18	766345	372250	9.88372e-05	2.96762e-06	TRUE	3.88604e-05
Education	CKD	rs968454	A	G	0.7313	0.01102	0.00198	NA	2.52e-08	766345	372250	4.04196e-05	7.31526e-07	TRUE	0.00588326
Education	CKD	rs9704097	C	A	0.5272	0.0103	0.00171	NA	1.61002e-09	766345	372250	4.73411e-05	6.00316e-06	TRUE	0.0265791
Education	CKD	rs9771228	T	C	0.6735	0.01182	0.00178	NA	3.06973e-11	766345	372250	5.75369e-05	3.95265e-06	TRUE	0.00508317
Education	CKD	rs9882532	T	C	0.6361	0.01208	0.00177	NA	8.16959e-12	766345	372250	6.07768e-05	2.14452e-10	TRUE	9.82093e-05
Education	CKD	rs9914918	A	G	0.2823	0.01155	0.00189	NA	8.9e-10	766345	372250	4.873e-05	1.27813e-05	TRUE	0.08825
Education	CKD	rs9936270	C	T	0.6922	0.0136	0.00198	NA	6.42984e-12	766345	372250	6.15598e-05	7.93859e-07	TRUE	0.00049883
Education	CKD	rs9964724	T	C	0.6599	0.01978	0.00183	NA	2.66011e-27	766345	372250	0.000152427	6.8627e-07	TRUE	8.14412e-09
Education	CKD	rs997123	C	T	0.4881	0.00966	0.0017	NA	1.31999e-08	766345	372250	4.21323e-05	8.71425e-06	TRUE	0.0764867
Education	CKD	rs998887	A	C	0.4898	0.01272	0.0017	NA	7.41993e-14	766345	372250	7.30502e-05	6.2142e-07	TRUE	0.000102898
