# Supplementary material for: Cardiometabolic traits mediating the effect of education on the risk of DKD and CKD: a Mendelian randomization study
Source: Front Nutr. 2024 Aug 13;11:1400577. doi: 10.3389/fnut.2024.1400577 (PMC11347428; doi:10.3389/fnut.2024.1400577)
Supplement: Supplementary file 1 [file Presentation_1.zip › Supplemental material/Table S2.xlsx]

## Sheet: Table S2
Table S2. Full genetic instrument used in MR analysis to estimate the associations of education with candidate mediators
Abbreviations: Edu-BMI, Education as the exposure-Body mass index as the outcome; Edu-BF%, Education as the exposure-Body fat percentage as the outcome; Edu-WHR, Education as the exposure-Waist-to-hip ratio as the outcome; Edu-HC, Education as the exposure-Hip circumference as the outcome; Edu-WC, Education as the exposure-Waist circumference as the outcome; Edu-Cigarettes, Education as the expos…

## Sheet: Edu-BMI
Exposure	Outcome	SNP	Effect allele	Other allele	Effect allele frequency	Beta	Standard Error	Proxy SNP	P	Samplesize.exposure	Samplesize.outcome	rsq.exposure	rsq.outcome	Steiger_dir	Steiger_pval
Education	BMI	rs1008078	C	T	0.5901	0.01738	0.00173	rs10922911	1.20005e-23	766345	795537	0.000131682	2.12447e-05	TRUE	1.78677e-05
Education	BMI	rs10189857	A	G	0.5816	0.01725	0.00171	NA	6.70039e-24	766345	795537	0.000132772	1.78154e-05	TRUE	5.06114e-06
Education	BMI	rs10456918	C	A	0.182	0.01485	0.00224	rs12204084	3.67029e-11	766345	795537	5.73467e-05	1.04791e-06	TRUE	4.28151e-05
Education	BMI	rs10496091	G	A	0.7109	0.01403	0.00188	NA	7.46965e-14	766345	795537	7.26683e-05	5.31125e-06	TRUE	0.00010185
Education	BMI	rs1051474	C	T	0.2738	0.01301	0.00188	rs17628095	4.85959e-12	766345	795537	6.24868e-05	8.02255e-06	TRUE	0.00152863
Education	BMI	rs10616	T	C	0.2993	0.0103	0.00185	NA	2.74e-08	766345	795537	4.04474e-05	2.17627e-06	TRUE	0.00227482
Education	BMI	rs10795831	G	T	0.7908	0.01223	0.00208	NA	3.98997e-09	766345	795537	4.51111e-05	3.4917e-06	TRUE	0.00245489
Education	BMI	rs10810099	G	A	0.7177	0.015	0.0019	NA	3.30979e-15	766345	795537	8.13236e-05	1.1313e-05	TRUE	0.000411072
Education	BMI	rs10879676	C	T	0.4082	0.00982	0.00173	NA	1.26e-08	766345	795537	4.20426e-05	2.71845e-06	TRUE	0.00251977
Education	BMI	rs10906186	T	C	0.4354	0.00991	0.00172	NA	7.91006e-09	766345	795537	4.3316e-05	1.91814e-06	TRUE	0.00116765
Education	BMI	rs10984445	A	G	0.4626	0.01158	0.00171	rs10818287	1.17004e-11	766345	795537	5.98378e-05	1.26831e-05	TRUE	0.00910837
Education	BMI	rs11019128	C	T	0.6088	0.01123	0.00175	rs7102581	1.43001e-10	766345	795537	5.37325e-05	4.75258e-06	TRUE	0.001292
Education	BMI	rs11081529	T	C	0.7432	0.01311	0.00186	NA	1.82012e-12	766345	795537	6.48229e-05	8.91401e-07	TRUE	8.97926e-06
Education	BMI	rs111821073	T	C	0.1633	0.01385	0.00237	rs10990768	4.84998e-09	766345	795537	4.45616e-05	1.36197e-05	TRUE	0.0621879
Education	BMI	rs11259919	G	A	0.7364	0.01093	0.0019	rs17296856	9.31001e-09	766345	795537	4.31808e-05	3.2628e-06	TRUE	0.00291084
Education	BMI	rs1143770	T	C	0.5918	0.01136	0.00172	NA	4.31023e-11	766345	795537	5.69183e-05	1.30511e-05	TRUE	0.0140285
Education	BMI	rs11620355	A	G	0.1156	0.01756	0.003	rs17643188	4.77002e-09	766345	795537	4.47058e-05	4.10196e-06	TRUE	0.00359078
Education	BMI	rs11623285	G	T	0.1207	0.01413	0.00251	NA	1.72001e-08	766345	795537	4.13519e-05	1.85949e-09	TRUE	6.58782e-05
Education	BMI	rs11627087	A	G	0.91497	0.01788	0.00325	NA	3.70997e-08	766345	795537	3.94937e-05	2.7837e-07	TRUE	0.000322278
Education	BMI	rs11646221	T	G	0.5646	0.01144	0.00172	NA	3.01023e-11	766345	795537	5.77227e-05	2.82828e-06	TRUE	0.000218953
Education	BMI	rs11663602	C	A	0.7432	0.01213	0.0019	NA	1.63999e-10	766345	795537	5.31824e-05	6.74118e-06	TRUE	0.00334479
Education	BMI	rs11681861	T	G	0.8435	0.01435	0.00259	rs11689426	2.87998e-08	766345	795537	4.00556e-05	1.19007e-07	TRUE	0.000185019
Education	BMI	rs11703948	G	A	0.07483	0.01737	0.00285	rs11704277	1.06001e-09	766345	795537	4.84692e-05	1.23772e-05	TRUE	0.0314236
Education	BMI	rs11725086	T	C	0.398	0.00973	0.00174	NA	2.39999e-08	766345	795537	4.08025e-05	3.87968e-07	TRUE	0.000316129
Education	BMI	rs11732657	G	A	0.2993	0.01274	0.00197	rs13116970	9.53894e-11	766345	795537	5.45707e-05	8.82731e-06	TRUE	0.00579574
Education	BMI	rs11871429	A	G	0.7959	0.01425	0.00202	NA	1.91999e-12	766345	795537	6.49345e-05	5.77198e-06	TRUE	0.000409947
Education	BMI	rs12170452	A	G	0.4371	0.01153	0.00171	NA	1.39991e-11	766345	795537	5.93222e-05	6.95921e-06	TRUE	0.00155646
Education	BMI	rs12503522	C	T	0.7517	0.01125	0.00188	NA	2.24001e-09	766345	795537	4.67246e-05	4.5127e-06	TRUE	0.00324544
Education	BMI	rs12515541	G	T	0.4082	0.01135	0.00174	rs981883	6.95024e-11	766345	795537	5.55195e-05	2.62266e-06	TRUE	0.000268932
Education	BMI	rs12574281	C	A	0.3997	0.01077	0.00176	rs7947194	8.84993e-10	766345	795537	4.88609e-05	3.49171e-08	TRUE	2.13315e-05
Education	BMI	rs12602286	T	G	0.8861	0.01701	0.00255	NA	2.36974e-11	766345	795537	5.80604e-05	3.97277e-06	TRUE	0.000439141
Education	BMI	rs12646216	T	C	0.3912	0.01062	0.00174	rs1504493	1.09999e-09	766345	795537	4.86078e-05	1.41314e-05	TRUE	0.0447202
Education	BMI	rs12682775	C	T	0.2143	0.01187	0.00204	NA	5.99004e-09	766345	795537	4.41773e-05	4.10454e-07	TRUE	0.000175176
Education	BMI	rs12694681	T	G	0.7075	0.01123	0.00183	rs10172113	9.06004e-10	766345	795537	4.91375e-05	1.70617e-05	TRUE	0.072034
Education	BMI	rs12716848	G	A	0.4439	0.00969	0.00174	NA	2.43002e-08	766345	795537	4.04677e-05	1.55187e-08	TRUE	9.7543e-05
Education	BMI	rs12724430	T	G	0.4558	0.00979	0.0017	rs7534836	8.31994e-09	766345	795537	4.32739e-05	1.4318e-05	TRUE	0.0808321
Education	BMI	rs12778624	T	G	0.7772	0.01099	0.00196	rs12774929	2.01999e-08	766345	795537	4.10244e-05	1.38586e-06	TRUE	0.00108998
Education	BMI	rs12908232	A	G	0.4932	0.00975	0.0017	NA	1e-08	766345	795537	4.2921e-05	2.7837e-07	TRUE	0.000167535
Education	BMI	rs12926704	G	A	0.91497	0.01737	0.00269	rs3885998	1.03001e-10	766345	795537	5.44062e-05	5.58674e-09	TRUE	5.07425e-06
Education	BMI	rs13010288	T	G	0.1241	0.01953	0.00252	NA	1.03992e-14	766345	795537	7.83693e-05	1.59307e-05	TRUE	0.00238692
Education	BMI	rs13010566	C	A	0.5612	0.0106	0.0017	NA	4.58997e-10	766345	795537	5.07304e-05	2.13127e-07	TRUE	3.16077e-05
Education	BMI	rs13029509	G	A	0.5323	0.01049	0.0017	NA	7.17001e-10	766345	795537	4.96831e-05	1.31572e-05	TRUE	0.0325492
Education	BMI	rs13091704	C	A	0.7551	0.0108	0.00197	rs9816548	4.10998e-08	766345	795537	3.9217e-05	7.24036e-06	TRUE	0.0256522
Education	BMI	rs13141210	T	C	0.5085	0.01361	0.00172	rs12506222	2.25996e-15	766345	795537	8.1696e-05	2.25475e-05	TRUE	0.00735166
Education	BMI	rs13147223	A	G	0.5969	0.01087	0.00176	NA	7.09006e-10	766345	795537	4.97724e-05	4.22495e-06	TRUE	0.00178664
Education	BMI	rs13163062	T	C	0.4167	0.01007	0.00172	rs4090594	4.70999e-09	766345	795537	4.47259e-05	1.1313e-05	TRUE	0.037807
Education	BMI	rs1334297	A	G	0.784	0.02449	0.00192	NA	3.05985e-37	766345	795537	0.000212256	3.53083e-05	TRUE	7.02975e-08
Education	BMI	rs13428598	T	C	0.3793	0.01649	0.00175	rs13409451	3.90032e-21	766345	795537	0.000115849	5.31125e-06	TRUE	1.25731e-07
Education	BMI	rs1427298	T	C	0.4116	0.0102	0.00172	NA	3.27997e-09	766345	795537	4.58881e-05	9.6991e-06	TRUE	0.0222227
Education	BMI	rs152603	G	A	0.3861	0.01019	0.00177	NA	9.47e-09	766345	795537	4.32474e-05	6.5217e-06	TRUE	0.0119646
Education	BMI	rs1566085	T	G	0.5697	0.01645	0.00171	rs10088132	6.90081e-22	766345	795537	0.000120744	2.78363e-05	TRUE	0.000358189
Education	BMI	rs1569723	A	C	0.7432	0.01168	0.00197	NA	3.01002e-09	766345	795537	4.5868e-05	7.07071e-07	TRUE	0.000210557
Education	BMI	rs1584469	C	T	0.6888	0.01303	0.00185	NA	2.09991e-12	766345	795537	6.47283e-05	8.91401e-07	TRUE	9.1337e-06
Education	BMI	rs1671770	A	C	0.1939	0.01342	0.00223	rs1167726	1.90999e-09	766345	795537	4.72554e-05	2.13859e-06	TRUE	0.000721653
Education	BMI	rs17048855	A	G	0.3248	0.01184	0.00179	NA	3.26964e-11	766345	795537	5.70886e-05	1.40056e-06	TRUE	6.85531e-05
Education	BMI	rs17060737	T	C	0.6956	0.01192	0.0019	NA	3.18002e-10	766345	795537	5.1357e-05	6.74118e-06	TRUE	0.00430022
Education	BMI	rs17126938	C	T	0.1207	0.01536	0.0025	NA	8.13992e-10	766345	795537	4.92559e-05	2.9042e-06	TRUE	0.000899764
Education	BMI	rs17321729	A	G	0.7772	0.01141	0.00196	rs17342130	6.05996e-09	766345	795537	4.42198e-05	2.82829e-08	TRUE	5.13144e-05
Education	BMI	rs17489649	A	G	0.6735	0.0139	0.00181	NA	1.57e-14	766345	795537	7.69513e-05	9.93197e-07	TRUE	1.18537e-06
Education	BMI	rs17563464	C	A	0.7959	0.01477	0.00212	NA	2.89001e-12	766345	795537	6.33342e-05	1.89331e-06	TRUE	3.91389e-05
Education	BMI	rs1758747	A	G	0.6905	0.0101	0.00184	NA	4.13e-08	766345	795537	3.93158e-05	3.48204e-09	TRUE	0.000104194
Education	BMI	rs17598675	C	T	0.5187	0.01199	0.0017	NA	1.74985e-12	766345	795537	6.49066e-05	1.08738e-07	TRUE	1.38261e-06
Education	BMI	rs17638867	T	C	0.1871	0.01329	0.00222	NA	2.10999e-09	766345	795537	4.67628e-05	1.86295e-06	TRUE	0.000626943
Education	BMI	rs1866823	A	G	0.551	0.01009	0.00171	NA	3.80996e-09	766345	795537	4.54305e-05	1.12123e-06	TRUE	0.000385865
Education	BMI	rs1918394	T	C	0.1565	0.01261	0.0023	NA	4.15002e-08	766345	795537	3.92224e-05	2.58769e-06	TRUE	0.00363975
Education	BMI	rs1925587	T	C	0.4048	0.01016	0.00171	rs7094030	3.02998e-09	766345	795537	4.6063e-05	2.94028e-06	TRUE	0.00152948
Education	BMI	rs1952183	G	A	0.4745	0.01055	0.0017	rs12889400	5.57006e-10	766345	795537	5.0253e-05	5.02804e-06	TRUE	0.00246123
Education	BMI	rs1979969	G	T	0.2551	0.01208	0.00195	rs6927284	6.17007e-10	766345	795537	5.00749e-05	7.69176e-06	TRUE	0.00717931
Education	BMI	rs2034670	A	G	0.8384	0.01312	0.00214	rs12464503	8.09003e-10	766345	795537	4.90451e-05	5.47476e-06	TRUE	0.00357284
Education	BMI	rs2067854	A	G	0.182	0.01477	0.00209	rs764625	1.38007e-12	766345	795537	6.51654e-05	1.02612e-05	TRUE	0.0023485
Education	BMI	rs2179152	C	T	0.6429	0.01455	0.00176	NA	1.21004e-16	766345	795537	8.91741e-05	1.91814e-06	TRUE	4.78633e-07
Education	BMI	rs2245901	G	A	0.5935	0.01403	0.00174	NA	6.26037e-16	766345	795537	8.48314e-05	1.44361e-05	TRUE	0.000722996
Education	BMI	rs2256965	A	G	0.4575	0.01128	0.00176	NA	1.59001e-10	766345	795537	5.35977e-05	9.20353e-06	TRUE	0.00739208
Education	BMI	rs2283076	A	G	0.7857	0.01143	0.00204	NA	2.07e-08	766345	795537	4.09629e-05	5.5183e-06	TRUE	0.0113719
Education	BMI	rs2302761	T	C	0.1905	0.01354	0.00209	NA	1e-10	766345	795537	5.47643e-05	1.73414e-05	TRUE	0.0431962
Education	BMI	rs2347526	C	T	0.6378	0.01395	0.00179	rs2068625	6.84069e-15	766345	795537	7.92473e-05	1.85554e-05	TRUE	0.00409674
Education	BMI	rs2365376	A	C	0.3282	0.0107	0.00179	NA	2.15001e-09	766345	795537	4.66249e-05	4.26548e-06	TRUE	0.00292237
Education	BMI	rs2406253	A	G	0.7976	0.01411	0.00216	NA	6.4003e-11	766345	795537	5.568e-05	1.14534e-06	TRUE	6.51319e-05
Education	BMI	rs242093	G	A	0.4524	0.01031	0.00172	NA	2.07e-09	766345	795537	4.68832e-05	1.00909e-05	TRUE	0.0218327
Education	BMI	rs2496482	T	C	0.415	0.01109	0.00177	NA	4.03999e-10	766345	795537	5.12237e-05	1.87776e-06	TRUE	0.000299829
Education	BMI	rs2702575	C	T	0.6395	0.00989	0.00175	rs2604543	1.55998e-08	766345	795537	4.1675e-05	1.31572e-05	TRUE	0.0772127
Education	BMI	rs2706762	T	C	0.1514	0.01484	0.00246	NA	1.59001e-09	766345	795537	4.74847e-05	7.34127e-06	TRUE	0.00898868
Education	BMI	rs273438	G	A	0.5255	0.00937	0.00171	NA	4.15002e-08	766345	795537	3.91784e-05	1.41314e-05	TRUE	0.118286
Education	BMI	rs277828	C	A	0.7432	0.01091	0.00196	NA	2.71e-08	766345	795537	4.04293e-05	2.01122e-07	TRUE	0.000222162
Education	BMI	rs2833483	C	T	0.06293	0.01974	0.00337	NA	4.77002e-09	766345	795537	4.47705e-05	2.7837e-07	TRUE	0.000117739
Education	BMI	rs28661002	T	C	0.7483	0.01099	0.00198	rs2039152	2.89001e-08	766345	795537	4.01998e-05	3.56559e-06	TRUE	0.00541008
Education	BMI	rs2885198	A	G	0.4983	0.01025	0.0017	NA	1.81001e-09	766345	795537	4.74358e-05	7.31152e-06	TRUE	0.00895678
Education	BMI	rs2898191	A	C	0.6922	0.01041	0.00188	rs7277038	3.29003e-08	766345	795537	4.00078e-05	9.0567e-06	TRUE	0.0383019
Education	BMI	rs2964197	T	C	0.5	0.01177	0.0017	rs2964192	4.70002e-12	766345	795537	6.25467e-05	2.94028e-06	TRUE	0.000108899
Education	BMI	rs2971970	G	T	0.7721	0.01654	0.00207	NA	1.24997e-15	766345	795537	8.3305e-05	6.29644e-06	TRUE	3.55287e-05
Education	BMI	rs2998315	G	A	0.5782	0.01269	0.00171	NA	1.11995e-13	766345	795537	7.18582e-05	2.35385e-06	TRUE	1.4399e-05
Education	BMI	rs301800	T	C	0.1803	0.01516	0.00224	NA	1.33015e-11	766345	795537	5.97659e-05	8.8418e-06	TRUE	0.00295574
Education	BMI	rs31940	A	G	0.1344	0.01548	0.00246	rs25937	3.23996e-10	766345	795537	5.16685e-05	7.26052e-07	TRUE	7.53929e-05
Education	BMI	rs339054	G	T	0.5221	0.0117	0.0017	NA	5.90065e-12	766345	795537	6.1805e-05	1.57018e-06	TRUE	3.64506e-05
Education	BMI	rs34394051	G	A	0.1599	0.01392	0.0024	rs12735232	6.19998e-09	766345	795537	4.38949e-05	6.42523e-06	TRUE	0.0105983
Education	BMI	rs35309068	G	T	0.466	0.01321	0.00171	rs7966054	1.15001e-14	766345	795537	7.78675e-05	1.26831e-05	TRUE	0.00100819
Education	BMI	rs35417702	C	T	0.4235	0.01445	0.0017	rs12699131	1.93019e-17	766345	795537	9.427e-05	1.00212e-05	TRUE	4.34302e-05
Education	BMI	rs35919256	A	C	0.602	0.01032	0.00177	rs7636648	5.56007e-09	766345	795537	4.43578e-05	7.17347e-06	TRUE	0.0128546
Education	BMI	rs363096	C	T	0.5748	0.01363	0.00172	NA	2.03986e-15	766345	795537	8.19362e-05	9.20353e-06	TRUE	0.000169864
Education	BMI	rs3781339	C	T	0.8095	0.01247	0.00219	NA	1.29999e-08	766345	795537	4.23061e-05	8.7367e-06	TRUE	0.0266198
Education	BMI	rs3897821	A	G	0.6497	0.01502	0.0018	NA	8.25087e-17	766345	795537	9.08515e-05	1.04905e-05	TRUE	8.43697e-05
Education	BMI	rs4073894	A	G	0.1769	0.01524	0.00211	NA	5.40008e-13	766345	795537	6.80695e-05	5.25918e-06	TRUE	0.000197708
Education	BMI	rs4328757	T	C	0.6514	0.01067	0.00174	NA	9.3901e-10	766345	795537	4.90666e-05	1.30511e-05	TRUE	0.034061
Education	BMI	rs4352658	C	T	0.90986	0.0212	0.00308	rs10498961	5.55009e-12	766345	795537	6.18188e-05	1.22755e-09	TRUE	1.00617e-06
Education	BMI	rs4641552	A	C	0.06803	0.01926	0.00336	NA	1.02e-08	766345	795537	4.28738e-05	1.11348e-06	TRUE	0.000599932
Education	BMI	rs4652135	A	C	0.6769	0.01219	0.0019	rs565960	1.54e-10	766345	795537	5.37098e-05	2.12435e-06	TRUE	0.000244267
Education	BMI	rs4675248	G	A	0.631	0.01004	0.00173	rs2160316	6.74994e-09	766345	795537	4.39474e-05	3.49171e-08	TRUE	5.69593e-05
Education	BMI	rs4726070	A	G	0.6207	0.01251	0.00174	rs1345278	5.94977e-13	766345	795537	6.74472e-05	7.511e-06	TRUE	0.000628906
Education	BMI	rs4731413	A	G	0.233	0.01211	0.00213	NA	1.37e-08	766345	795537	4.21782e-05	1.384e-05	TRUE	0.0830406
Education	BMI	rs4839155	T	G	0.75	0.01251	0.002	NA	3.94003e-10	766345	795537	5.10516e-05	1.09391e-05	TRUE	0.0164993
Education	BMI	rs4904523	G	A	0.5408	0.00936	0.0017	NA	3.70997e-08	766345	795537	3.95561e-05	6.95921e-06	TRUE	0.0225321
Education	BMI	rs4976445	T	C	0.7432	0.012	0.00197	NA	1.16001e-09	766345	795537	4.84157e-05	7.54518e-06	TRUE	0.00851003
Education	BMI	rs4984541	G	A	0.2415	0.01233	0.00207	NA	2.77e-09	766345	795537	4.62959e-05	3.69407e-06	TRUE	0.00228659
Education	BMI	rs56330207	A	G	0.2075	0.01184	0.00207	rs6859021	1.05e-08	766345	795537	4.26895e-05	1.02898e-06	TRUE	0.000564026
Education	BMI	rs60096640	A	G	0.90136	0.01574	0.00273	rs6906653	7.82006e-09	766345	795537	4.33753e-05	5.52639e-06	TRUE	0.00814396
Education	BMI	rs6123924	A	G	0.8401	0.01528	0.00235	rs6015540	7.54918e-11	766345	795537	5.5165e-05	1.16167e-05	TRUE	0.0120388
Education	BMI	rs61996546	T	C	0.4745	0.00965	0.0017	rs7174566	1.33999e-08	766345	795537	4.20451e-05	6.95926e-08	TRUE	0.000101758
Education	BMI	rs62157915	C	T	0.05952	0.02091	0.00348	rs17500449	1.96002e-09	766345	795537	4.71092e-05	6.1165e-06	TRUE	0.00608668
Education	BMI	rs62174974	G	A	0.7772	0.01191	0.00215	rs1255548	2.83002e-08	766345	795537	4.00411e-05	7.85629e-06	TRUE	0.0276452
Education	BMI	rs62184480	C	T	0.7551	0.01528	0.00191	rs6435670	1.27997e-15	766345	795537	8.35065e-05	3.13382e-06	TRUE	4.15668e-06
Education	BMI	rs6436555	A	C	0.4762	0.01012	0.0017	NA	2.69998e-09	766345	795537	4.62402e-05	6.95926e-08	TRUE	4.43302e-05
Education	BMI	rs6457996	T	C	0.5527	0.01014	0.0017	rs2776890	2.43002e-09	766345	795537	4.64232e-05	4.75258e-06	TRUE	0.00379325
Education	BMI	rs6493265	C	T	0.6105	0.01385	0.00174	NA	1.69981e-15	766345	795537	8.26689e-05	1.39668e-07	TRUE	5.11714e-08
Education	BMI	rs6513959	A	G	0.7211	0.01177	0.00185	rs7271519	1.88001e-10	766345	795537	5.28157e-05	5.85327e-06	TRUE	0.00245366
Education	BMI	rs6535149	C	T	0.7075	0.01051	0.00189	NA	2.61999e-08	766345	795537	4.03498e-05	3.48204e-09	TRUE	8.43148e-05
Education	BMI	rs6557171	C	T	0.7245	0.01567	0.00181	NA	4.14954e-18	766345	795537	9.77947e-05	1.55187e-06	TRUE	6.65332e-08
Education	BMI	rs6573552	C	T	0.5272	0.01086	0.0017	rs6573553	1.61998e-10	766345	795537	5.32495e-05	2.7837e-07	TRUE	2.34203e-05
Education	BMI	rs66671632	C	T	0.8724	0.01838	0.00254	rs9324593	4.58987e-13	766345	795537	6.83236e-05	3.38086e-06	TRUE	5.93076e-05
Education	BMI	rs6731373	G	A	0.6633	0.01256	0.00181	NA	3.46976e-12	766345	795537	6.28307e-05	3.04166e-06	TRUE	0.000112119
Education	BMI	rs6736898	A	G	0.6173	0.01032	0.00178	NA	6.09004e-09	766345	795537	4.38609e-05	6.84371e-06	TRUE	0.0123038
Education	BMI	rs6805241	T	C	0.8027	0.01413	0.00203	NA	3.0903e-12	766345	795537	6.32181e-05	1.51894e-05	TRUE	0.0113202
Education	BMI	rs6959891	A	G	0.7041	0.01136	0.00189	NA	1.74e-09	766345	795537	4.714e-05	6.14228e-06	TRUE	0.00612112
Education	BMI	rs702606	T	C	0.8299	0.01427	0.0025	rs702613	1.12001e-08	766345	795537	4.25134e-05	1.47761e-05	TRUE	0.0945081
Education	BMI	rs710629	A	G	0.6565	0.01053	0.00177	rs1252387	2.95999e-09	766345	795537	4.61814e-05	3.87968e-09	TRUE	2.58937e-05
Education	BMI	rs7108020	A	C	0.6616	0.01094	0.00178	NA	7.35005e-10	766345	795537	4.9289e-05	1.55187e-06	TRUE	0.000308548
Education	BMI	rs7117878	C	A	0.6956	0.01036	0.00182	rs488769	1.17999e-08	766345	795537	4.228e-05	1.21665e-05	TRUE	0.0596662
Education	BMI	rs7136760	A	G	0.3963	0.01018	0.00177	NA	9.36009e-09	766345	795537	4.31625e-05	1.25701e-06	TRUE	0.000663598
Education	BMI	rs7139165	A	C	0.7058	0.01136	0.00195	rs2372376	5.29005e-09	766345	795537	4.42838e-05	6.43825e-06	TRUE	0.0101005
Education	BMI	rs71432775	A	G	0.2959	0.0113	0.00198	rs408858	1.06001e-08	766345	795537	4.24996e-05	8.82731e-06	TRUE	0.0266382
Education	BMI	rs71646142	T	C	0.1735	0.01286	0.00217	rs12740519	3.11e-09	766345	795537	4.58268e-05	7.29531e-06	TRUE	0.0110232
Education	BMI	rs7215889	T	C	0.7449	0.01132	0.00196	rs644173	7.05992e-09	766345	795537	4.3525e-05	1.50785e-06	TRUE	0.000794569
Education	BMI	rs7257460	T	C	0.7296	0.01145	0.00189	NA	1.25e-09	766345	795537	4.78898e-05	3.13383e-08	TRUE	2.51995e-05
Education	BMI	rs728054	G	A	0.6378	0.01274	0.00177	NA	6.64967e-13	766345	795537	6.75989e-05	1.58909e-05	TRUE	0.00813754
Education	BMI	rs72829857	G	A	0.2449	0.01516	0.00202	rs13205749	5.39014e-14	766345	795537	7.34921e-05	1.53982e-05	TRUE	0.00367879
Education	BMI	rs72840994	G	T	0.182	0.01247	0.00216	rs11201590	7.76998e-09	766345	795537	4.34894e-05	7.85629e-06	TRUE	0.0178359
Education	BMI	rs730384	A	G	0.4558	0.01016	0.00171	NA	3.01002e-09	766345	795537	4.6063e-05	4.48489e-06	TRUE	0.00353155
Education	BMI	rs73301698	G	A	0.7738	0.01291	0.00208	rs7304584	5.81005e-10	766345	795537	5.02667e-05	1.24161e-05	TRUE	0.025871
Education	BMI	rs736282	T	C	0.4847	0.01082	0.0017	NA	2.07e-10	766345	795537	5.2858e-05	5.32815e-06	TRUE	0.00193383
Education	BMI	rs73874335	C	T	0.94048	0.0199	0.00361	rs16828961	3.40001e-08	766345	795537	3.96507e-05	2.87947e-06	TRUE	0.00405354
Education	BMI	rs743316	T	C	0.818	0.01185	0.00208	NA	1.2e-08	766345	795537	4.23515e-05	2.7392e-06	TRUE	0.0024303
Education	BMI	rs7526112	T	G	0.6429	0.01215	0.00177	rs6680107	6.09958e-12	766345	795537	6.14832e-05	1.90104e-07	TRUE	3.71786e-06
Education	BMI	rs7575637	A	G	0.4779	0.01136	0.00171	NA	2.86022e-11	766345	795537	5.75859e-05	5.32815e-06	TRUE	0.000970248
Education	BMI	rs7595950	T	C	0.5459	0.00993	0.0017	rs2419405	4.98999e-09	766345	795537	4.45203e-05	1.73981e-06	TRUE	0.000823885
Education	BMI	rs7603132	A	G	0.1548	0.01317	0.00215	rs7577823	9.17001e-10	766345	795537	4.8961e-05	9.34962e-06	TRUE	0.0138423
Education	BMI	rs76076331	T	C	0.131	0.01873	0.00248	rs13387062	4.40048e-14	766345	795537	7.44246e-05	7.98249e-06	TRUE	0.000289188
Education	BMI	rs7625428	T	C	0.5986	0.00989	0.00174	NA	1.26e-08	766345	795537	4.21553e-05	3.87968e-09	TRUE	5.88015e-05
Education	BMI	rs77025239	G	A	0.8912	0.01422	0.00234	rs741501	1.32999e-09	766345	795537	4.81863e-05	6.42523e-06	TRUE	0.00589972
Education	BMI	rs7737905	G	T	0.7228	0.01285	0.00188	NA	8.34065e-12	766345	795537	6.09594e-05	2.5384e-06	TRUE	0.000103322
Education	BMI	rs7796203	G	A	0.4745	0.01074	0.00171	rs6965740	3.59998e-10	766345	795537	5.1472e-05	7.35071e-07	TRUE	7.92208e-05
Education	BMI	rs7803932	A	G	0.1565	0.0143	0.00226	NA	2.44e-10	766345	795537	5.22407e-05	6.0831e-07	TRUE	5.6142e-05
Education	BMI	rs790647	C	A	0.7653	0.01482	0.00202	NA	2.1702e-13	766345	795537	7.02328e-05	1.8101e-06	TRUE	1.10561e-05
Education	BMI	rs79265434	G	A	0.1173	0.02331	0.00262	rs11509139	6.07995e-19	766345	795537	0.000103279	9.95947e-06	TRUE	1.19875e-05
Education	BMI	rs7943853	T	C	0.7517	0.01128	0.00201	rs12420517	2.06001e-08	766345	795537	4.10946e-05	5.54341e-06	TRUE	0.0112723
Education	BMI	rs7977614	G	A	0.3078	0.01325	0.00198	NA	2.08978e-11	766345	795537	5.84323e-05	2.54546e-07	TRUE	8.17086e-06
Education	BMI	rs8020034	A	G	0.2058	0.01782	0.00223	NA	1.17004e-15	766345	795537	8.33194e-05	5.73705e-06	TRUE	2.59311e-05
Education	BMI	rs8052297	G	T	0.5714	0.01029	0.00172	NA	2.1e-09	766345	795537	4.67015e-05	2.3009e-06	TRUE	0.000893968
Education	BMI	rs818415	G	T	0.182	0.01235	0.00219	rs11075579	1.72001e-08	766345	795537	4.14958e-05	1.3092e-05	TRUE	0.0777263
Education	BMI	rs837080	C	T	0.4932	0.01092	0.0017	rs167238	1.43001e-10	766345	795537	5.38395e-05	9.78644e-07	TRUE	7.30067e-05
Education	BMI	rs892612	C	A	0.8418	0.01464	0.00237	NA	6.62995e-10	766345	795537	4.97898e-05	1.4318e-05	TRUE	0.0409071
Education	BMI	rs9289300	C	T	0.1837	0.01512	0.00234	rs7621370	1.09999e-10	766345	795537	5.44785e-05	9.62402e-07	TRUE	6.37332e-05
Education	BMI	rs9342482	T	G	0.2908	0.01264	0.00197	rs12175029	1.36e-10	766345	795537	5.37174e-05	1.73414e-05	TRUE	0.0479964
Education	BMI	rs9386319	G	A	0.4269	0.00991	0.00174	NA	1.26999e-08	766345	795537	4.2326e-05	3.49171e-08	TRUE	7.88256e-05
Education	BMI	rs9388490	T	C	0.4235	0.00972	0.00171	NA	1.43001e-08	766345	795537	4.21598e-05	2.50533e-06	TRUE	0.00215637
Education	BMI	rs939400	G	T	0.6241	0.01031	0.00177	NA	5.27995e-09	766345	795537	4.42719e-05	6.5217e-06	TRUE	0.01042
Education	BMI	rs9436866	C	A	0.09524	0.01882	0.00289	NA	7.45075e-11	766345	795537	5.53345e-05	1.71122e-05	TRUE	0.039106
Education	BMI	rs9503598	A	G	0.4388	0.01079	0.00171	rs1328688	3.11997e-10	766345	795537	5.19523e-05	1.364e-05	TRUE	0.0281028
Education	BMI	rs9557378	G	A	0.7432	0.01094	0.00193	NA	1.45001e-08	766345	795537	4.19255e-05	2.54546e-07	TRUE	0.000191326
Education	BMI	rs968454	A	G	0.7313	0.01102	0.00198	rs7945392	2.52e-08	766345	795537	4.04196e-05	1.53984e-07	TRUE	0.000193827
Education	BMI	rs9704097	C	A	0.5272	0.0103	0.00171	rs4923226	1.61002e-09	766345	795537	4.73411e-05	7.35071e-07	TRUE	0.000167812
Education	BMI	rs9882532	T	C	0.6361	0.01208	0.00177	NA	8.16959e-12	766345	795537	6.07768e-05	2.42479e-06	TRUE	9.70421e-05
Education	BMI	rs9933256	A	G	0.5918	0.01134	0.00172	rs3794621	4.56983e-11	766345	795537	5.67181e-05	1.40056e-06	TRUE	7.31173e-05
Education	BMI	rs9936270	C	T	0.6922	0.0136	0.00198	rs3851014	6.42984e-12	766345	795537	6.15598e-05	1.96408e-06	TRUE	5.66286e-05
Education	BMI	rs998887	A	C	0.4898	0.01272	0.0017	NA	7.41993e-14	766345	795537	7.30502e-05	3.52312e-07	TRUE	6.72529e-07

## Sheet: Edu-BF%
Exposure	Outcome	SNP	Effect allele	Other allele	Effect allele frequency	Beta	Standard Error	Proxy SNP	P	Samplesize.exposure	Samplesize.outcome	rsq.exposure	rsq.outcome	Steiger_dir	Steiger_pval
Education	BF%	rs1007731	C	A	0.8759	0.0151	0.00269	NA	2.07e-08	766345	65831	4.11158e-05	2.14636e-05	TRUE	0.661319
Education	BF%	rs1008078	C	T	0.5901	0.01738	0.00173	rs10922911	1.20005e-23	766345	65831	0.000131682	3.1386e-06	TRUE	0.0168809
Education	BF%	rs10098073	C	A	0.5	0.01185	0.00171	NA	3.71022e-12	766345	65831	6.26605e-05	8.95653e-06	TRUE	0.225448
Education	BF%	rs10145520	G	T	0.2058	0.01191	0.00213	rs10146118	2.17e-08	766345	65831	4.07965e-05	6.95148e-06	TRUE	0.355758
Education	BF%	rs10189857	A	G	0.5816	0.01725	0.00171	NA	6.70039e-24	766345	65831	0.000132772	2.00871e-06	TRUE	0.0128393
Education	BF%	rs10205801	G	A	0.4932	0.01053	0.00171	NA	7.17001e-10	766345	65831	4.94789e-05	3.50274e-05	TRUE	0.783533
Education	BF%	rs10215082	G	A	0.5612	0.01303	0.00172	NA	3.32966e-14	766345	65831	7.48818e-05	4.55804e-06	TRUE	0.108498
Education	BF%	rs1043209	A	G	0.619	0.01364	0.00174	NA	4.21988e-15	766345	65831	8.01811e-05	9.84267e-07	TRUE	0.0499401
Education	BF%	rs10456918	C	A	0.182	0.01485	0.00224	rs12204084	3.67029e-11	766345	65831	5.73467e-05	1.28272e-05	TRUE	0.32574
Education	BF%	rs10460095	G	A	0.4133	0.01066	0.00171	rs4800617	4.87001e-10	766345	65831	5.07081e-05	2.32202e-05	TRUE	0.57081
Education	BF%	rs10519504	T	G	0.1446	0.01381	0.00235	NA	3.92004e-09	766345	65831	4.50618e-05	3.44251e-05	TRUE	0.835083
Education	BF%	rs1054442	C	A	0.3282	0.01426	0.00177	NA	8.41977e-16	766345	65831	8.46901e-05	1.25918e-05	TRUE	0.163861
Education	BF%	rs10616	T	C	0.2993	0.0103	0.00185	NA	2.74e-08	766345	65831	4.04474e-05	3.9383e-05	TRUE	0.983452
Education	BF%	rs1061801	G	A	0.8112	0.01354	0.0022	NA	8.34008e-10	766345	65831	4.94251e-05	4.43885e-07	TRUE	0.117129
Education	BF%	rs10765775	A	G	0.3963	0.01488	0.00176	NA	2.61999e-17	766345	65831	9.32646e-05	2.06521e-06	TRUE	0.042969
Education	BF%	rs10795831	G	T	0.7908	0.01223	0.00208	NA	3.98997e-09	766345	65831	4.51111e-05	1.56691e-05	TRUE	0.49708
Education	BF%	rs10810099	G	A	0.7177	0.015	0.0019	NA	3.30979e-15	766345	65831	8.13236e-05	8.26693e-06	TRUE	0.130412
Education	BF%	rs10853455	G	T	0.7857	0.01163	0.00211	NA	3.61002e-08	766345	65831	3.96419e-05	3.23592e-06	TRUE	0.268157
Education	BF%	rs10856785	C	T	0.2704	0.01132	0.00192	NA	3.83001e-09	766345	65831	4.53573e-05	7.54843e-06	TRUE	0.326219
Education	BF%	rs10879676	C	T	0.4082	0.00982	0.00173	NA	1.26e-08	766345	65831	4.20426e-05	1.74805e-05	TRUE	0.570675
Education	BF%	rs10887801	T	G	0.4371	0.01087	0.00171	NA	2.27002e-10	766345	65831	5.27255e-05	1.88062e-06	TRUE	0.147004
Education	BF%	rs10906186	T	C	0.4354	0.00991	0.00172	NA	7.91006e-09	766345	65831	4.3316e-05	1.51906e-05	TRUE	0.508711
Education	BF%	rs10940921	T	G	0.4303	0.01089	0.00177	NA	7.00003e-10	766345	65831	4.93929e-05	2.2692e-05	TRUE	0.577157
Education	BF%	rs10984445	A	G	0.4626	0.01158	0.00171	rs10818287	1.17004e-11	766345	65831	5.98378e-05	7.50166e-07	TRUE	0.0907672
Education	BF%	rs10994777	A	G	0.1395	0.0146	0.00232	rs2650725	3.36001e-10	766345	65831	5.16754e-05	1.45133e-07	TRUE	0.0937091
Education	BF%	rs11019128	C	T	0.6088	0.01123	0.00175	rs7102581	1.43001e-10	766345	65831	5.37325e-05	5.65742e-07	TRUE	0.105309
Education	BF%	rs11023749	A	G	0.6701	0.01132	0.0018	NA	2.95999e-10	766345	65831	5.16062e-05	1.06857e-05	TRUE	0.335089
Education	BF%	rs1105307	G	A	0.7551	0.01173	0.00195	NA	1.67001e-09	766345	65831	4.72153e-05	7.44347e-06	TRUE	0.30768
Education	BF%	rs1106090	A	G	0.6259	0.01173	0.00175	NA	2.08978e-11	766345	65831	5.86234e-05	3.97189e-05	TRUE	0.738785
Education	BF%	rs11081529	T	C	0.7432	0.01311	0.00186	NA	1.82012e-12	766345	65831	6.48229e-05	4.71931e-06	TRUE	0.147759
Education	BF%	rs11123818	A	G	0.3946	0.02081	0.00175	NA	1.71989e-32	766345	65831	0.000184487	2.94702e-05	TRUE	0.044665
Education	BF%	rs111821073	T	C	0.1633	0.01385	0.00237	rs10990621	4.84998e-09	766345	65831	4.45616e-05	1.18472e-05	TRUE	0.425948
Education	BF%	rs11223560	A	G	0.6173	0.00995	0.00173	NA	9.6801e-09	766345	65831	4.3163e-05	2.51108e-05	TRUE	0.701122
Education	BF%	rs1143770	T	C	0.5918	0.01136	0.00172	NA	4.31023e-11	766345	65831	5.69183e-05	9.28518e-06	TRUE	0.268157
Education	BF%	rs11601122	A	G	0.8503	0.01947	0.0023	rs184654	2.23975e-17	766345	65831	9.35002e-05	6.24592e-05	TRUE	0.663597
Education	BF%	rs11620355	A	G	0.1156	0.01756	0.003	rs17643188	4.77002e-09	766345	65831	4.47058e-05	7.71744e-06	TRUE	0.335912
Education	BF%	rs11623285	G	T	0.1207	0.01413	0.00251	NA	1.72001e-08	766345	65831	4.13519e-05	6.39711e-06	TRUE	0.336769
Education	BF%	rs11627087	A	G	0.91497	0.01788	0.00325	NA	3.70997e-08	766345	65831	3.94937e-05	3.41783e-05	TRUE	0.914083
Education	BF%	rs11635092	G	A	0.6361	0.01231	0.00177	NA	3.88956e-12	766345	65831	6.3113e-05	1.63299e-08	TRUE	0.0542815
Education	BF%	rs11646221	T	G	0.5646	0.01144	0.00172	NA	3.01023e-11	766345	65831	5.77227e-05	1.25544e-07	TRUE	0.0745195
Education	BF%	rs11655029	C	T	0.6718	0.0109	0.00183	rs9900803	2.84001e-09	766345	65831	4.62922e-05	8.74513e-06	TRUE	0.343583
Education	BF%	rs11663602	C	A	0.7432	0.01213	0.0019	NA	1.63999e-10	766345	65831	5.31824e-05	4.0551e-06	TRUE	0.193682
Education	BF%	rs11681861	T	G	0.8435	0.01435	0.00259	rs11689426	2.87998e-08	766345	65831	4.00556e-05	4.90408e-08	TRUE	0.132642
Education	BF%	rs11703948	G	A	0.07483	0.01737	0.00285	rs11704277	1.06001e-09	766345	65831	4.84692e-05	1.55227e-05	TRUE	0.456815
Education	BF%	rs11725086	T	C	0.398	0.00973	0.00174	NA	2.39999e-08	766345	65831	4.08025e-05	3.40847e-06	TRUE	0.263486
Education	BF%	rs11732657	G	A	0.2993	0.01274	0.00197	rs13116970	9.53894e-11	766345	65831	5.45707e-05	3.91922e-06	TRUE	0.183049
Education	BF%	rs11774212	T	C	0.4762	0.01196	0.00171	rs10108150	2.74031e-12	766345	65831	6.38292e-05	2.65651e-06	TRUE	0.117392
Education	BF%	rs11871429	A	G	0.7959	0.01425	0.00202	NA	1.91999e-12	766345	65831	6.49345e-05	3.56172e-05	TRUE	0.606794
Education	BF%	rs12151248	C	T	0.8895	0.01573	0.00271	NA	6.74994e-09	766345	65831	4.39619e-05	3.5812e-05	TRUE	0.87361
Education	BF%	rs12170452	A	G	0.4371	0.01153	0.00171	NA	1.39991e-11	766345	65831	5.93222e-05	3.98993e-05	TRUE	0.732994
Education	BF%	rs12290350	T	C	0.233	0.013	0.00209	NA	4.70002e-10	766345	65831	5.04834e-05	6.34237e-06	TRUE	0.258751
Education	BF%	rs12375949	C	T	0.5697	0.01447	0.00172	NA	3.30979e-17	766345	65831	9.23457e-05	6.29892e-05	TRUE	0.680362
Education	BF%	rs12468040	T	G	0.3963	0.01432	0.00175	rs2138591	2.4598e-16	766345	65831	8.73673e-05	1.51906e-05	TRUE	0.179659
Education	BF%	rs12503522	C	T	0.7517	0.01125	0.00188	NA	2.24001e-09	766345	65831	4.67246e-05	1.51906e-05	TRUE	0.469434
Education	BF%	rs12515541	G	T	0.4082	0.01135	0.00174	NA	6.95024e-11	766345	65831	5.55195e-05	1.18067e-06	TRUE	0.117099
Education	BF%	rs12574281	C	A	0.3997	0.01077	0.00176	rs7947194	8.84993e-10	766345	65831	4.88609e-05	1.01604e-06	TRUE	0.14078
Education	BF%	rs12602286	T	G	0.8861	0.01701	0.00255	NA	2.36974e-11	766345	65831	5.80604e-05	1.26896e-05	TRUE	0.317777
Education	BF%	rs12643771	T	C	0.3112	0.01518	0.00184	rs4863692	1.6099e-16	766345	65831	8.88068e-05	1.6832e-07	TRUE	0.0264664
Education	BF%	rs12646216	T	C	0.3912	0.01062	0.00174	rs12499474	1.09999e-09	766345	65831	4.86078e-05	1.28394e-05	TRUE	0.404072
Education	BF%	rs12646297	G	A	0.2874	0.0111	0.00187	rs7434769	2.76001e-09	766345	65831	4.59748e-05	3.33971e-05	TRUE	0.805235
Education	BF%	rs12655753	G	A	0.97619	0.02903	0.00509	NA	1.17999e-08	766345	65831	4.24441e-05	3.15876e-05	TRUE	0.825656
Education	BF%	rs12682775	C	T	0.2143	0.01187	0.00204	NA	5.99004e-09	766345	65831	4.41773e-05	3.33783e-06	TRUE	0.235355
Education	BF%	rs12694681	T	G	0.7075	0.01123	0.00183	rs10172113	9.06004e-10	766345	65831	4.91375e-05	8.00164e-07	TRUE	0.132146
Education	BF%	rs12712269	C	T	0.6344	0.01063	0.00174	rs6734684	9.50999e-10	766345	65831	4.86994e-05	4.68854e-08	TRUE	0.0959306
Education	BF%	rs12716848	G	A	0.4439	0.00969	0.00174	NA	2.43002e-08	766345	65831	4.04677e-05	9.28518e-06	TRUE	0.414482
Education	BF%	rs12724430	T	G	0.4558	0.00979	0.0017	rs12044133	8.31994e-09	766345	65831	4.32739e-05	4.54315e-06	TRUE	0.273566
Education	BF%	rs12778624	T	G	0.7772	0.01099	0.00196	rs12774929	2.01999e-08	766345	65831	4.10244e-05	2.04232e-06	TRUE	0.220515
Education	BF%	rs12908232	A	G	0.4932	0.00975	0.0017	NA	1e-08	766345	65831	4.2921e-05	2.05688e-05	TRUE	0.619604
Education	BF%	rs1291818	T	C	0.4847	0.01085	0.0017	NA	1.78e-10	766345	65831	5.31515e-05	6.63143e-06	TRUE	0.245638
Education	BF%	rs12926704	G	A	0.91497	0.01737	0.00269	rs3885998	1.03001e-10	766345	65831	5.44062e-05	2.49449e-06	TRUE	0.15351
Education	BF%	rs13010288	T	G	0.1241	0.01953	0.00252	NA	1.03992e-14	766345	65831	7.83693e-05	8.61161e-09	TRUE	0.0310179
Education	BF%	rs13010566	C	A	0.5612	0.0106	0.0017	rs10164752	4.58997e-10	766345	65831	5.07304e-05	2.0838e-08	TRUE	0.08577
Education	BF%	rs13029509	G	A	0.5323	0.01049	0.0017	NA	7.17001e-10	766345	65831	4.96831e-05	2.99226e-05	TRUE	0.697533
Education	BF%	rs13090388	T	C	0.3095	0.02852	0.00184	rs1800668	4.29042e-54	766345	65831	0.000313404	5.28009e-05	TRUE	0.0101671
Education	BF%	rs13091704	C	A	0.7551	0.0108	0.00197	rs9816548	4.10998e-08	766345	65831	3.9217e-05	5.75272e-06	TRUE	0.341425
Education	BF%	rs13141210	T	C	0.5085	0.01361	0.00172	NA	2.25996e-15	766345	65831	8.1696e-05	3.0198e-06	TRUE	0.0722377
Education	BF%	rs13163062	T	C	0.4167	0.01007	0.00172	rs4090594	4.70999e-09	766345	65831	4.47259e-05	2.29738e-06	TRUE	0.20286
Education	BF%	rs13422673	C	T	0.5153	0.01201	0.0017	NA	1.7398e-12	766345	65831	6.51233e-05	4.5196e-08	TRUE	0.0530378
Education	BF%	rs1381247	T	C	0.7092	0.01013	0.00182	NA	2.45997e-08	766345	65831	4.04236e-05	2.77713e-05	TRUE	0.788764
Education	BF%	rs1391438	T	C	0.3146	0.0167	0.00183	NA	5.79029e-20	766345	65831	0.000108658	7.18001e-06	TRUE	0.0565403
Education	BF%	rs1405876	T	G	0.6412	0.01038	0.00177	rs802431	4.39997e-09	766345	65831	4.48751e-05	1.6832e-07	TRUE	0.121535
Education	BF%	rs1427298	T	C	0.4116	0.0102	0.00172	NA	3.27997e-09	766345	65831	4.58881e-05	2.2127e-07	TRUE	0.120645
Education	BF%	rs1461515	A	G	0.4898	0.0093	0.0017	NA	4.54999e-08	766345	65831	3.90506e-05	5.33449e-06	TRUE	0.332072
Education	BF%	rs1475974	C	T	0.3435	0.01269	0.0018	rs2515963	2.02023e-12	766345	65831	6.48525e-05	3.66872e-07	TRUE	0.0667001
Education	BF%	rs152603	G	A	0.3861	0.01019	0.00177	NA	9.47e-09	766345	65831	4.32474e-05	2.22598e-05	TRUE	0.647284
Education	BF%	rs1527878	G	A	0.25	0.01182	0.00199	NA	3.07999e-09	766345	65831	4.60347e-05	3.7977e-06	TRUE	0.233756
Education	BF%	rs1550816	T	C	0.5408	0.01107	0.00172	NA	1.32999e-10	766345	65831	5.40495e-05	7.17905e-09	TRUE	0.0735685
Education	BF%	rs1558727	C	T	0.5153	0.01069	0.0017	NA	3.09001e-10	766345	65831	5.15955e-05	8.44153e-06	TRUE	0.29224
Education	BF%	rs1566085	T	G	0.5697	0.01645	0.00171	rs10088132	6.90081e-22	766345	65831	0.000120744	4.67555e-09	TRUE	0.00717217
Education	BF%	rs1569092	A	G	0.182	0.01807	0.00234	NA	1.16011e-14	766345	65831	7.78086e-05	1.51906e-05	TRUE	0.225414
Education	BF%	rs1569723	A	C	0.7432	0.01168	0.00197	NA	3.01002e-09	766345	65831	4.5868e-05	2.97611e-06	TRUE	0.213952
Education	BF%	rs1584469	C	T	0.6888	0.01303	0.00185	NA	2.09991e-12	766345	65831	6.47283e-05	4.19373e-06	TRUE	0.139753
Education	BF%	rs1599381	A	G	0.4898	0.01002	0.0017	rs9864752	3.83001e-09	766345	65831	4.53309e-05	1.45129e-06	TRUE	0.173475
Education	BF%	rs16822665	T	C	0.3027	0.01286	0.00185	NA	3.57026e-12	766345	65831	6.30504e-05	6.50263e-07	TRUE	0.0789975
Education	BF%	rs16854920	C	T	0.3554	0.01007	0.00181	NA	2.50998e-08	766345	65831	4.03888e-05	3.16935e-05	TRUE	0.858222
Education	BF%	rs16995054	C	T	0.7993	0.0139	0.00208	rs1998087	2.52e-11	766345	65831	5.82713e-05	3.23592e-06	TRUE	0.150828
Education	BF%	rs17048855	A	G	0.3248	0.01184	0.00179	NA	3.26964e-11	766345	65831	5.70886e-05	7.36771e-06	TRUE	0.233247
Education	BF%	rs17110109	C	T	0.3776	0.01023	0.00175	NA	4.70999e-09	766345	65831	4.45895e-05	7.63156e-07	TRUE	0.152995
Education	BF%	rs17126938	C	T	0.1207	0.01536	0.0025	NA	8.13992e-10	766345	65831	4.92559e-05	1.3593e-07	TRUE	0.101581
Education	BF%	rs17321729	A	G	0.7772	0.01141	0.00196	NA	6.05996e-09	766345	65831	4.42198e-05	2.22021e-05	TRUE	0.633256
Education	BF%	rs17425572	A	G	0.4575	0.01224	0.0017	NA	6.8897e-13	766345	65831	6.76414e-05	5.33449e-06	TRUE	0.145298
Education	BF%	rs17489649	A	G	0.6735	0.0139	0.00181	NA	1.57e-14	766345	65831	7.69513e-05	8.92878e-06	TRUE	0.154398
Education	BF%	rs17551064	A	G	0.8401	0.01493	0.0023	NA	8.61986e-11	766345	65831	5.49815e-05	4.56381e-05	TRUE	0.87103
Education	BF%	rs17565975	G	A	0.4694	0.01142	0.00171	NA	2.55976e-11	766345	65831	5.81958e-05	1.86201e-05	TRUE	0.41458
Education	BF%	rs17570033	G	T	0.91156	0.01862	0.00283	rs10490173	4.6505e-11	766345	65831	5.64857e-05	2.71522e-05	TRUE	0.570358
Education	BF%	rs1758747	A	G	0.6905	0.0101	0.00184	NA	4.13e-08	766345	65831	3.93158e-05	1.01314e-05	TRUE	0.447172
Education	BF%	rs17598675	C	T	0.5187	0.01199	0.0017	NA	1.74985e-12	766345	65831	6.49066e-05	1.63155e-05	TRUE	0.3226
Education	BF%	rs176218	T	G	0.2007	0.01883	0.00215	NA	1.85012e-18	766345	65831	0.000100082	1.16304e-05	TRUE	0.104472
Education	BF%	rs17638867	T	C	0.1871	0.01329	0.00222	NA	2.10999e-09	766345	65831	4.67628e-05	4.47664e-06	TRUE	0.244922
Education	BF%	rs1866823	A	G	0.551	0.01009	0.00171	NA	3.80996e-09	766345	65831	4.54305e-05	1.08421e-05	TRUE	0.395973
Education	BF%	rs1880692	A	G	0.5578	0.01008	0.0017	NA	3.17001e-09	766345	65831	4.58754e-05	2.46067e-07	TRUE	0.122219
Education	BF%	rs1892417	T	C	0.7721	0.01732	0.00202	NA	1.11995e-17	766345	65831	9.59242e-05	3.23593e-08	TRUE	0.0179224
Education	BF%	rs1918394	T	C	0.1565	0.01261	0.0023	NA	4.15002e-08	766345	65831	3.92224e-05	5.16909e-06	TRUE	0.325994
Education	BF%	rs1925587	T	C	0.4048	0.01016	0.00171	rs1925576	3.02998e-09	766345	65831	4.6063e-05	3.66086e-06	TRUE	0.230149
Education	BF%	rs1931259	G	A	0.2041	0.01237	0.00211	rs1931254	4.30002e-09	766345	65831	4.48468e-05	2.13621e-06	TRUE	0.197399
Education	BF%	rs1952183	G	A	0.4745	0.01055	0.0017	NA	5.57006e-10	766345	65831	5.0253e-05	6.50818e-06	TRUE	0.263867
Education	BF%	rs1964927	A	G	0.3622	0.01423	0.00177	NA	9.8992e-16	766345	65831	8.43341e-05	2.60105e-06	TRUE	0.0623163
Education	BF%	rs1979969	G	T	0.2551	0.01208	0.00195	rs12202066	6.17007e-10	766345	65831	5.00749e-05	1.90376e-05	TRUE	0.504111
Education	BF%	rs2002058	C	T	0.7908	0.01211	0.00216	NA	1.97002e-08	766345	65831	4.10147e-05	2.52918e-07	TRUE	0.14622
Education	BF%	rs2034670	A	G	0.8384	0.01312	0.00214	rs12464503	8.09003e-10	766345	65831	4.90451e-05	1.412e-06	TRUE	0.152218
Education	BF%	rs2052285	A	G	0.5765	0.01123	0.00175	NA	1.33999e-10	766345	65831	5.37325e-05	1.06947e-05	TRUE	0.317481
Education	BF%	rs2067854	A	G	0.182	0.01477	0.00209	NA	1.38007e-12	766345	65831	6.51654e-05	1.30389e-05	TRUE	0.271971
Education	BF%	rs2182505	T	C	0.2636	0.01086	0.00192	NA	1.63999e-08	766345	65831	4.17461e-05	1.09753e-05	TRUE	0.43825
Education	BF%	rs2195086	T	G	0.835	0.01282	0.00228	NA	2e-08	766345	65831	4.12539e-05	1.12062e-06	TRUE	0.186572
Education	BF%	rs2220926	C	T	0.585	0.01055	0.00172	NA	7.99006e-10	766345	65831	4.90912e-05	1.1093e-05	TRUE	0.365424
Education	BF%	rs2245901	G	A	0.5935	0.01403	0.00174	NA	6.26037e-16	766345	65831	8.48314e-05	1.74869e-06	TRUE	0.0521135
Education	BF%	rs2256965	A	G	0.4575	0.01128	0.00176	NA	1.59001e-10	766345	65831	5.35977e-05	1.39511e-05	TRUE	0.377275
Education	BF%	rs2283076	A	G	0.7857	0.01143	0.00204	NA	2.07e-08	766345	65831	4.09629e-05	8.71836e-08	TRUE	0.132803
Education	BF%	rs2287838	G	A	0.466	0.01152	0.00171	NA	1.53003e-11	766345	65831	5.92194e-05	5.5362e-05	TRUE	0.949965
Education	BF%	rs2302761	T	C	0.1905	0.01354	0.00209	NA	1e-10	766345	65831	5.47643e-05	1.17313e-05	TRUE	0.327692
Education	BF%	rs2336721	T	C	0.3605	0.00996	0.0018	NA	3.05e-08	766345	65831	3.99515e-05	4.07381e-06	TRUE	0.289457
Education	BF%	rs2343094	A	G	0.6173	0.01029	0.00181	rs10458582	1.29e-08	766345	65831	4.21728e-05	4.68852e-06	TRUE	0.286506
Education	BF%	rs2347526	C	T	0.6378	0.01395	0.00179	rs2068625	6.84069e-15	766345	65831	7.92473e-05	4.59522e-06	TRUE	0.0960976
Education	BF%	rs2365376	A	C	0.3282	0.0107	0.00179	NA	2.15001e-09	766345	65831	4.66249e-05	2.318e-05	TRUE	0.620027
Education	BF%	rs242093	G	A	0.4524	0.01031	0.00172	NA	2.07e-09	766345	65831	4.68832e-05	3.66562e-06	TRUE	0.224564
Education	BF%	rs2496482	T	C	0.415	0.01109	0.00177	NA	4.03999e-10	766345	65831	5.12237e-05	1.10514e-05	TRUE	0.345328
Education	BF%	rs2589091	G	A	0.6105	0.00949	0.00172	NA	3.26002e-08	766345	65831	3.97224e-05	6.3229e-06	TRUE	0.350985
Education	BF%	rs268120	A	G	0.2466	0.01244	0.00196	NA	2.13e-10	766345	65831	5.25633e-05	1.78279e-05	TRUE	0.455972
Education	BF%	rs2706762	T	C	0.1514	0.01484	0.00246	NA	1.59001e-09	766345	65831	4.74847e-05	2.1856e-06	TRUE	0.182643
Education	BF%	rs2725370	C	T	0.7109	0.01536	0.00187	rs2725371	1.97015e-16	766345	65831	8.80314e-05	6.6771e-08	TRUE	0.0246695
Education	BF%	rs273438	G	A	0.5255	0.00937	0.00171	NA	4.15002e-08	766345	65831	3.91784e-05	7.13174e-06	TRUE	0.376906
Education	BF%	rs277828	C	A	0.7432	0.01091	0.00196	NA	2.71e-08	766345	65831	4.04293e-05	8.41017e-07	TRUE	0.180327
Education	BF%	rs281302	G	A	0.4252	0.0111	0.00172	NA	9.84011e-11	766345	65831	5.43428e-05	4.65199e-05	TRUE	0.892041
Education	BF%	rs2819336	T	C	0.3384	0.01828	0.00177	rs3791134	5.46009e-25	766345	65831	0.000139162	2.51362e-06	TRUE	0.0119275
Education	BF%	rs2833483	C	T	0.06293	0.01974	0.00337	NA	4.77002e-09	766345	65831	4.47705e-05	7.91107e-08	TRUE	0.114519
Education	BF%	rs28513670	G	A	0.1531	0.01477	0.00225	rs7178242	5.06058e-11	766345	65831	5.62274e-05	9.50563e-06	TRUE	0.276969
Education	BF%	rs28513882	G	A	0.8112	0.01246	0.00221	rs9288851	1.63001e-08	766345	65831	4.14773e-05	1.17637e-05	TRUE	0.458552
Education	BF%	rs2885198	A	G	0.4983	0.01025	0.0017	NA	1.81001e-09	766345	65831	4.74358e-05	2.39376e-05	TRUE	0.623319
Education	BF%	rs2898191	A	C	0.6922	0.01041	0.00188	rs7277038	3.29003e-08	766345	65831	4.00078e-05	1.08421e-05	TRUE	0.455279
Education	BF%	rs2964197	T	C	0.5	0.01177	0.0017	rs2964192	4.70002e-12	766345	65831	6.25467e-05	7.92357e-06	TRUE	0.209773
Education	BF%	rs2971970	G	T	0.7721	0.01654	0.00207	NA	1.24997e-15	766345	65831	8.3305e-05	6.65253e-06	TRUE	0.10691
Education	BF%	rs2998315	G	A	0.5782	0.01269	0.00171	NA	1.11995e-13	766345	65831	7.18582e-05	8.98802e-07	TRUE	0.0637743
Education	BF%	rs3026996	A	C	0.716	0.01537	0.00199	rs3027001	1.05003e-14	766345	65831	7.78367e-05	1.92858e-05	TRUE	0.27527
Education	BF%	rs31940	A	G	0.1344	0.01548	0.00246	rs25937	3.23996e-10	766345	65831	5.16685e-05	3.6997e-06	TRUE	0.19489
Education	BF%	rs337637	A	G	0.3367	0.01123	0.00177	NA	2.10999e-10	766345	65831	5.25251e-05	1.29228e-06	TRUE	0.13244
Education	BF%	rs339054	G	T	0.5221	0.0117	0.0017	NA	5.90065e-12	766345	65831	6.1805e-05	1.30615e-05	TRUE	0.295636
Education	BF%	rs34394051	G	A	0.1599	0.01392	0.0024	rs12735232	6.19998e-09	766345	65831	4.38949e-05	1.43697e-05	TRUE	0.485221
Education	BF%	rs34485537	T	C	0.3895	0.01075	0.00173	rs7193753	5.66996e-10	766345	65831	5.03825e-05	1.51909e-07	TRUE	0.0985956
Education	BF%	rs35104491	A	G	0.233	0.01218	0.00219	rs6937736	2.61999e-08	766345	65831	4.03613e-05	1.21825e-07	TRUE	0.139331
Education	BF%	rs35309068	G	T	0.466	0.01321	0.00171	rs7966054	1.15001e-14	766345	65831	7.78675e-05	5.02177e-07	TRUE	0.0456924
Education	BF%	rs35475880	G	T	0.8163	0.01511	0.00208	rs17468398	3.80014e-13	766345	65831	6.88572e-05	3.68519e-06	TRUE	0.116305
Education	BF%	rs35919256	A	C	0.602	0.01032	0.00177	rs7636648	5.56007e-09	766345	65831	4.43578e-05	3.97759e-05	TRUE	0.930668
Education	BF%	rs36083520	C	T	0.1667	0.01629	0.00223	rs1491385	2.60016e-13	766345	65831	6.96272e-05	2.8506e-07	TRUE	0.0544721
Education	BF%	rs36119825	A	G	0.4694	0.01063	0.00171	rs12670376	4.82003e-10	766345	65831	5.04231e-05	2.52139e-06	TRUE	0.174652
Education	BF%	rs363096	C	T	0.5748	0.01363	0.00172	NA	2.03986e-15	766345	65831	8.19362e-05	1.30237e-07	TRUE	0.0323635
Education	BF%	rs3781339	C	T	0.8095	0.01247	0.00219	NA	1.29999e-08	766345	65831	4.23061e-05	1.14024e-06	TRUE	0.180715
Education	BF%	rs3809634	G	A	0.335	0.01058	0.00185	NA	1.09001e-08	766345	65831	4.26762e-05	1.63299e-08	TRUE	0.114797
Education	BF%	rs3812281	T	C	0.5867	0.01228	0.00174	NA	1.58016e-12	766345	65831	6.499e-05	3.21394e-07	TRUE	0.0649881
Education	BF%	rs3897821	A	G	0.6497	0.01502	0.0018	NA	8.25087e-17	766345	65831	9.08515e-05	2.77206e-05	TRUE	0.293468
Education	BF%	rs4073894	A	G	0.1769	0.01524	0.00211	NA	5.40008e-13	766345	65831	6.80695e-05	4.57414e-05	TRUE	0.714227
Education	BF%	rs4144624	C	T	0.1497	0.01338	0.00239	NA	2.30001e-08	766345	65831	4.08955e-05	2.08318e-05	TRUE	0.652153
Education	BF%	rs4328757	T	C	0.6514	0.01067	0.00174	NA	9.3901e-10	766345	65831	4.90666e-05	5.59967e-06	TRUE	0.25343
Education	BF%	rs4352658	C	T	0.90986	0.0212	0.00308	rs10498961	5.55009e-12	766345	65831	6.18188e-05	5.12478e-07	TRUE	0.0784709
Education	BF%	rs4382592	G	T	0.699	0.01636	0.00185	NA	1.00995e-18	766345	65831	0.000102037	3.7977e-06	TRUE	0.044713
Education	BF%	rs4641552	A	C	0.06803	0.01926	0.00336	NA	1.02e-08	766345	65831	4.28738e-05	3.65608e-05	TRUE	0.901773
Education	BF%	rs4675248	G	A	0.631	0.01004	0.00173	rs2160316	6.74994e-09	766345	65831	4.39474e-05	1.57283e-05	TRUE	0.511966
Education	BF%	rs4700393	G	A	0.5289	0.02086	0.0017	rs10077663	1.51008e-34	766345	65831	0.000196437	1.10232e-05	TRUE	0.0084489
Education	BF%	rs4726070	A	G	0.6207	0.01251	0.00174	NA	5.94977e-13	766345	65831	6.74472e-05	1.00544e-05	TRUE	0.214463
Education	BF%	rs4731413	A	G	0.233	0.01211	0.00213	NA	1.37e-08	766345	65831	4.21782e-05	1.732e-06	TRUE	0.202304
Education	BF%	rs4760687	G	A	0.6854	0.01039	0.00183	NA	1.29999e-08	766345	65831	4.20618e-05	4.0551e-06	TRUE	0.270884
Education	BF%	rs476358	C	T	0.09864	0.01609	0.00273	rs9386110	3.80996e-09	766345	65831	4.53256e-05	1.76175e-05	TRUE	0.532499
Education	BF%	rs4839155	T	G	0.75	0.01251	0.002	NA	3.94003e-10	766345	65831	5.10516e-05	1.00282e-05	TRUE	0.327316
Education	BF%	rs4846724	A	G	0.4915	0.01018	0.0017	NA	2.26001e-09	766345	65831	4.67901e-05	1.30236e-05	TRUE	0.426228
Education	BF%	rs4858670	C	T	0.3163	0.0101	0.00183	NA	3.22003e-08	766345	65831	3.97466e-05	3.41783e-05	TRUE	0.91016
Education	BF%	rs4964046	G	A	0.335	0.01053	0.00178	NA	3.36001e-09	766345	65831	4.5664e-05	1.16304e-05	TRUE	0.40986
Education	BF%	rs4972400	A	G	0.352	0.01156	0.00181	rs4972551	1.7e-10	766345	65831	5.32246e-05	1.89229e-06	TRUE	0.144954
Education	BF%	rs4984541	G	A	0.2415	0.01233	0.00207	NA	2.77e-09	766345	65831	4.62959e-05	2.21182e-06	TRUE	0.190497
Education	BF%	rs56048629	C	T	0.631	0.01654	0.00176	rs34136796	6.75927e-21	766345	65831	0.000115232	2.67476e-05	TRUE	0.170773
Education	BF%	rs56330207	A	G	0.2075	0.01184	0.00207	rs6859021	1.05e-08	766345	65831	4.26895e-05	1.37784e-05	TRUE	0.487193
Education	BF%	rs56391344	A	G	0.2381	0.01571	0.00197	rs11856579	1.33999e-15	766345	65831	8.29776e-05	7.71259e-05	TRUE	0.935812
Education	BF%	rs563954	G	A	0.5119	0.00976	0.00175	NA	2.29002e-08	766345	65831	4.05866e-05	1.00855e-05	TRUE	0.431476
Education	BF%	rs57016874	T	C	0.04762	0.02902	0.00457	rs17574571	2.09002e-10	766345	65831	5.26158e-05	1.95735e-05	TRUE	0.486005
Education	BF%	rs59484001	C	T	0.94898	0.02926	0.00391	rs11845297	7.41993e-14	766345	65831	7.30702e-05	1.24007e-06	TRUE	0.0671712
Education	BF%	rs60096640	A	G	0.90136	0.01574	0.00273	rs6906653	7.82006e-09	766345	65831	4.33753e-05	6.75145e-06	TRUE	0.326184
Education	BF%	rs6122735	T	C	0.4133	0.0105	0.00174	rs6019512	1.49001e-09	766345	65831	4.75156e-05	4.15836e-05	TRUE	0.912825
Education	BF%	rs6123924	A	G	0.8401	0.01528	0.00235	rs6015540	7.54918e-11	766345	65831	5.5165e-05	2.88636e-06	TRUE	0.158411
Education	BF%	rs613872	G	T	0.1718	0.0175	0.00227	NA	1.20005e-14	766345	65831	7.75474e-05	3.73267e-05	TRUE	0.506715
Education	BF%	rs61996546	T	C	0.4745	0.00965	0.0017	rs7174566	1.33999e-08	766345	65831	4.20451e-05	3.7977e-06	TRUE	0.264119
Education	BF%	rs62142891	A	G	0.2551	0.01121	0.00194	rs17588882	6.94001e-09	766345	65831	4.35678e-05	3.21383e-05	TRUE	0.818588
Education	BF%	rs62155873	C	T	0.8861	0.01441	0.00259	rs3087523	2.58e-08	766345	65831	4.03913e-05	1.5043e-06	TRUE	0.206652
Education	BF%	rs62157915	C	T	0.05952	0.02091	0.00348	rs17500449	1.96002e-09	766345	65831	4.71092e-05	4.71931e-06	TRUE	0.248064
Education	BF%	rs62174974	G	A	0.7772	0.01191	0.00215	rs1255548	2.83002e-08	766345	65831	4.00411e-05	1.76175e-05	TRUE	0.599884
Education	BF%	rs62184480	C	T	0.7551	0.01528	0.00191	rs6435670	1.27997e-15	766345	65831	8.35065e-05	1.2095e-05	TRUE	0.163401
Education	BF%	rs622169	T	C	0.4677	0.00999	0.00178	NA	1.88999e-08	766345	65831	4.11008e-05	5.46868e-06	TRUE	0.315999
Education	BF%	rs62444881	T	C	0.1905	0.01815	0.00217	rs3823624	5.79029e-17	766345	65831	9.1279e-05	2.15539e-05	TRUE	0.226544
Education	BF%	rs635754	A	G	0.5306	0.0134	0.00173	NA	8.0094e-15	766345	65831	7.82817e-05	4.08422e-06	TRUE	0.0927845
Education	BF%	rs6429082	C	T	0.5238	0.01078	0.0017	NA	2.37001e-10	766345	65831	5.24679e-05	1.03664e-05	TRUE	0.321816
Education	BF%	rs6436555	A	C	0.4762	0.01012	0.0017	NA	2.69998e-09	766345	65831	4.62402e-05	1.30615e-05	TRUE	0.43278
Education	BF%	rs6457996	T	C	0.5527	0.01014	0.0017	rs2776890	2.43002e-09	766345	65831	4.64232e-05	3.53128e-06	TRUE	0.224401
Education	BF%	rs6493265	C	T	0.6105	0.01385	0.00174	NA	1.69981e-15	766345	65831	8.26689e-05	3.21394e-07	TRUE	0.0358076
Education	BF%	rs6513959	A	G	0.7211	0.01177	0.00185	rs7271519	1.88001e-10	766345	65831	5.28157e-05	4.95694e-05	TRUE	0.955449
Education	BF%	rs6535149	C	T	0.7075	0.01051	0.00189	NA	2.61999e-08	766345	65831	4.03498e-05	7.47525e-06	TRUE	0.37302
Education	BF%	rs6557171	C	T	0.7245	0.01567	0.00181	NA	4.14954e-18	766345	65831	9.77947e-05	5.53172e-06	TRUE	0.0634788
Education	BF%	rs6573552	C	T	0.5272	0.01086	0.0017	rs6573553	1.61998e-10	766345	65831	5.32495e-05	4.40912e-05	TRUE	0.871467
Education	BF%	rs66568921	G	T	0.3639	0.01565	0.00182	rs9824301	7.49031e-18	766345	65831	9.64763e-05	6.07598e-05	TRUE	0.617634
Education	BF%	rs66641143	C	T	0.97449	0.03162	0.00486	rs13413644	8.04081e-11	766345	65831	5.52337e-05	8.21299e-06	TRUE	0.260901
Education	BF%	rs66671632	C	T	0.8724	0.01838	0.00254	rs9324593	4.58987e-13	766345	65831	6.83236e-05	4.47412e-05	TRUE	0.697808
Education	BF%	rs6731373	G	A	0.6633	0.01256	0.00181	NA	3.46976e-12	766345	65831	6.28307e-05	1.68787e-06	TRUE	0.102724
Education	BF%	rs6736898	A	G	0.6173	0.01032	0.00178	NA	6.09004e-09	766345	65831	4.38609e-05	2.25422e-05	TRUE	0.644342
Education	BF%	rs67885444	T	C	0.1718	0.01406	0.00232	rs13258975	1.47999e-09	766345	65831	4.79237e-05	5.51874e-06	TRUE	0.260132
Education	BF%	rs67890737	C	A	0.6735	0.01141	0.00179	rs12615089	2.01002e-10	766345	65831	5.30175e-05	7.75039e-06	TRUE	0.268148
Education	BF%	rs6805241	T	C	0.8027	0.01413	0.00203	NA	3.0903e-12	766345	65831	6.32181e-05	1.07182e-06	TRUE	0.0886103
Education	BF%	rs6871635	G	A	0.5629	0.00946	0.00173	NA	4.62999e-08	766345	65831	3.90166e-05	1.51488e-06	TRUE	0.216865
Education	BF%	rs6917204	T	C	0.7721	0.01185	0.00213	NA	2.65999e-08	766345	65831	4.03866e-05	9.49429e-07	TRUE	0.185235
Education	BF%	rs6959891	A	G	0.7041	0.01136	0.00189	NA	1.74e-09	766345	65831	4.714e-05	9.72206e-06	TRUE	0.356117
Education	BF%	rs7012546	T	C	0.4201	0.01009	0.00172	rs11985736	4.93003e-09	766345	65831	4.49038e-05	1.5748e-05	TRUE	0.501054
Education	BF%	rs702606	T	C	0.8299	0.01427	0.0025	rs702613	1.12001e-08	766345	65831	4.25134e-05	1.23046e-07	TRUE	0.128757
Education	BF%	rs710629	A	G	0.6565	0.01053	0.00177	rs1252387	2.95999e-09	766345	65831	4.61814e-05	1.63155e-05	TRUE	0.497333
Education	BF%	rs7108020	A	C	0.6616	0.01094	0.00178	NA	7.35005e-10	766345	65831	4.9289e-05	1.90785e-05	TRUE	0.513657
Education	BF%	rs7136760	A	G	0.3963	0.01018	0.00177	NA	9.36009e-09	766345	65831	4.31625e-05	2.37357e-07	TRUE	0.134226
Education	BF%	rs7139165	A	C	0.7058	0.01136	0.00195	rs2372376	5.29005e-09	766345	65831	4.42838e-05	1.96884e-05	TRUE	0.58508
Education	BF%	rs71432775	A	G	0.2959	0.0113	0.00198	rs12866976	1.06001e-08	766345	65831	4.24996e-05	7.19614e-06	TRUE	0.344841
Education	BF%	rs7215889	T	C	0.7449	0.01132	0.00196	rs8079590	7.05992e-09	766345	65831	4.3525e-05	4.07527e-05	TRUE	0.958063
Education	BF%	rs7233920	G	A	0.784	0.01315	0.00202	NA	7.13017e-11	766345	65831	5.5297e-05	8.98868e-08	TRUE	0.0789003
Education	BF%	rs7257460	T	C	0.7296	0.01145	0.00189	NA	1.25e-09	766345	65831	4.78898e-05	1.13505e-05	TRUE	0.381914
Education	BF%	rs72786644	A	G	0.2007	0.0139	0.00219	rs10061069	2.13e-10	766345	65831	5.25648e-05	1.85306e-05	TRUE	0.46831
Education	BF%	rs728054	G	A	0.6378	0.01274	0.00177	NA	6.64967e-13	766345	65831	6.75989e-05	2.58132e-05	TRUE	0.439264
Education	BF%	rs72828517	C	T	0.1412	0.01836	0.00224	rs9477970	2.83009e-16	766345	65831	8.76573e-05	1.88341e-06	TRUE	0.0491429
Education	BF%	rs72829857	G	A	0.2449	0.01516	0.00202	rs13205749	5.39014e-14	766345	65831	7.34921e-05	4.18697e-06	TRUE	0.108061
Education	BF%	rs72840994	G	T	0.182	0.01247	0.00216	rs11201590	7.76998e-09	766345	65831	4.34894e-05	1.35928e-05	TRUE	0.474017
Education	BF%	rs72972965	A	C	0.3503	0.01015	0.00183	rs11892344	2.84001e-08	766345	65831	4.01411e-05	8.64502e-06	TRUE	0.403141
Education	BF%	rs730384	A	G	0.4558	0.01016	0.00171	NA	3.01002e-09	766345	65831	4.6063e-05	1.6295e-05	TRUE	0.498299
Education	BF%	rs7321274	A	G	0.8044	0.01275	0.00211	NA	1.59001e-09	766345	65831	4.76444e-05	1.29762e-05	TRUE	0.416457
Education	BF%	rs73301698	G	A	0.7738	0.01291	0.00208	rs7304584	5.81005e-10	766345	65831	5.02667e-05	1.51906e-05	TRUE	0.431849
Education	BF%	rs73344830	A	G	0.398	0.0172	0.00172	rs2786847	1.94984e-23	766345	65831	0.000130473	2.85107e-06	TRUE	0.0165413
Education	BF%	rs743316	T	C	0.818	0.01185	0.00208	NA	1.2e-08	766345	65831	4.23515e-05	1.51906e-05	TRUE	0.520417
Education	BF%	rs74998289	T	G	0.7602	0.01821	0.00213	rs11079725	1.31009e-17	766345	65831	9.53665e-05	1.1213e-05	TRUE	0.114102
Education	BF%	rs7526112	T	G	0.6429	0.01215	0.00177	rs6680107	6.09958e-12	766345	65831	6.14832e-05	1.96701e-05	TRUE	0.401672
Education	BF%	rs75755471	G	A	0.92347	0.01891	0.00344	rs12476513	3.79001e-08	766345	65831	3.94299e-05	5.10031e-06	TRUE	0.322161
Education	BF%	rs7575637	A	G	0.4779	0.01136	0.00171	NA	2.86022e-11	766345	65831	5.75859e-05	1.87538e-05	TRUE	0.422447
Education	BF%	rs7595950	T	C	0.5459	0.00993	0.0017	rs2419405	4.98999e-09	766345	65831	4.45203e-05	1.25078e-05	TRUE	0.440071
Education	BF%	rs7597126	C	T	0.5221	0.01009	0.00172	NA	4.20001e-09	766345	65831	4.49038e-05	6.50263e-07	TRUE	0.14668
Education	BF%	rs7603132	A	G	0.1548	0.01317	0.00215	NA	9.17001e-10	766345	65831	4.8961e-05	3.89052e-06	TRUE	0.216016
Education	BF%	rs76076331	T	C	0.131	0.01873	0.00248	rs13387062	4.40048e-14	766345	65831	7.44246e-05	1.30236e-05	TRUE	0.216614
Education	BF%	rs77025239	G	A	0.8912	0.01422	0.00234	rs741501	1.32999e-09	766345	65831	4.81863e-05	6.39144e-06	TRUE	0.277175
Education	BF%	rs7737905	G	T	0.7228	0.01285	0.00188	NA	8.34065e-12	766345	65831	6.09594e-05	3.0791e-05	TRUE	0.578113
Education	BF%	rs7796203	G	A	0.4745	0.01074	0.00171	rs1548461	3.59998e-10	766345	65831	5.1472e-05	5.61259e-06	TRUE	0.236747
Education	BF%	rs790647	C	A	0.7653	0.01482	0.00202	NA	2.1702e-13	766345	65831	7.02328e-05	2.38861e-05	TRUE	0.389734
Education	BF%	rs7924036	T	G	0.5391	0.01501	0.0017	rs7085621	1.07004e-18	766345	65831	0.000101718	1.1443e-05	TRUE	0.0988641
Education	BF%	rs79265434	G	A	0.1173	0.02331	0.00262	rs11509139	6.07995e-19	766345	65831	0.000103279	5.12717e-05	TRUE	0.45976
Education	BF%	rs79375112	A	G	0.8639	0.01529	0.00257	rs12667929	2.63003e-09	766345	65831	4.61855e-05	4.39591e-05	TRUE	0.967431
Education	BF%	rs7943853	T	C	0.7517	0.01128	0.00201	rs12420517	2.06001e-08	766345	65831	4.10946e-05	4.84098e-06	TRUE	0.2999
Education	BF%	rs7977614	G	A	0.3078	0.01325	0.00198	NA	2.08978e-11	766345	65831	5.84323e-05	2.49686e-09	TRUE	0.0615103
Education	BF%	rs8020034	A	G	0.2058	0.01782	0.00223	NA	1.17004e-15	766345	65831	8.33194e-05	3.5776e-06	TRUE	0.0747852
Education	BF%	rs8052297	G	T	0.5714	0.01029	0.00172	rs6498294	2.1e-09	766345	65831	4.67015e-05	5.6731e-06	TRUE	0.273005
Education	BF%	rs818415	G	T	0.182	0.01235	0.00219	rs11075579	1.72001e-08	766345	65831	4.14958e-05	3.91823e-05	TRUE	0.964227
Education	BF%	rs837080	C	T	0.4932	0.01092	0.0017	NA	1.43001e-10	766345	65831	5.38395e-05	1.02786e-05	TRUE	0.30903
Education	BF%	rs892612	C	A	0.8418	0.01464	0.00237	NA	6.62995e-10	766345	65831	4.97898e-05	3.1567e-05	TRUE	0.723336
Education	BF%	rs9289300	C	T	0.1837	0.01512	0.00234	rs11928857	1.09999e-10	766345	65831	5.44785e-05	4.76038e-05	TRUE	0.905644
Education	BF%	rs9320493	A	G	0.1361	0.01394	0.0024	NA	6.12999e-09	766345	65831	4.40211e-05	2.62362e-06	TRUE	0.216905
Education	BF%	rs9349956	C	A	0.2398	0.01881	0.00225	NA	6.28058e-17	766345	65831	9.11905e-05	4.21969e-07	TRUE	0.0284292
Education	BF%	rs9371881	A	G	0.3537	0.01036	0.00178	NA	5.75997e-09	766345	65831	4.42015e-05	1.36337e-05	TRUE	0.466716
Education	BF%	rs9372625	A	G	0.4133	0.02383	0.00176	NA	6.75927e-42	766345	65831	0.000239164	2.26296e-06	TRUE	0.000586928
Education	BF%	rs9384679	C	T	0.5918	0.00959	0.00176	NA	4.88e-08	766345	65831	3.87411e-05	1.30615e-05	TRUE	0.520436
Education	BF%	rs9386319	G	A	0.4269	0.00991	0.00174	NA	1.26999e-08	766345	65831	4.2326e-05	1.87538e-05	TRUE	0.592237
Education	BF%	rs9386787	G	A	0.5136	0.00958	0.0017	rs9480922	1.81999e-08	766345	65831	4.14374e-05	2.16317e-08	TRUE	0.121447
Education	BF%	rs939400	G	T	0.6241	0.01031	0.00177	NA	5.27995e-09	766345	65831	4.42719e-05	5.9339e-06	TRUE	0.299043
Education	BF%	rs9503598	A	G	0.4388	0.01079	0.00171	NA	3.11997e-10	766345	65831	5.19523e-05	2.59359e-05	TRUE	0.602523
Education	BF%	rs9536961	G	A	0.3895	0.01242	0.0018	NA	4.96021e-12	766345	65831	6.21224e-05	3.54874e-06	TRUE	0.139725
Education	BF%	rs9556958	C	T	0.4711	0.0108	0.0017	NA	2.38002e-10	766345	65831	5.26628e-05	2.26296e-06	TRUE	0.15666
Education	BF%	rs9557378	G	A	0.7432	0.01094	0.00193	NA	1.45001e-08	766345	65831	4.19255e-05	1.57538e-06	TRUE	0.198717
Education	BF%	rs9616906	A	G	0.4235	0.01497	0.00172	NA	2.92012e-18	766345	65831	9.88372e-05	2.25422e-05	TRUE	0.200947
Education	BF%	rs968454	A	G	0.7313	0.01102	0.00198	rs7929860	2.52e-08	766345	65831	4.04196e-05	8.92878e-06	TRUE	0.406741
Education	BF%	rs9704097	C	A	0.5272	0.0103	0.00171	rs7127357	1.61002e-09	766345	65831	4.73411e-05	3.6281e-05	TRUE	0.832855
Education	BF%	rs9933256	A	G	0.5918	0.01134	0.00172	rs3794621	4.56983e-11	766345	65831	5.67181e-05	1.85306e-05	TRUE	0.426953
Education	BF%	rs9936270	C	T	0.6922	0.0136	0.00198	rs3851014	6.42984e-12	766345	65831	6.15598e-05	2.52918e-07	TRUE	0.0706058
Education	BF%	rs9964724	T	C	0.6599	0.01978	0.00183	NA	2.66011e-27	766345	65831	0.000152427	2.26296e-06	TRUE	0.0075954
Education	BF%	rs997123	C	T	0.4881	0.00966	0.0017	rs2381203	1.31999e-08	766345	65831	4.21323e-05	1.63155e-05	TRUE	0.546073
Education	BF%	rs998887	A	C	0.4898	0.01272	0.0017	NA	7.41993e-14	766345	65831	7.30502e-05	1.93841e-05	TRUE	0.307539

## Sheet: Edu-WHR
Exposure	Outcome	SNP	Effect allele	Other allele	Effect allele frequency	Beta	Standard Error	Proxy SNP	P	Samplesize.exposure	Samplesize.outcome	rsq.exposure	rsq.outcome	Steiger_dir	Steiger_pval
Education	WHR	rs1007731	C	A	0.8759	0.0151	0.00269	NA	2.07e-08	766345	117990	4.11158e-05	1.30072e-06	TRUE	0.0918565
Education	WHR	rs1008078	C	T	0.5901	0.01738	0.00173	rs10922911	1.20005e-23	766345	117990	0.000131682	5.91345e-05	TRUE	0.226079
Education	WHR	rs10098073	C	A	0.5	0.01185	0.00171	NA	3.71022e-12	766345	117990	6.26605e-05	7.84779e-06	TRUE	0.101957
Education	WHR	rs10145520	G	T	0.2058	0.01191	0.00213	rs10146118	2.17e-08	766345	117990	4.07965e-05	3.88364e-06	TRUE	0.157878
Education	WHR	rs10189857	A	G	0.5816	0.01725	0.00171	NA	6.70039e-24	766345	117990	0.000132772	7.72414e-07	TRUE	0.000665044
Education	WHR	rs10205801	G	A	0.4932	0.01053	0.00171	NA	7.17001e-10	766345	117990	4.94789e-05	5.52906e-06	TRUE	0.134296
Education	WHR	rs10215082	G	A	0.5612	0.01303	0.00172	rs2188177	3.32966e-14	766345	117990	7.48818e-05	1.40676e-06	TRUE	0.0169488
Education	WHR	rs1043209	A	G	0.619	0.01364	0.00174	NA	4.21988e-15	766345	117990	8.01811e-05	9.12708e-06	TRUE	0.0577897
Education	WHR	rs10456918	C	A	0.182	0.01485	0.00224	rs12204084	3.67029e-11	766345	117990	5.73467e-05	8.72288e-08	TRUE	0.0199621
Education	WHR	rs10460095	G	A	0.4133	0.01066	0.00171	rs4800617	4.87001e-10	766345	117990	5.07081e-05	2.19957e-06	TRUE	0.0714211
Education	WHR	rs10496091	G	A	0.7109	0.01403	0.00188	NA	7.46965e-14	766345	117990	7.26683e-05	1.41198e-08	TRUE	0.00719095
Education	WHR	rs1051474	C	T	0.2738	0.01301	0.00188	rs17628095	4.85959e-12	766345	117990	6.24868e-05	3.04844e-05	TRUE	0.445937
Education	WHR	rs10519504	T	G	0.1446	0.01381	0.00235	rs11723251	3.92004e-09	766345	117990	4.50618e-05	6.71955e-06	TRUE	0.187629
Education	WHR	rs1054442	C	A	0.3282	0.01426	0.00177	NA	8.41977e-16	766345	117990	8.46901e-05	3.3305e-06	TRUE	0.0183154
Education	WHR	rs10795831	G	T	0.7908	0.01223	0.00208	NA	3.98997e-09	766345	117990	4.51111e-05	7.20283e-06	TRUE	0.197221
Education	WHR	rs10810099	G	A	0.7177	0.015	0.0019	NA	3.30979e-15	766345	117990	8.13236e-05	1.55825e-07	TRUE	0.00582594
Education	WHR	rs10853455	G	T	0.7857	0.01163	0.00211	NA	3.61002e-08	766345	117990	3.96419e-05	4.37841e-06	TRUE	0.178885
Education	WHR	rs10856785	C	T	0.2704	0.01132	0.00192	NA	3.83001e-09	766345	117990	4.53573e-05	6.86506e-06	TRUE	0.188266
Education	WHR	rs10879676	C	T	0.4082	0.00982	0.00173	NA	1.26e-08	766345	117990	4.20426e-05	3.79263e-07	TRUE	0.0605967
Education	WHR	rs10887801	T	G	0.4371	0.01087	0.00171	NA	2.27002e-10	766345	117990	5.27255e-05	5.01505e-08	TRUE	0.0244318
Education	WHR	rs10906186	T	C	0.4354	0.00991	0.00172	NA	7.91006e-09	766345	117990	4.3316e-05	3.20962e-06	TRUE	0.125608
Education	WHR	rs10940921	T	G	0.4303	0.01089	0.00177	NA	7.00003e-10	766345	117990	4.93929e-05	3.13441e-09	TRUE	0.0257875
Education	WHR	rs10984445	A	G	0.4626	0.01158	0.00171	rs10818287	1.17004e-11	766345	117990	5.98378e-05	4.51354e-07	TRUE	0.0239013
Education	WHR	rs10994777	A	G	0.1395	0.0146	0.00232	rs2787728	3.36001e-10	766345	117990	5.16754e-05	1.28178e-06	TRUE	0.0527913
Education	WHR	rs11019128	C	T	0.6088	0.01123	0.00175	rs7102581	1.43001e-10	766345	117990	5.37325e-05	4.65042e-06	TRUE	0.0980479
Education	WHR	rs11023749	A	G	0.6701	0.01132	0.0018	NA	2.95999e-10	766345	117990	5.16062e-05	2.11295e-05	TRUE	0.408087
Education	WHR	rs1106090	A	G	0.6259	0.01173	0.00175	NA	2.08978e-11	766345	117990	5.86234e-05	1.26607e-05	TRUE	0.190012
Education	WHR	rs11081529	T	C	0.7432	0.01311	0.00186	NA	1.82012e-12	766345	117990	6.48229e-05	2.11886e-08	TRUE	0.0114725
Education	WHR	rs11123818	A	G	0.3946	0.02081	0.00175	NA	1.71989e-32	766345	117990	0.000184487	1.88577e-06	TRUE	9.44969e-05
Education	WHR	rs111821073	T	C	0.1633	0.01385	0.00237	rs10990621	4.84998e-09	766345	117990	4.45616e-05	1.94828e-06	TRUE	0.0913657
Education	WHR	rs11223560	A	G	0.6173	0.00995	0.00173	NA	9.6801e-09	766345	117990	4.3163e-05	1.97021e-06	TRUE	0.0985409
Education	WHR	rs11259919	G	A	0.7364	0.01093	0.0019	rs17296856	9.31001e-09	766345	117990	4.31808e-05	6.21679e-07	TRUE	0.0644419
Education	WHR	rs11601122	A	G	0.8503	0.01947	0.0023	rs184654	2.23975e-17	766345	117990	9.35002e-05	2.56339e-05	TRUE	0.140734
Education	WHR	rs11620355	A	G	0.1156	0.01756	0.003	rs17643188	4.77002e-09	766345	117990	4.47058e-05	3.39958e-06	TRUE	0.121516
Education	WHR	rs11623285	G	T	0.1207	0.01413	0.00251	NA	1.72001e-08	766345	117990	4.13519e-05	3.21896e-06	TRUE	0.138193
Education	WHR	rs11627087	A	G	0.91497	0.01788	0.00325	NA	3.70997e-08	766345	117990	3.94937e-05	4.3592e-06	TRUE	0.179628
Education	WHR	rs11635092	G	A	0.6361	0.01231	0.00177	NA	3.88956e-12	766345	117990	6.3113e-05	5.76243e-06	TRUE	0.0762706
Education	WHR	rs11646221	T	G	0.5646	0.01144	0.00172	NA	3.01023e-11	766345	117990	5.77227e-05	3.65086e-07	TRUE	0.0253375
Education	WHR	rs11655029	C	T	0.6718	0.0109	0.00183	rs4925109	2.84001e-09	766345	117990	4.62922e-05	1.90694e-05	TRUE	0.43582
Education	WHR	rs11663602	C	A	0.7432	0.01213	0.0019	NA	1.63999e-10	766345	117990	5.31824e-05	1.02552e-05	TRUE	0.190897
Education	WHR	rs1167827	A	G	0.4337	0.00969	0.00173	NA	2.30999e-08	766345	117990	4.09368e-05	6.1388e-06	TRUE	0.20997
Education	WHR	rs11681861	T	G	0.8435	0.01435	0.00259	rs11689426	2.87998e-08	766345	117990	4.00556e-05	4.29069e-07	TRUE	0.0696303
Education	WHR	rs11703948	G	A	0.07483	0.01737	0.00285	rs11704277	1.06001e-09	766345	117990	4.84692e-05	7.51851e-06	TRUE	0.177205
Education	WHR	rs11732657	G	A	0.2993	0.01274	0.00197	rs13116970	9.53894e-11	766345	117990	5.45707e-05	1.03354e-06	TRUE	0.0416417
Education	WHR	rs11774212	T	C	0.4762	0.01196	0.00171	rs10108150	2.74031e-12	766345	117990	6.38292e-05	1.2069e-08	TRUE	0.0117497
Education	WHR	rs11871429	A	G	0.7959	0.01425	0.00202	NA	1.91999e-12	766345	117990	6.49345e-05	3.60884e-07	TRUE	0.0170959
Education	WHR	rs12151248	C	T	0.8895	0.01573	0.00271	NA	6.74994e-09	766345	117990	4.39619e-05	8.47537e-06	TRUE	0.234341
Education	WHR	rs12170452	A	G	0.4371	0.01153	0.00171	NA	1.39991e-11	766345	117990	5.93222e-05	2.89768e-05	TRUE	0.458343
Education	WHR	rs12290350	T	C	0.233	0.013	0.00209	NA	4.70002e-10	766345	117990	5.04834e-05	8.54164e-09	TRUE	0.0249342
Education	WHR	rs12375949	C	T	0.5697	0.01447	0.00172	NA	3.30979e-17	766345	117990	9.23457e-05	4.18523e-05	TRUE	0.315276
Education	WHR	rs12468040	T	G	0.3963	0.01432	0.00175	rs2138591	2.4598e-16	766345	117990	8.73673e-05	6.53969e-07	TRUE	0.00632773
Education	WHR	rs12503522	C	T	0.7517	0.01125	0.00188	NA	2.24001e-09	766345	117990	4.67246e-05	3.75643e-07	TRUE	0.0466158
Education	WHR	rs12515541	G	T	0.4082	0.01135	0.00174	rs4618400	6.95024e-11	766345	117990	5.55195e-05	4.91203e-07	TRUE	0.0308888
Education	WHR	rs12574281	C	A	0.3997	0.01077	0.00176	rs7947194	8.84993e-10	766345	117990	4.88609e-05	9.77747e-06	TRUE	0.216715
Education	WHR	rs12602286	T	G	0.8861	0.01701	0.00255	NA	2.36974e-11	766345	117990	5.80604e-05	6.71501e-06	TRUE	0.107853
Education	WHR	rs12643771	T	C	0.3112	0.01518	0.00184	rs3796627	1.6099e-16	766345	117990	8.88068e-05	2.59722e-06	TRUE	0.0124866
Education	WHR	rs12646216	T	C	0.3912	0.01062	0.00174	rs1504493	1.09999e-09	766345	117990	4.86078e-05	6.34714e-06	TRUE	0.154509
Education	WHR	rs12646297	G	A	0.2874	0.0111	0.00187	rs12501731	2.76001e-09	766345	117990	4.59748e-05	1.1995e-05	TRUE	0.288828
Education	WHR	rs12655753	G	A	0.97619	0.02903	0.00509	NA	1.17999e-08	766345	117990	4.24441e-05	1.08861e-05	TRUE	0.303852
Education	WHR	rs12682775	C	T	0.2143	0.01187	0.00204	NA	5.99004e-09	766345	117990	4.41773e-05	2.2048e-05	TRUE	0.5327
Education	WHR	rs12694681	T	G	0.7075	0.01123	0.00183	rs10172113	9.06004e-10	766345	117990	4.91375e-05	1.4512e-06	TRUE	0.0634135
Education	WHR	rs12712269	C	T	0.6344	0.01063	0.00174	rs6734684	9.50999e-10	766345	117990	4.86994e-05	8.80447e-06	TRUE	0.199609
Education	WHR	rs12716848	G	A	0.4439	0.00969	0.00174	NA	2.43002e-08	766345	117990	4.04677e-05	6.78879e-07	TRUE	0.0766138
Education	WHR	rs12724430	T	G	0.4558	0.00979	0.0017	rs12044133	8.31994e-09	766345	117990	4.32739e-05	1.19753e-05	TRUE	0.318788
Education	WHR	rs12908232	A	G	0.4932	0.00975	0.0017	NA	1e-08	766345	117990	4.2921e-05	5.26891e-06	TRUE	0.173539
Education	WHR	rs1291818	T	C	0.4847	0.01085	0.0017	NA	1.78e-10	766345	117990	5.31515e-05	7.26627e-06	TRUE	0.141752
Education	WHR	rs12926704	G	A	0.91497	0.01737	0.00269	rs12446356	1.03001e-10	766345	117990	5.44062e-05	7.91363e-06	TRUE	0.144544
Education	WHR	rs13010288	T	G	0.1241	0.01953	0.00252	NA	1.03992e-14	766345	117990	7.83693e-05	1.95697e-06	TRUE	0.0171506
Education	WHR	rs13029509	G	A	0.5323	0.01049	0.0017	NA	7.17001e-10	766345	117990	4.96831e-05	2.19957e-06	TRUE	0.0751317
Education	WHR	rs13090388	T	C	0.3095	0.02852	0.00184	rs1800668	4.29042e-54	766345	117990	0.000313404	5.11291e-07	TRUE	5.55097e-08
Education	WHR	rs13091704	C	A	0.7551	0.0108	0.00197	rs9816548	4.10998e-08	766345	117990	3.9217e-05	2.79021e-06	TRUE	0.142012
Education	WHR	rs13141210	T	C	0.5085	0.01361	0.00172	rs12506222	2.25996e-15	766345	117990	8.1696e-05	1.0544e-05	TRUE	0.0640359
Education	WHR	rs13147223	A	G	0.5969	0.01087	0.00176	NA	7.09006e-10	766345	117990	4.97724e-05	8.08319e-07	TRUE	0.0490182
Education	WHR	rs13163062	T	C	0.4167	0.01007	0.00172	rs4090594	4.70999e-09	766345	117990	4.47259e-05	2.31815e-05	TRUE	0.549217
Education	WHR	rs1334297	A	G	0.784	0.02449	0.00192	NA	3.05985e-37	766345	117990	0.000212256	4.11459e-05	TRUE	0.00911351
Education	WHR	rs1335482	T	C	0.5816	0.0096	0.0017	rs12732514	1.63001e-08	766345	117990	4.16105e-05	4.34483e-07	TRUE	0.0640405
Education	WHR	rs13422673	C	T	0.5153	0.01201	0.0017	NA	1.7398e-12	766345	117990	6.51233e-05	0	TRUE	0.00986652
Education	WHR	rs13428598	T	C	0.3793	0.01649	0.00175	rs13409451	3.90032e-21	766345	117990	0.000115849	2.90653e-09	TRUE	0.000615821
Education	WHR	rs1381247	T	C	0.7092	0.01013	0.00182	NA	2.45997e-08	766345	117990	4.04236e-05	1.99951e-06	TRUE	0.113904
Education	WHR	rs1427298	T	C	0.4116	0.0102	0.00172	NA	3.27997e-09	766345	117990	4.58881e-05	1.81393e-05	TRUE	0.421263
Education	WHR	rs1461515	A	G	0.4898	0.0093	0.0017	NA	4.54999e-08	766345	117990	3.90506e-05	1.01555e-06	TRUE	0.093743
Education	WHR	rs152603	G	A	0.3861	0.01019	0.00177	NA	9.47e-09	766345	117990	4.32474e-05	1.5202e-05	TRUE	0.391937
Education	WHR	rs1527878	G	A	0.25	0.01182	0.00199	NA	3.07999e-09	766345	117990	4.60347e-05	1.4111e-07	TRUE	0.0404191
Education	WHR	rs1550816	T	C	0.5408	0.01107	0.00172	NA	1.32999e-10	766345	117990	5.40495e-05	1.84959e-05	TRUE	0.329231
Education	WHR	rs1558727	C	T	0.5153	0.01069	0.0017	NA	3.09001e-10	766345	117990	5.15955e-05	3.20962e-06	TRUE	0.0847076
Education	WHR	rs1566085	T	G	0.5697	0.01645	0.00171	rs10088132	6.90081e-22	766345	117990	0.000120744	8.15856e-06	TRUE	0.00931106
Education	WHR	rs1569092	A	G	0.182	0.01807	0.00234	NA	1.16011e-14	766345	117990	7.78086e-05	6.17159e-06	TRUE	0.0427375
Education	WHR	rs1569723	A	C	0.7432	0.01168	0.00197	NA	3.01002e-09	766345	117990	4.5868e-05	2.84861e-05	TRUE	0.646245
Education	WHR	rs1584469	C	T	0.6888	0.01303	0.00185	NA	2.09991e-12	766345	117990	6.47283e-05	6.26328e-06	TRUE	0.0763302
Education	WHR	rs1599381	A	G	0.4898	0.01002	0.0017	rs9864752	3.83001e-09	766345	117990	4.53309e-05	4.52606e-06	TRUE	0.140849
Education	WHR	rs1618725	T	C	0.5204	0.01477	0.00174	rs1652344	2.22024e-17	766345	117990	9.40153e-05	2.03658e-06	TRUE	0.00818854
Education	WHR	rs16822665	T	C	0.3027	0.01286	0.00185	NA	3.57026e-12	766345	117990	6.30504e-05	1.42847e-05	TRUE	0.183342
Education	WHR	rs16854920	C	T	0.3554	0.01007	0.00181	NA	2.50998e-08	766345	117990	4.03888e-05	1.14298e-05	TRUE	0.341545
Education	WHR	rs16995054	C	T	0.7993	0.0139	0.00208	rs1998087	2.52e-11	766345	117990	5.82713e-05	7.68741e-06	TRUE	0.120096
Education	WHR	rs17048855	A	G	0.3248	0.01184	0.00179	NA	3.26964e-11	766345	117990	5.70886e-05	3.27007e-05	TRUE	0.556868
Education	WHR	rs17060737	T	C	0.6956	0.01192	0.0019	NA	3.18002e-10	766345	117990	5.1357e-05	2.60856e-05	TRUE	0.510282
Education	WHR	rs17110109	C	T	0.3776	0.01023	0.00175	NA	4.70999e-09	766345	117990	4.45895e-05	2.70263e-07	TRUE	0.0489536
Education	WHR	rs17126938	C	T	0.1207	0.01536	0.0025	NA	8.13992e-10	766345	117990	4.92559e-05	1.23404e-06	TRUE	0.0588962
Education	WHR	rs17321729	A	G	0.7772	0.01141	0.00196	NA	6.05996e-09	766345	117990	4.42198e-05	6.48897e-06	TRUE	0.18958
Education	WHR	rs17425572	A	G	0.4575	0.01224	0.0017	NA	6.8897e-13	766345	117990	6.76414e-05	3.13441e-07	TRUE	0.0142511
Education	WHR	rs17489649	A	G	0.6735	0.0139	0.00181	NA	1.57e-14	766345	117990	7.69513e-05	3.76685e-06	TRUE	0.0289292
Education	WHR	rs17551064	A	G	0.8401	0.01493	0.0023	NA	8.61986e-11	766345	117990	5.49815e-05	1.30918e-05	TRUE	0.224724
Education	WHR	rs17563464	C	A	0.7959	0.01477	0.00212	NA	2.89001e-12	766345	117990	6.33342e-05	1.86014e-05	TRUE	0.243747
Education	WHR	rs17570033	G	T	0.91156	0.01862	0.00283	rs10490173	4.6505e-11	766345	117990	5.64857e-05	1.93662e-05	TRUE	0.31921
Education	WHR	rs1758747	A	G	0.6905	0.0101	0.00184	NA	4.13e-08	766345	117990	3.93158e-05	7.36513e-06	TRUE	0.255456
Education	WHR	rs17598675	C	T	0.5187	0.01199	0.0017	NA	1.74985e-12	766345	117990	6.49066e-05	2.21159e-05	TRUE	0.283531
Education	WHR	rs176218	T	G	0.2007	0.01883	0.00215	NA	1.85012e-18	766345	117990	0.000100082	5.29687e-05	TRUE	0.383331
Education	WHR	rs17638867	T	C	0.1871	0.01329	0.00222	NA	2.10999e-09	766345	117990	4.67628e-05	3.1907e-05	TRUE	0.703623
Education	WHR	rs1827540	A	G	0.534	0.0106	0.0017	NA	4.49997e-10	766345	117990	5.07304e-05	1.6426e-05	TRUE	0.326311
Education	WHR	rs1866823	A	G	0.551	0.01009	0.00171	NA	3.80996e-09	766345	117990	4.54305e-05	1.17725e-05	TRUE	0.289991
Education	WHR	rs1880692	A	G	0.5578	0.01008	0.0017	NA	3.17001e-09	766345	117990	4.58754e-05	1.74273e-05	TRUE	0.406014
Education	WHR	rs1892417	T	C	0.7721	0.01732	0.00202	NA	1.11995e-17	766345	117990	9.59242e-05	1.48252e-05	TRUE	0.0573475
Education	WHR	rs1918394	T	C	0.1565	0.01261	0.0023	NA	4.15002e-08	766345	117990	3.92224e-05	5.90207e-07	TRUE	0.0789269
Education	WHR	rs1925587	T	C	0.4048	0.01016	0.00171	rs1925577	3.02998e-09	766345	117990	4.6063e-05	5.12709e-06	TRUE	0.148124
Education	WHR	rs1931259	G	A	0.2041	0.01237	0.00211	rs1931254	4.30002e-09	766345	117990	4.48468e-05	3.07499e-07	TRUE	0.0495224
Education	WHR	rs1947114	G	A	0.2551	0.01071	0.00192	NA	2.63998e-08	766345	117990	4.06009e-05	5.84585e-06	TRUE	0.206097
Education	WHR	rs1952183	G	A	0.4745	0.01055	0.0017	NA	5.57006e-10	766345	117990	5.0253e-05	5.57885e-06	TRUE	0.130655
Education	WHR	rs1979969	G	T	0.2551	0.01208	0.00195	rs10499017	6.17007e-10	766345	117990	5.00749e-05	9.37479e-06	TRUE	0.199242
Education	WHR	rs2002058	C	T	0.7908	0.01211	0.00216	NA	1.97002e-08	766345	117990	4.10147e-05	2.19385e-06	TRUE	0.115434
Education	WHR	rs2034670	A	G	0.8384	0.01312	0.00214	rs10929164	8.09003e-10	766345	117990	4.90451e-05	2.15397e-05	TRUE	0.450047
Education	WHR	rs2067854	A	G	0.182	0.01477	0.00209	NA	1.38007e-12	766345	117990	6.51654e-05	4.62185e-06	TRUE	0.0582419
Education	WHR	rs2179152	C	T	0.6429	0.01455	0.00176	NA	1.21004e-16	766345	117990	8.91741e-05	4.1854e-09	TRUE	0.00270918
Education	WHR	rs2182505	T	C	0.2636	0.01086	0.00192	NA	1.63999e-08	766345	117990	4.17461e-05	1.23452e-05	TRUE	0.345922
Education	WHR	rs2195086	T	G	0.835	0.01282	0.00228	NA	2e-08	766345	117990	4.12539e-05	2.35423e-05	TRUE	0.615445
Education	WHR	rs2220926	C	T	0.585	0.01055	0.00172	NA	7.99006e-10	766345	117990	4.90912e-05	1.08621e-07	TRUE	0.0327578
Education	WHR	rs2245901	G	A	0.5935	0.01403	0.00174	NA	6.26037e-16	766345	117990	8.48314e-05	3.01724e-07	TRUE	0.00561354
Education	WHR	rs2256965	A	G	0.4575	0.01128	0.00176	NA	1.59001e-10	766345	117990	5.35977e-05	6.09218e-06	TRUE	0.120718
Education	WHR	rs2283076	A	G	0.7857	0.01143	0.00204	NA	2.07e-08	766345	117990	4.09629e-05	5.17297e-06	TRUE	0.187073
Education	WHR	rs2287838	G	A	0.466	0.01152	0.00171	NA	1.53003e-11	766345	117990	5.92194e-05	1.43649e-05	TRUE	0.21174
Education	WHR	rs2302761	T	C	0.1905	0.01354	0.00209	NA	1e-10	766345	117990	5.47643e-05	1.53036e-05	TRUE	0.264656
Education	WHR	rs2336721	T	C	0.3605	0.00996	0.0018	NA	3.05e-08	766345	117990	3.99515e-05	1.16261e-06	TRUE	0.0936695
Education	WHR	rs2343094	A	G	0.6173	0.01029	0.00181	rs10458582	1.29e-08	766345	117990	4.21728e-05	6.08091e-07	TRUE	0.0676685
Education	WHR	rs242093	G	A	0.4524	0.01031	0.00172	NA	2.07e-09	766345	117990	4.68832e-05	4.65045e-08	TRUE	0.0339637
Education	WHR	rs2447535	G	A	0.7245	0.01181	0.00185	NA	1.69001e-10	766345	117990	5.31753e-05	2.43236e-06	TRUE	0.0667927
Education	WHR	rs2496482	T	C	0.415	0.01109	0.00177	NA	4.03999e-10	766345	117990	5.12237e-05	6.29859e-06	TRUE	0.13726
Education	WHR	rs2589091	G	A	0.6105	0.00949	0.00172	NA	3.26002e-08	766345	117990	3.97224e-05	1.17725e-05	TRUE	0.358517
Education	WHR	rs268120	A	G	0.2466	0.01244	0.00196	NA	2.13e-10	766345	117990	5.25633e-05	1.2151e-05	TRUE	0.228714
Education	WHR	rs2702575	C	T	0.6395	0.00989	0.00175	NA	1.55998e-08	766345	117990	4.1675e-05	3.52775e-06	TRUE	0.14328
Education	WHR	rs2706762	T	C	0.1514	0.01484	0.00246	NA	1.59001e-09	766345	117990	4.74847e-05	1.95556e-07	TRUE	0.0392022
Education	WHR	rs273438	G	A	0.5255	0.00937	0.00171	NA	4.15002e-08	766345	117990	3.91784e-05	8.14633e-08	TRUE	0.0561059
Education	WHR	rs277828	C	A	0.7432	0.01091	0.00196	NA	2.71e-08	766345	117990	4.04293e-05	9.41714e-07	TRUE	0.0849103
Education	WHR	rs281302	G	A	0.4252	0.0111	0.00172	NA	9.84011e-11	766345	117990	5.43428e-05	1.11726e-05	TRUE	0.197602
Education	WHR	rs2819336	T	C	0.3384	0.01828	0.00177	rs3791134	5.46009e-25	766345	117990	0.000139162	5.29687e-05	TRUE	0.148446
Education	WHR	rs2820314	A	C	0.6837	0.011	0.0018	rs2820315	9.34007e-10	766345	117990	4.873e-05	2.61069e-05	TRUE	0.549606
Education	WHR	rs2833483	C	T	0.06293	0.01974	0.00337	NA	4.77002e-09	766345	117990	4.47705e-05	8.47537e-06	TRUE	0.226794
Education	WHR	rs28513670	G	A	0.1531	0.01477	0.00225	rs7178242	5.06058e-11	766345	117990	5.62274e-05	1.36409e-05	TRUE	0.223695
Education	WHR	rs28661002	T	C	0.7483	0.01099	0.00198	rs2039152	2.89001e-08	766345	117990	4.01998e-05	3.15634e-05	TRUE	0.817363
Education	WHR	rs2885198	A	G	0.4983	0.01025	0.0017	NA	1.81001e-09	766345	117990	4.74358e-05	1.50674e-07	TRUE	0.0376905
Education	WHR	rs2898191	A	C	0.6922	0.01041	0.00188	rs7277038	3.29003e-08	766345	117990	4.00078e-05	1.27821e-05	TRUE	0.379214
Education	WHR	rs2964197	T	C	0.5	0.01177	0.0017	rs2962007	4.70002e-12	766345	117990	6.25467e-05	4.37762e-05	TRUE	0.679429
Education	WHR	rs2971970	G	T	0.7721	0.01654	0.00207	NA	1.24997e-15	766345	117990	8.3305e-05	6.51752e-06	TRUE	0.0355326
Education	WHR	rs301800	T	C	0.1803	0.01516	0.00224	NA	1.33015e-11	766345	117990	5.97659e-05	4.58229e-06	TRUE	0.0738465
Education	WHR	rs3026996	A	C	0.716	0.01537	0.00199	rs3027001	1.05003e-14	766345	117990	7.78367e-05	2.0692e-07	TRUE	0.00745757
Education	WHR	rs31940	A	G	0.1344	0.01548	0.00246	rs25937	3.23996e-10	766345	117990	5.16685e-05	3.30144e-05	TRUE	0.644658
Education	WHR	rs337637	A	G	0.3367	0.01123	0.00177	NA	2.10999e-10	766345	117990	5.25251e-05	9.01215e-07	TRUE	0.0440192
Education	WHR	rs339054	G	T	0.5221	0.0117	0.0017	NA	5.90065e-12	766345	117990	6.1805e-05	1.0544e-05	TRUE	0.140062
Education	WHR	rs34316	A	C	0.4201	0.02016	0.00177	NA	3.34965e-30	766345	117990	0.000169254	1.51705e-06	TRUE	0.000165642
Education	WHR	rs34394051	G	A	0.1599	0.01392	0.0024	rs12735232	6.19998e-09	766345	117990	4.38949e-05	2.2382e-06	TRUE	0.100974
Education	WHR	rs34485537	T	C	0.3895	0.01075	0.00173	rs7193753	5.66996e-10	766345	117990	5.03825e-05	1.07373e-06	TRUE	0.0525789
Education	WHR	rs35104491	A	G	0.233	0.01218	0.00219	rs6937736	2.61999e-08	766345	117990	4.03613e-05	3.28811e-05	TRUE	0.843131
Education	WHR	rs35309068	G	T	0.466	0.01321	0.00171	rs11055971	1.15001e-14	766345	117990	7.78675e-05	2.05644e-05	TRUE	0.170172
Education	WHR	rs35417702	C	T	0.4235	0.01445	0.0017	rs756912	1.93019e-17	766345	117990	9.427e-05	1.4194e-05	TRUE	0.0574296
Education	WHR	rs35475880	G	T	0.8163	0.01511	0.00208	rs17468398	3.80014e-13	766345	117990	6.88572e-05	2.98791e-06	TRUE	0.0356674
Education	WHR	rs35919256	A	C	0.602	0.01032	0.00177	rs11920513	5.56007e-09	766345	117990	4.43578e-05	3.91033e-06	TRUE	0.134298
Education	WHR	rs36083520	C	T	0.1667	0.01629	0.00223	rs1491385	2.60016e-13	766345	117990	6.96272e-05	5.78377e-06	TRUE	0.0575364
Education	WHR	rs36119825	A	G	0.4694	0.01063	0.00171	rs12670376	4.82003e-10	766345	117990	5.04231e-05	2.82097e-08	TRUE	0.0266293
Education	WHR	rs363096	C	T	0.5748	0.01363	0.00172	NA	2.03986e-15	766345	117990	8.19362e-05	5.01505e-08	TRUE	0.00475947
Education	WHR	rs3781339	C	T	0.8095	0.01247	0.00219	NA	1.29999e-08	766345	117990	4.23061e-05	8.98891e-06	TRUE	0.262224
Education	WHR	rs3812281	T	C	0.5867	0.01228	0.00174	NA	1.58016e-12	766345	117990	6.499e-05	8.71983e-07	TRUE	0.0226528
Education	WHR	rs3890802	G	A	0.7313	0.01133	0.00191	NA	2.74e-09	766345	117990	4.59145e-05	1.3426e-05	TRUE	0.3197
Education	WHR	rs3897821	A	G	0.6497	0.01502	0.0018	NA	8.25087e-17	766345	117990	9.08515e-05	1.08151e-05	TRUE	0.0458979
Education	WHR	rs4073894	A	G	0.1769	0.01524	0.00211	NA	5.40008e-13	766345	117990	6.80695e-05	1.88743e-05	TRUE	0.21166
Education	WHR	rs4144624	C	T	0.1497	0.01338	0.00239	NA	2.30001e-08	766345	117990	4.08955e-05	2.16971e-07	TRUE	0.0579702
Education	WHR	rs4328757	T	C	0.6514	0.01067	0.00174	NA	9.3901e-10	766345	117990	4.90666e-05	1.22799e-05	TRUE	0.262996
Education	WHR	rs4352658	C	T	0.90986	0.0212	0.00308	rs10498961	5.55009e-12	766345	117990	6.18188e-05	9.39098e-06	TRUE	0.124967
Education	WHR	rs4382592	G	T	0.699	0.01636	0.00185	NA	1.00995e-18	766345	117990	0.000102037	3.75629e-05	TRUE	0.203974
Education	WHR	rs4442732	A	G	0.4031	0.01063	0.00176	NA	1.49001e-09	766345	117990	4.75989e-05	1.26607e-05	TRUE	0.285364
Education	WHR	rs4641552	A	C	0.06803	0.01926	0.00336	NA	1.02e-08	766345	117990	4.28738e-05	8.13974e-06	TRUE	0.237418
Education	WHR	rs4652135	A	C	0.6769	0.01219	0.0019	rs532799	1.54e-10	766345	117990	5.37098e-05	1.38575e-05	TRUE	0.248859
Education	WHR	rs4675248	G	A	0.631	0.01004	0.00173	rs2160316	6.74994e-09	766345	117990	4.39474e-05	1.16261e-06	TRUE	0.0758946
Education	WHR	rs4700393	G	A	0.5289	0.02086	0.0017	rs10077663	1.51008e-34	766345	117990	0.000196437	4.52606e-06	TRUE	0.000143755
Education	WHR	rs4726070	A	G	0.6207	0.01251	0.00174	NA	5.94977e-13	766345	117990	6.74472e-05	4.18523e-05	TRUE	0.577213
Education	WHR	rs4731413	A	G	0.233	0.01211	0.00213	NA	1.37e-08	766345	117990	4.21782e-05	6.4361e-06	TRUE	0.2057
Education	WHR	rs4760687	G	A	0.6854	0.01039	0.00183	NA	1.29999e-08	766345	117990	4.20618e-05	8.47537e-06	TRUE	0.25307
Education	WHR	rs476358	C	T	0.09864	0.01609	0.00273	rs9386110	3.80996e-09	766345	117990	4.53256e-05	1.45341e-07	TRUE	0.0422674
Education	WHR	rs4780563	G	A	0.8282	0.01398	0.00245	rs7404466	1.12001e-08	766345	117990	4.24855e-05	7.64902e-06	TRUE	0.230183
Education	WHR	rs4787457	A	G	0.6854	0.01741	0.00176	rs4788076	3.72992e-23	766345	117990	0.000127671	6.02662e-05	TRUE	0.258146
Education	WHR	rs4839155	T	G	0.75	0.01251	0.002	NA	3.94003e-10	766345	117990	5.10516e-05	6.9379e-06	TRUE	0.149167
Education	WHR	rs4846724	A	G	0.4915	0.01018	0.0017	NA	2.26001e-09	766345	117990	4.67901e-05	3.25853e-07	TRUE	0.0449892
Education	WHR	rs4858670	C	T	0.3163	0.0101	0.00183	NA	3.22003e-08	766345	117990	3.97466e-05	0	TRUE	0.0438064
Education	WHR	rs4904523	G	A	0.5408	0.00936	0.0017	NA	3.70997e-08	766345	117990	3.95561e-05	9.46199e-06	TRUE	0.30418
Education	WHR	rs4964046	G	A	0.335	0.01053	0.00178	NA	3.36001e-09	766345	117990	4.5664e-05	1.19753e-05	TRUE	0.291762
Education	WHR	rs4972400	A	G	0.352	0.01156	0.00181	rs4972551	1.7e-10	766345	117990	5.32246e-05	4.57084e-06	TRUE	0.0991039
Education	WHR	rs4976445	T	C	0.7432	0.012	0.00197	NA	1.16001e-09	766345	117990	4.84157e-05	3.58086e-06	TRUE	0.10526
Education	WHR	rs4984541	G	A	0.2415	0.01233	0.00207	NA	2.77e-09	766345	117990	4.62959e-05	1.70651e-06	TRUE	0.0787492
Education	WHR	rs56330207	A	G	0.2075	0.01184	0.00207	rs12658712	1.05e-08	766345	117990	4.26895e-05	8.2768e-09	TRUE	0.0393844
Education	WHR	rs56391344	A	G	0.2381	0.01571	0.00197	rs11856579	1.33999e-15	766345	117990	8.29776e-05	1.20115e-05	TRUE	0.0711357
Education	WHR	rs563954	G	A	0.5119	0.00976	0.00175	NA	2.29002e-08	766345	117990	4.05866e-05	5.79549e-06	TRUE	0.205031
Education	WHR	rs57016874	T	C	0.04762	0.02902	0.00457	rs17574571	2.09002e-10	766345	117990	5.26158e-05	3.31071e-06	TRUE	0.0822724
Education	WHR	rs60096640	A	G	0.90136	0.01574	0.00273	rs6920044	7.82006e-09	766345	117990	4.33753e-05	1.0694e-05	TRUE	0.289014
Education	WHR	rs6067645	G	A	0.534	0.01003	0.00173	NA	6.37999e-09	766345	117990	4.38599e-05	3.27007e-05	TRUE	0.772471
Education	WHR	rs6122735	T	C	0.4133	0.0105	0.00174	rs6019512	1.49001e-09	766345	117990	4.75156e-05	4.35688e-06	TRUE	0.124357
Education	WHR	rs6123924	A	G	0.8401	0.01528	0.00235	rs6015540	7.54918e-11	766345	117990	5.5165e-05	3.86161e-06	TRUE	0.0807013
Education	WHR	rs613872	G	T	0.1718	0.0175	0.00227	NA	1.20005e-14	766345	117990	7.75474e-05	1.09931e-05	TRUE	0.0791386
Education	WHR	rs61996546	T	C	0.4745	0.00965	0.0017	rs7174566	1.33999e-08	766345	117990	4.20451e-05	2.71088e-05	TRUE	0.682877
Education	WHR	rs62142891	A	G	0.2551	0.01121	0.00194	rs17588882	6.94001e-09	766345	117990	4.35678e-05	7.1437e-07	TRUE	0.0657152
Education	WHR	rs62157915	C	T	0.05952	0.02091	0.00348	rs17500449	1.96002e-09	766345	117990	4.71092e-05	3.08898e-07	TRUE	0.0436941
Education	WHR	rs62174974	G	A	0.7772	0.01191	0.00215	rs6738298	2.83002e-08	766345	117990	4.00411e-05	8.84654e-07	TRUE	0.0849534
Education	WHR	rs62184480	C	T	0.7551	0.01528	0.00191	rs6435670	1.27997e-15	766345	117990	8.35065e-05	1.66116e-05	TRUE	0.105482
Education	WHR	rs62190914	T	C	0.6361	0.01001	0.00176	rs7572513	1.38e-08	766345	117990	4.22086e-05	5.69679e-07	TRUE	0.0663437
Education	WHR	rs622169	T	C	0.4677	0.00999	0.00178	NA	1.88999e-08	766345	117990	4.11008e-05	3.97859e-05	TRUE	0.973628
Education	WHR	rs62444881	T	C	0.1905	0.01815	0.00217	rs3823624	5.79029e-17	766345	117990	9.1279e-05	7.73338e-06	TRUE	0.0303229
Education	WHR	rs635754	A	G	0.5306	0.0134	0.00173	NA	8.0094e-15	766345	117990	7.82817e-05	9.05843e-07	TRUE	0.0115743
Education	WHR	rs6436555	A	C	0.4762	0.01012	0.0017	NA	2.69998e-09	766345	117990	4.62402e-05	1.16261e-06	TRUE	0.0673074
Education	WHR	rs6457996	T	C	0.5527	0.01014	0.0017	rs2776890	2.43002e-09	766345	117990	4.64232e-05	0	TRUE	0.0293547
Education	WHR	rs6493265	C	T	0.6105	0.01385	0.00174	NA	1.69981e-15	766345	117990	8.26689e-05	9.05843e-07	TRUE	0.00923944
Education	WHR	rs6513959	A	G	0.7211	0.01177	0.00185	rs7271519	1.88001e-10	766345	117990	5.28157e-05	1.36954e-05	TRUE	0.254069
Education	WHR	rs6535149	C	T	0.7075	0.01051	0.00189	NA	2.61999e-08	766345	117990	4.03498e-05	8.75097e-06	TRUE	0.277804
Education	WHR	rs6557171	C	T	0.7245	0.01567	0.00181	NA	4.14954e-18	766345	117990	9.77947e-05	3.76685e-06	TRUE	0.0110337
Education	WHR	rs6573552	C	T	0.5272	0.01086	0.0017	rs6573553	1.61998e-10	766345	117990	5.32495e-05	2.55468e-06	TRUE	0.0684085
Education	WHR	rs66568921	G	T	0.3639	0.01565	0.00182	rs9841044	7.49031e-18	766345	117990	9.64763e-05	5.09888e-05	TRUE	0.391156
Education	WHR	rs66641143	C	T	0.97449	0.03162	0.00486	rs13412448	8.04081e-11	766345	117990	5.52337e-05	1.68919e-05	TRUE	0.288118
Education	WHR	rs6666119	G	A	0.2976	0.01269	0.00183	NA	4.16006e-12	766345	117990	6.27438e-05	1.41402e-05	TRUE	0.183361
Education	WHR	rs66671632	C	T	0.8724	0.01838	0.00254	rs9324593	4.58987e-13	766345	117990	6.83236e-05	3.52311e-06	TRUE	0.0410589
Education	WHR	rs6731373	G	A	0.6633	0.01256	0.00181	NA	3.46976e-12	766345	117990	6.28307e-05	5.2006e-06	TRUE	0.0710063
Education	WHR	rs6736898	A	G	0.6173	0.01032	0.00178	NA	6.09004e-09	766345	117990	4.38609e-05	6.38445e-06	TRUE	0.190277
Education	WHR	rs67885444	T	C	0.1718	0.01406	0.00232	rs13258975	1.47999e-09	766345	117990	4.79237e-05	6.9279e-06	TRUE	0.170067
Education	WHR	rs6805241	T	C	0.8027	0.01413	0.00203	NA	3.0903e-12	766345	117990	6.32181e-05	9.28855e-06	TRUE	0.116902
Education	WHR	rs6821231	C	T	0.733	0.01217	0.00197	NA	6.05996e-10	766345	117990	4.97971e-05	1.20492e-06	TRUE	0.0567176
Education	WHR	rs6871635	G	A	0.5629	0.00946	0.00173	NA	4.62999e-08	766345	117990	3.90166e-05	2.84861e-05	TRUE	0.77128
Education	WHR	rs6917204	T	C	0.7721	0.01185	0.00213	NA	2.65999e-08	766345	117990	4.03866e-05	1.75596e-05	TRUE	0.488827
Education	WHR	rs6959891	A	G	0.7041	0.01136	0.00189	NA	1.74e-09	766345	117990	4.714e-05	1.4512e-06	TRUE	0.0702574
Education	WHR	rs7012546	T	C	0.4201	0.01009	0.00172	rs11985736	4.93003e-09	766345	117990	4.49038e-05	1.46034e-06	TRUE	0.0790323
Education	WHR	rs702606	T	C	0.8299	0.01427	0.0025	rs702613	1.12001e-08	766345	117990	4.25134e-05	6.84608e-07	TRUE	0.0687049
Education	WHR	rs710629	A	G	0.6565	0.01053	0.00177	rs1252402	2.95999e-09	766345	117990	4.61814e-05	4.82759e-08	TRUE	0.0354874
Education	WHR	rs7108020	A	C	0.6616	0.01094	0.00178	NA	7.35005e-10	766345	117990	4.9289e-05	2.34777e-08	TRUE	0.0280963
Education	WHR	rs7136760	A	G	0.3963	0.01018	0.00177	NA	9.36009e-09	766345	117990	4.31625e-05	1.08621e-07	TRUE	0.0459994
Education	WHR	rs7139165	A	C	0.7058	0.01136	0.00195	rs2372376	5.29005e-09	766345	117990	4.42838e-05	1.65299e-05	TRUE	0.407755
Education	WHR	rs71432775	A	G	0.2959	0.0113	0.00198	rs7998309	1.06001e-08	766345	117990	4.24996e-05	2.4932e-06	TRUE	0.114177
Education	WHR	rs71646142	T	C	0.1735	0.01286	0.00217	rs12740519	3.11e-09	766345	117990	4.58268e-05	1.83067e-05	TRUE	0.425733
Education	WHR	rs7215889	T	C	0.7449	0.01132	0.00196	rs3744348	7.05992e-09	766345	117990	4.3525e-05	1.17307e-07	TRUE	0.045493
Education	WHR	rs7233920	G	A	0.784	0.01315	0.00202	NA	7.13017e-11	766345	117990	5.5297e-05	2.18665e-06	TRUE	0.0567814
Education	WHR	rs7257460	T	C	0.7296	0.01145	0.00189	NA	1.25e-09	766345	117990	4.78898e-05	4.23518e-06	TRUE	0.119996
Education	WHR	rs72786644	A	G	0.2007	0.0139	0.00219	rs6895356	2.13e-10	766345	117990	5.25648e-05	2.24533e-06	TRUE	0.0658859
Education	WHR	rs728054	G	A	0.6378	0.01274	0.00177	NA	6.64967e-13	766345	117990	6.75989e-05	2.11886e-06	TRUE	0.0304939
Education	WHR	rs72828517	C	T	0.1412	0.01836	0.00224	rs9477970	2.83009e-16	766345	117990	8.76573e-05	7.74404e-06	TRUE	0.0353777
Education	WHR	rs72829857	G	A	0.2449	0.01516	0.00202	rs13205749	5.39014e-14	766345	117990	7.34921e-05	4.56838e-06	TRUE	0.0396065
Education	WHR	rs72840994	G	T	0.182	0.01247	0.00216	rs11201590	7.76998e-09	766345	117990	4.34894e-05	1.70393e-05	TRUE	0.430232
Education	WHR	rs72972965	A	C	0.3503	0.01015	0.00183	rs11892344	2.84001e-08	766345	117990	4.01411e-05	2.0508e-05	TRUE	0.56336
Education	WHR	rs730384	A	G	0.4558	0.01016	0.00171	NA	3.01002e-09	766345	117990	4.6063e-05	9.80293e-06	TRUE	0.242376
Education	WHR	rs7321274	A	G	0.8044	0.01275	0.00211	NA	1.59001e-09	766345	117990	4.76444e-05	5.84952e-06	TRUE	0.151629
Education	WHR	rs73301698	G	A	0.7738	0.01291	0.00208	rs983798	5.81005e-10	766345	117990	5.02667e-05	5.46664e-07	TRUE	0.0422882
Education	WHR	rs7332724	C	T	0.7381	0.01149	0.00189	NA	1.26e-09	766345	117990	4.8225e-05	1.00778e-08	TRUE	0.0286353
Education	WHR	rs736282	T	C	0.4847	0.01082	0.0017	NA	2.07e-10	766345	117990	5.2858e-05	8.15253e-06	TRUE	0.15801
Education	WHR	rs743316	T	C	0.818	0.01185	0.00208	NA	1.2e-08	766345	117990	4.23515e-05	8.2768e-09	TRUE	0.0401833
Education	WHR	rs7526112	T	G	0.6429	0.01215	0.00177	rs6680107	6.09958e-12	766345	117990	6.14832e-05	1.42969e-06	TRUE	0.0335884
Education	WHR	rs75755471	G	A	0.92347	0.01891	0.00344	rs12476513	3.79001e-08	766345	117990	3.94299e-05	4.03459e-07	TRUE	0.0711082
Education	WHR	rs7575637	A	G	0.4779	0.01136	0.00171	NA	2.86022e-11	766345	117990	5.75859e-05	2.05644e-05	TRUE	0.32882
Education	WHR	rs7595950	T	C	0.5459	0.00993	0.0017	rs2419405	4.98999e-09	766345	117990	4.45203e-05	6.06818e-06	TRUE	0.178339
Education	WHR	rs7597126	C	T	0.5221	0.01009	0.00172	NA	4.20001e-09	766345	117990	4.49038e-05	6.48897e-06	TRUE	0.184111
Education	WHR	rs7603132	A	G	0.1548	0.01317	0.00215	rs7577823	9.17001e-10	766345	117990	4.8961e-05	1.15359e-05	TRUE	0.249566
Education	WHR	rs76076331	T	C	0.131	0.01873	0.00248	rs13387062	4.40048e-14	766345	117990	7.44246e-05	1.08861e-05	TRUE	0.0884568
Education	WHR	rs7625428	T	C	0.5986	0.00989	0.00174	NA	1.26e-08	766345	117990	4.21553e-05	1.56411e-05	TRUE	0.417071
Education	WHR	rs77025239	G	A	0.8912	0.01422	0.00234	rs741501	1.32999e-09	766345	117990	4.81863e-05	2.35423e-05	TRUE	0.504015
Education	WHR	rs7737905	G	T	0.7228	0.01285	0.00188	NA	8.34065e-12	766345	117990	6.09594e-05	8.18563e-06	TRUE	0.113704
Education	WHR	rs7788620	A	G	0.75	0.01635	0.00206	rs13230911	1.83992e-15	766345	117990	8.21944e-05	1.74019e-06	TRUE	0.0132407
Education	WHR	rs7796203	G	A	0.4745	0.01074	0.00171	rs6965740	3.59998e-10	766345	117990	5.1472e-05	2.10753e-05	TRUE	0.408714
Education	WHR	rs7803932	A	G	0.1565	0.0143	0.00226	NA	2.44e-10	766345	117990	5.22407e-05	2.11886e-06	TRUE	0.0649314
Education	WHR	rs790647	C	A	0.7653	0.01482	0.00202	NA	2.1702e-13	766345	117990	7.02328e-05	1.96795e-05	TRUE	0.207205
Education	WHR	rs79265434	G	A	0.1173	0.02331	0.00262	rs10486428	6.07995e-19	766345	117990	0.000103279	7.68747e-08	TRUE	0.00157205
Education	WHR	rs79375112	A	G	0.8639	0.01529	0.00257	rs12667929	2.63003e-09	766345	117990	4.61855e-05	2.47047e-05	TRUE	0.559373
Education	WHR	rs7943853	T	C	0.7517	0.01128	0.00201	rs12420517	2.06001e-08	766345	117990	4.10946e-05	2.75598e-05	TRUE	0.710505
Education	WHR	rs795230	T	C	0.4184	0.00952	0.00172	NA	2.97002e-08	766345	117990	3.99739e-05	3.28577e-06	TRUE	0.14928
Education	WHR	rs7977614	G	A	0.3078	0.01325	0.00198	NA	2.08978e-11	766345	117990	5.84323e-05	3.39006e-05	TRUE	0.560215
Education	WHR	rs8020034	A	G	0.2058	0.01782	0.00223	NA	1.17004e-15	766345	117990	8.33194e-05	9.53389e-08	TRUE	0.00480111
Education	WHR	rs8052297	G	T	0.5714	0.01029	0.00172	NA	2.1e-09	766345	117990	4.67015e-05	4.76741e-06	TRUE	0.137005
Education	WHR	rs818415	G	T	0.182	0.01235	0.00219	rs11075579	1.72001e-08	766345	117990	4.14958e-05	2.05608e-06	TRUE	0.109306
Education	WHR	rs837080	C	T	0.4932	0.01092	0.0017	NA	1.43001e-10	766345	117990	5.38395e-05	5.32239e-06	TRUE	0.107707
Education	WHR	rs892612	C	A	0.8418	0.01464	0.00237	NA	6.62995e-10	766345	117990	4.97898e-05	6.01025e-06	TRUE	0.140914
Education	WHR	rs9320493	A	G	0.1361	0.01394	0.0024	NA	6.12999e-09	766345	117990	4.40211e-05	3.21635e-07	TRUE	0.0523517
Education	WHR	rs9342482	T	G	0.2908	0.01264	0.00197	rs12175029	1.36e-10	766345	117990	5.37174e-05	3.76685e-06	TRUE	0.0848851
Education	WHR	rs9349956	C	A	0.2398	0.01881	0.00225	NA	6.28058e-17	766345	117990	9.11905e-05	1.07878e-05	TRUE	0.045141
Education	WHR	rs9371881	A	G	0.3537	0.01036	0.00178	NA	5.75997e-09	766345	117990	4.42015e-05	9.40776e-06	TRUE	0.252147
Education	WHR	rs9372625	A	G	0.4133	0.02383	0.00176	NA	6.75927e-42	766345	117990	0.000239164	5.84135e-06	TRUE	3.01134e-05
Education	WHR	rs9386319	G	A	0.4269	0.00991	0.00174	NA	1.26999e-08	766345	117990	4.2326e-05	2.12892e-05	TRUE	0.545217
Education	WHR	rs9386787	G	A	0.5136	0.00958	0.0017	rs9320282	1.81999e-08	766345	117990	4.14374e-05	3.79249e-05	TRUE	0.928944
Education	WHR	rs939400	G	T	0.6241	0.01031	0.00177	NA	5.27995e-09	766345	117990	4.42719e-05	3.28577e-06	TRUE	0.121624
Education	WHR	rs9436866	C	A	0.09524	0.01882	0.00289	NA	7.45075e-11	766345	117990	5.53345e-05	4.37781e-07	TRUE	0.0302298
Education	WHR	rs9503598	A	G	0.4388	0.01079	0.00171	rs11242859	3.11997e-10	766345	117990	5.19523e-05	1.49227e-05	TRUE	0.284816
Education	WHR	rs9513416	G	A	0.1395	0.01316	0.00232	NA	1.45999e-08	766345	117990	4.1985e-05	1.92439e-05	TRUE	0.503363
Education	WHR	rs9536961	G	A	0.3895	0.01242	0.0018	NA	4.96021e-12	766345	117990	6.21224e-05	1.71794e-05	TRUE	0.232099
Education	WHR	rs9556958	C	T	0.4711	0.0108	0.0017	NA	2.38002e-10	766345	117990	5.26628e-05	6.16592e-06	TRUE	0.126887
Education	WHR	rs9557378	G	A	0.7432	0.01094	0.00193	NA	1.45001e-08	766345	117990	4.19255e-05	2.81459e-06	TRUE	0.125027
Education	WHR	rs9616906	A	G	0.4235	0.01497	0.00172	NA	2.92012e-18	766345	117990	9.88372e-05	4.51354e-07	TRUE	0.00303454
Education	WHR	rs968454	A	G	0.7313	0.01102	0.00198	rs7933121	2.52e-08	766345	117990	4.04196e-05	2.35429e-09	TRUE	0.0436518
Education	WHR	rs9704097	C	A	0.5272	0.0103	0.00171	rs10834558	1.61002e-09	766345	117990	4.73411e-05	4.82759e-08	TRUE	0.0331824
Education	WHR	rs9771228	T	C	0.6735	0.01182	0.00178	NA	3.06973e-11	766345	117990	5.75369e-05	6.22681e-06	TRUE	0.10361
Education	WHR	rs9914918	A	G	0.2823	0.01155	0.00189	rs1973404	8.9e-10	766345	117990	4.873e-05	2.94599e-05	TRUE	0.619471
Education	WHR	rs9933256	A	G	0.5918	0.01134	0.00172	rs3794621	4.56983e-11	766345	117990	5.67181e-05	1.63899e-05	TRUE	0.265425
Education	WHR	rs9936270	C	T	0.6922	0.0136	0.00198	rs3851014	6.42984e-12	766345	117990	6.15598e-05	8.19983e-08	TRUE	0.0156356
Education	WHR	rs9964724	T	C	0.6599	0.01978	0.00183	NA	2.66011e-27	766345	117990	0.000152427	6.52153e-06	TRUE	0.00173978
Education	WHR	rs997123	C	T	0.4881	0.00966	0.0017	rs2381203	1.31999e-08	766345	117990	4.21323e-05	3.62336e-06	TRUE	0.142405
Education	WHR	rs998887	A	C	0.4898	0.01272	0.0017	NA	7.41993e-14	766345	117990	7.30502e-05	2.37546e-06	TRUE	0.0250785

## Sheet: Edu-HC
Exposure	Outcome	SNP	Effect allele	Other allele	Effect allele frequency	Beta	Standard Error	Proxy SNP	P	Samplesize.exposure	Samplesize.outcome	rsq.exposure	rsq.outcome	Steiger_dir	Steiger_pval
Education	HC	rs1007731	C	A	0.8759	0.0151	0.00269	NA	2.07e-08	766345	225442	4.11158e-05	1.86081e-05	TRUE	0.381114
Education	HC	rs10098073	C	A	0.5	0.01185	0.00171	NA	3.71022e-12	766345	225442	6.26605e-05	1.34163e-07	TRUE	0.0016271
Education	HC	rs10145520	G	T	0.2058	0.01191	0.00213	rs10146118	2.17e-08	766345	225442	4.07965e-05	4.58287e-07	TRUE	0.017158
Education	HC	rs10189857	A	G	0.5816	0.01725	0.00171	NA	6.70039e-24	766345	225442	0.000132772	4.10875e-07	TRUE	5.57609e-06
Education	HC	rs10215082	G	A	0.5612	0.01303	0.00172	rs2188177	3.32966e-14	766345	225442	7.48818e-05	8.74696e-06	TRUE	0.0174368
Education	HC	rs1043209	A	G	0.619	0.01364	0.00174	NA	4.21988e-15	766345	225442	8.01811e-05	2.1905e-09	TRUE	0.00020094
Education	HC	rs10456918	C	A	0.182	0.01485	0.00224	rs12204084	3.67029e-11	766345	225442	5.73467e-05	2.326e-06	TRUE	0.011598
Education	HC	rs10460095	G	A	0.4133	0.01066	0.00171	rs4800617	4.87001e-10	766345	225442	5.07081e-05	4.71667e-07	TRUE	0.00724294
Education	HC	rs1051474	C	T	0.2738	0.01301	0.00188	rs17628095	4.85959e-12	766345	225442	6.24868e-05	6.43099e-06	TRUE	0.0250341
Education	HC	rs10519504	T	G	0.1446	0.01381	0.00235	rs11723251	3.92004e-09	766345	225442	4.50618e-05	1.25665e-06	TRUE	0.0196021
Education	HC	rs10765775	A	G	0.3963	0.01488	0.00176	rs10765777	2.61999e-17	766345	225442	9.32646e-05	5.20584e-06	TRUE	0.0020804
Education	HC	rs10795831	G	T	0.7908	0.01223	0.00208	NA	3.98997e-09	766345	225442	4.51111e-05	1.05944e-05	TRUE	0.148519
Education	HC	rs10810099	G	A	0.7177	0.015	0.0019	NA	3.30979e-15	766345	225442	8.13236e-05	5.5642e-06	TRUE	0.0054461
Education	HC	rs10853455	G	T	0.7857	0.01163	0.00211	NA	3.61002e-08	766345	225442	3.96419e-05	8.44629e-07	TRUE	0.0248147
Education	HC	rs10856785	C	T	0.2704	0.01132	0.00192	NA	3.83001e-09	766345	225442	4.53573e-05	1.13556e-07	TRUE	0.00757893
Education	HC	rs10879676	C	T	0.4082	0.00982	0.00173	NA	1.26e-08	766345	225442	4.20426e-05	7.62509e-06	TRUE	0.120243
Education	HC	rs10887801	T	G	0.4371	0.01087	0.00171	NA	2.27002e-10	766345	225442	5.27255e-05	7.1169e-06	TRUE	0.0552103
Education	HC	rs10906186	T	C	0.4354	0.00991	0.00172	NA	7.91006e-09	766345	225442	4.3316e-05	2.99879e-06	TRUE	0.0429517
Education	HC	rs10940921	T	G	0.4303	0.01089	0.00177	NA	7.00003e-10	766345	225442	4.93929e-05	4.63508e-06	TRUE	0.0418765
Education	HC	rs10984445	A	G	0.4626	0.01158	0.00171	rs10818287	1.17004e-11	766345	225442	5.98378e-05	4.8388e-06	TRUE	0.0208601
Education	HC	rs10994777	A	G	0.1395	0.0146	0.00232	rs2787728	3.36001e-10	766345	225442	5.16754e-05	1.37806e-06	TRUE	0.0120605
Education	HC	rs11019128	C	T	0.6088	0.01123	0.00175	rs7102581	1.43001e-10	766345	225442	5.37325e-05	2.14661e-06	TRUE	0.0143668
Education	HC	rs11023749	A	G	0.6701	0.01132	0.0018	NA	2.95999e-10	766345	225442	5.16062e-05	1.80724e-08	TRUE	0.00325887
Education	HC	rs1105307	G	A	0.7551	0.01173	0.00195	NA	1.67001e-09	766345	225442	4.72153e-05	5.18951e-06	TRUE	0.0552212
Education	HC	rs1106090	A	G	0.6259	0.01173	0.00175	NA	2.08978e-11	766345	225442	5.86234e-05	1.91552e-06	TRUE	0.00884404
Education	HC	rs11081529	T	C	0.7432	0.01311	0.00186	NA	1.82012e-12	766345	225442	6.48229e-05	2.2995e-06	TRUE	0.00638155
Education	HC	rs11123818	A	G	0.3946	0.02081	0.00175	NA	1.71989e-32	766345	225442	0.000184487	1.43717e-05	TRUE	4.36944e-05
Education	HC	rs11223560	A	G	0.6173	0.00995	0.00173	NA	9.6801e-09	766345	225442	4.3163e-05	1.55501e-05	TRUE	0.272971
Education	HC	rs1143770	T	C	0.5918	0.01136	0.00172	NA	4.31023e-11	766345	225442	5.69183e-05	8.97222e-06	TRUE	0.0576065
Education	HC	rs11620355	A	G	0.1156	0.01756	0.003	rs17643188	4.77002e-09	766345	225442	4.47058e-05	7.48142e-06	TRUE	0.0991346
Education	HC	rs11623285	G	T	0.1207	0.01413	0.00251	NA	1.72001e-08	766345	225442	4.13519e-05	8.10038e-10	TRUE	0.00753883
Education	HC	rs11627087	A	G	0.91497	0.01788	0.00325	NA	3.70997e-08	766345	225442	3.94937e-05	6.28682e-07	TRUE	0.0219052
Education	HC	rs11635092	G	A	0.6361	0.01231	0.00177	NA	3.88956e-12	766345	225442	6.3113e-05	2.09659e-06	TRUE	0.00669886
Education	HC	rs11646221	T	G	0.5646	0.01144	0.00172	NA	3.01023e-11	766345	225442	5.77227e-05	7.29717e-06	TRUE	0.0409952
Education	HC	rs11655029	C	T	0.6718	0.0109	0.00183	rs4925109	2.84001e-09	766345	225442	4.62922e-05	2.008e-05	TRUE	0.332309
Education	HC	rs11663602	C	A	0.7432	0.01213	0.0019	NA	1.63999e-10	766345	225442	5.31824e-05	4.2601e-06	TRUE	0.0290868
Education	HC	rs1167827	A	G	0.4337	0.00969	0.00173	NA	2.30999e-08	766345	225442	4.09368e-05	5.7156e-06	TRUE	0.0944031
Education	HC	rs11681861	T	G	0.8435	0.01435	0.00259	rs11689426	2.87998e-08	766345	225442	4.00556e-05	3.72675e-09	TRUE	0.00889532
Education	HC	rs11703948	G	A	0.07483	0.01737	0.00285	rs11704277	1.06001e-09	766345	225442	4.84692e-05	1.29606e-06	TRUE	0.015074
Education	HC	rs11725086	T	C	0.398	0.00973	0.00174	NA	2.39999e-08	766345	225442	4.08025e-05	5.02011e-08	TRUE	0.0100959
Education	HC	rs11732657	G	A	0.2993	0.01274	0.00197	rs13116970	9.53894e-11	766345	225442	5.45707e-05	1.23803e-06	TRUE	0.00882304
Education	HC	rs11774212	T	C	0.4762	0.01196	0.00171	rs10108150	2.74031e-12	766345	225442	6.38292e-05	3.16308e-06	TRUE	0.00953485
Education	HC	rs11871429	A	G	0.7959	0.01425	0.00202	NA	1.91999e-12	766345	225442	6.49345e-05	4.9423e-06	TRUE	0.0148739
Education	HC	rs12151248	C	T	0.8895	0.01573	0.00271	NA	6.74994e-09	766345	225442	4.39619e-05	1.26201e-05	TRUE	0.198916
Education	HC	rs12170452	A	G	0.4371	0.01153	0.00171	NA	1.39991e-11	766345	225442	5.93222e-05	1.69797e-05	TRUE	0.134959
Education	HC	rs12290350	T	C	0.233	0.013	0.00209	NA	4.70002e-10	766345	225442	5.04834e-05	4.60156e-06	TRUE	0.0384329
Education	HC	rs12375949	C	T	0.5697	0.01447	0.00172	NA	3.30979e-17	766345	225442	9.23457e-05	1.02718e-05	TRUE	0.00751242
Education	HC	rs12503522	C	T	0.7517	0.01125	0.00188	NA	2.24001e-09	766345	225442	4.67246e-05	3.23633e-06	TRUE	0.0355413
Education	HC	rs12574281	C	A	0.3997	0.01077	0.00176	rs7947194	8.84993e-10	766345	225442	4.88609e-05	7.54662e-06	TRUE	0.0765756
Education	HC	rs12602286	T	G	0.8861	0.01701	0.00255	NA	2.36974e-11	766345	225442	5.80604e-05	2.279e-07	TRUE	0.00287271
Education	HC	rs12643771	T	C	0.3112	0.01518	0.00184	rs3796627	1.6099e-16	766345	225442	8.88068e-05	3.21286e-06	TRUE	0.00144673
Education	HC	rs12646216	T	C	0.3912	0.01062	0.00174	rs1504493	1.09999e-09	766345	225442	4.86078e-05	2.1905e-09	TRUE	0.00384793
Education	HC	rs12646297	G	A	0.2874	0.0111	0.00187	rs12501731	2.76001e-09	766345	225442	4.59748e-05	2.66774e-06	TRUE	0.0316905
Education	HC	rs12655753	G	A	0.97619	0.02903	0.00509	NA	1.17999e-08	766345	225442	4.24441e-05	3.1759e-06	TRUE	0.048228
Education	HC	rs12682775	C	T	0.2143	0.01187	0.00204	NA	5.99004e-09	766345	225442	4.41773e-05	3.48828e-06	TRUE	0.046087
Education	HC	rs12694681	T	G	0.7075	0.01123	0.00183	rs10172113	9.06004e-10	766345	225442	4.91375e-05	7.80549e-06	TRUE	0.0784662
Education	HC	rs12712269	C	T	0.6344	0.01063	0.00174	rs6734684	9.50999e-10	766345	225442	4.86994e-05	5.47626e-08	TRUE	0.00487817
Education	HC	rs12716848	G	A	0.4439	0.00969	0.00174	NA	2.43002e-08	766345	225442	4.04677e-05	5.45245e-06	TRUE	0.0928583
Education	HC	rs12724430	T	G	0.4558	0.00979	0.0017	rs12044133	8.31994e-09	766345	225442	4.32739e-05	4.05022e-06	TRUE	0.056697
Education	HC	rs12778624	T	G	0.7772	0.01099	0.00196	rs12774929	2.01999e-08	766345	225442	4.10244e-05	3.75442e-06	TRUE	0.0622405
Education	HC	rs12908232	A	G	0.4932	0.00975	0.0017	NA	1e-08	766345	225442	4.2921e-05	3.86403e-06	TRUE	0.0556259
Education	HC	rs1291818	T	C	0.4847	0.01085	0.0017	NA	1.78e-10	766345	225442	5.31515e-05	2.09626e-05	TRUE	0.257657
Education	HC	rs12926704	G	A	0.91497	0.01737	0.00269	rs12446356	1.03001e-10	766345	225442	5.44062e-05	1.77431e-07	TRUE	0.00369877
Education	HC	rs13010288	T	G	0.1241	0.01953	0.00252	NA	1.03992e-14	766345	225442	7.83693e-05	2.36224e-07	TRUE	0.000479338
Education	HC	rs13010566	C	A	0.5612	0.0106	0.0017	NA	4.58997e-10	766345	225442	5.07304e-05	5.69747e-06	TRUE	0.048095
Education	HC	rs13029509	G	A	0.5323	0.01049	0.0017	NA	7.17001e-10	766345	225442	4.96831e-05	3.01867e-07	TRUE	0.0066758
Education	HC	rs13090388	T	C	0.3095	0.02852	0.00184	rs1800668	4.29042e-54	766345	225442	0.000313404	4.6225e-06	TRUE	8.46113e-11
Education	HC	rs13091704	C	A	0.7551	0.0108	0.00197	rs9816548	4.10998e-08	766345	225442	3.9217e-05	9.09577e-07	TRUE	0.0267133
Education	HC	rs13141210	T	C	0.5085	0.01361	0.00172	rs12506222	2.25996e-15	766345	225442	8.1696e-05	8.76201e-07	TRUE	0.00072005
Education	HC	rs13147223	A	G	0.5969	0.01087	0.00176	NA	7.09006e-10	766345	225442	4.97724e-05	1.43595e-06	TRUE	0.0145086
Education	HC	rs13163062	T	C	0.4167	0.01007	0.00172	rs4090594	4.70999e-09	766345	225442	4.47259e-05	3.50481e-08	TRUE	0.00666471
Education	HC	rs13422673	C	T	0.5153	0.01201	0.0017	NA	1.7398e-12	766345	225442	6.51233e-05	2.10507e-06	TRUE	0.00573375
Education	HC	rs13428598	T	C	0.3793	0.01649	0.00175	rs13409451	3.90032e-21	766345	225442	0.000115849	8.85547e-07	TRUE	4.13748e-05
Education	HC	rs1381247	T	C	0.7092	0.01013	0.00182	NA	2.45997e-08	766345	225442	4.04236e-05	5.38381e-06	TRUE	0.0919466
Education	HC	rs1391438	T	C	0.3146	0.0167	0.00183	NA	5.79029e-20	766345	225442	0.000108658	5.18422e-06	TRUE	0.000672755
Education	HC	rs1475974	C	T	0.3435	0.01269	0.0018	rs3021146	2.02023e-12	766345	225442	6.48525e-05	2.56796e-06	TRUE	0.0070951
Education	HC	rs152603	G	A	0.3861	0.01019	0.00177	NA	9.47e-09	766345	225442	4.32474e-05	1.46386e-06	TRUE	0.0251049
Education	HC	rs1527878	G	A	0.25	0.01182	0.00199	NA	3.07999e-09	766345	225442	4.60347e-05	5.49147e-07	TRUE	0.0116509
Education	HC	rs1550816	T	C	0.5408	0.01107	0.00172	NA	1.32999e-10	766345	225442	5.40495e-05	2.20299e-05	TRUE	0.267215
Education	HC	rs1558727	C	T	0.5153	0.01069	0.0017	NA	3.09001e-10	766345	225442	5.15955e-05	6.38747e-06	TRUE	0.051996
Education	HC	rs1566085	T	G	0.5697	0.01645	0.00171	rs10088132	6.90081e-22	766345	225442	0.000120744	8.38519e-07	TRUE	2.62046e-05
Education	HC	rs1569092	A	G	0.182	0.01807	0.00234	NA	1.16011e-14	766345	225442	7.78086e-05	3.89863e-08	TRUE	0.000319142
Education	HC	rs1569723	A	C	0.7432	0.01168	0.00197	NA	3.01002e-09	766345	225442	4.5868e-05	7.4964e-06	TRUE	0.0921884
Education	HC	rs1584469	C	T	0.6888	0.01303	0.00185	NA	2.09991e-12	766345	225442	6.47283e-05	1.77428e-05	TRUE	0.109621
Education	HC	rs1599381	A	G	0.4898	0.01002	0.0017	rs9864752	3.83001e-09	766345	225442	4.53309e-05	1.01288e-05	TRUE	0.138395
Education	HC	rs1620977	A	G	0.3095	0.02046	0.00195	NA	1.13999e-25	766345	225442	0.000143634	2.63877e-09	TRUE	6.33126e-07
Education	HC	rs1671770	A	C	0.1939	0.01342	0.00223	rs563920	1.90999e-09	766345	225442	4.72554e-05	5.03656e-06	TRUE	0.0533022
Education	HC	rs16822665	T	C	0.3027	0.01286	0.00185	NA	3.57026e-12	766345	225442	6.30504e-05	5.61399e-06	TRUE	0.0200593
Education	HC	rs16854920	C	T	0.3554	0.01007	0.00181	NA	2.50998e-08	766345	225442	4.03888e-05	2.16182e-06	TRUE	0.0414667
Education	HC	rs16995054	C	T	0.7993	0.0139	0.00208	rs1998087	2.52e-11	766345	225442	5.82713e-05	5.29521e-06	TRUE	0.0260383
Education	HC	rs17048855	A	G	0.3248	0.01184	0.00179	NA	3.26964e-11	766345	225442	5.70886e-05	7.22896e-08	TRUE	0.00235526
Education	HC	rs17060737	T	C	0.6956	0.01192	0.0019	NA	3.18002e-10	766345	225442	5.1357e-05	9.43362e-06	TRUE	0.0874235
Education	HC	rs17110109	C	T	0.3776	0.01023	0.00175	NA	4.70999e-09	766345	225442	4.45895e-05	7.70099e-09	TRUE	0.00595229
Education	HC	rs17126938	C	T	0.1207	0.01536	0.0025	NA	8.13992e-10	766345	225442	4.92559e-05	1.04989e-07	TRUE	0.00520607
Education	HC	rs17321729	A	G	0.7772	0.01141	0.00196	NA	6.05996e-09	766345	225442	4.42198e-05	7.4538e-08	TRUE	0.00777939
Education	HC	rs17425572	A	G	0.4575	0.01224	0.0017	NA	6.8897e-13	766345	225442	6.76414e-05	2.68336e-06	TRUE	0.00597779
Education	HC	rs17489649	A	G	0.6735	0.0139	0.00181	NA	1.57e-14	766345	225442	7.69513e-05	6.50606e-07	TRUE	0.000885247
Education	HC	rs17551064	A	G	0.8401	0.01493	0.0023	NA	8.61986e-11	766345	225442	5.49815e-05	8.61278e-06	TRUE	0.0614922
Education	HC	rs17563464	C	A	0.7959	0.01477	0.00212	NA	2.89001e-12	766345	225442	6.33342e-05	7.01028e-06	TRUE	0.0266552
Education	HC	rs17565975	G	A	0.4694	0.01142	0.00171	NA	2.55976e-11	766345	225442	5.81958e-05	8.05811e-06	TRUE	0.0455847
Education	HC	rs17570033	G	T	0.91156	0.01862	0.00283	rs10490173	4.6505e-11	766345	225442	5.64857e-05	3.32953e-07	TRUE	0.00377912
Education	HC	rs1758747	A	G	0.6905	0.0101	0.00184	NA	4.13e-08	766345	225442	3.93158e-05	9.57718e-06	TRUE	0.185042
Education	HC	rs17598675	C	T	0.5187	0.01199	0.0017	NA	1.74985e-12	766345	225442	6.49066e-05	1.97145e-08	TRUE	0.000953251
Education	HC	rs176218	T	G	0.2007	0.01883	0.00215	NA	1.85012e-18	766345	225442	0.000100082	6.70841e-07	TRUE	0.00012624
Education	HC	rs17638867	T	C	0.1871	0.01329	0.00222	NA	2.10999e-09	766345	225442	4.67628e-05	3.41317e-06	TRUE	0.0372456
Education	HC	rs1827540	A	G	0.534	0.0106	0.0017	NA	4.49997e-10	766345	225442	5.07304e-05	2.77325e-06	TRUE	0.0227436
Education	HC	rs1866823	A	G	0.551	0.01009	0.00171	NA	3.80996e-09	766345	225442	4.54305e-05	1.01845e-06	TRUE	0.0167576
Education	HC	rs1880692	A	G	0.5578	0.01008	0.0017	NA	3.17001e-09	766345	225442	4.58754e-05	5.24075e-08	TRUE	0.00630695
Education	HC	rs1918394	T	C	0.1565	0.01261	0.0023	NA	4.15002e-08	766345	225442	3.92224e-05	8.41132e-06	TRUE	0.160483
Education	HC	rs1925587	T	C	0.4048	0.01016	0.00171	rs1925577	3.02998e-09	766345	225442	4.6063e-05	3.21286e-06	TRUE	0.0371063
Education	HC	rs1931259	G	A	0.2041	0.01237	0.00211	rs1931254	4.30002e-09	766345	225442	4.48468e-05	2.81266e-06	TRUE	0.0361631
Education	HC	rs1947114	G	A	0.2551	0.01071	0.00192	NA	2.63998e-08	766345	225442	4.06009e-05	8.0475e-06	TRUE	0.14009
Education	HC	rs1952183	G	A	0.4745	0.01055	0.0017	NA	5.57006e-10	766345	225442	5.0253e-05	3.01867e-07	TRUE	0.00634449
Education	HC	rs1964927	A	G	0.3622	0.01423	0.00177	NA	9.8992e-16	766345	225442	8.43341e-05	9.4102e-06	TRUE	0.0106917
Education	HC	rs1979969	G	T	0.2551	0.01208	0.00195	rs10499017	6.17007e-10	766345	225442	5.00749e-05	6.93084e-06	TRUE	0.0636385
Education	HC	rs2002058	C	T	0.7908	0.01211	0.00216	NA	1.97002e-08	766345	225442	4.10147e-05	6.79201e-07	TRUE	0.019859
Education	HC	rs2067854	A	G	0.182	0.01477	0.00209	NA	1.38007e-12	766345	225442	6.51654e-05	1.06898e-06	TRUE	0.00330606
Education	HC	rs2195086	T	G	0.835	0.01282	0.00228	NA	2e-08	766345	225442	4.12539e-05	8.01555e-06	TRUE	0.133845
Education	HC	rs2220926	C	T	0.585	0.01055	0.00172	NA	7.99006e-10	766345	225442	4.90912e-05	2.14661e-06	TRUE	0.0207317
Education	HC	rs2245901	G	A	0.5935	0.01403	0.00174	NA	6.26037e-16	766345	225442	8.48314e-05	2.0963e-09	TRUE	0.000130711
Education	HC	rs2283076	A	G	0.7857	0.01143	0.00204	NA	2.07e-08	766345	225442	4.09629e-05	4.60156e-06	TRUE	0.075737
Education	HC	rs2287838	G	A	0.466	0.01152	0.00171	NA	1.53003e-11	766345	225442	5.92194e-05	2.65051e-07	TRUE	0.00272651
Education	HC	rs2343094	A	G	0.6173	0.01029	0.00181	rs10458582	1.29e-08	766345	225442	4.21728e-05	2.00804e-09	TRUE	0.00710805
Education	HC	rs2347526	C	T	0.6378	0.01395	0.00179	rs2068625	6.84069e-15	766345	225442	7.92473e-05	2.26314e-06	TRUE	0.00201738
Education	HC	rs2365376	A	C	0.3282	0.0107	0.00179	NA	2.15001e-09	766345	225442	4.66249e-05	1.73825e-05	TRUE	0.267078
Education	HC	rs2406253	A	G	0.7976	0.01411	0.00216	NA	6.4003e-11	766345	225442	5.568e-05	4.27592e-06	TRUE	0.0243625
Education	HC	rs242093	G	A	0.4524	0.01031	0.00172	NA	2.07e-09	766345	225442	4.68832e-05	6.34127e-06	TRUE	0.0707937
Education	HC	rs2447535	G	A	0.7245	0.01181	0.00185	NA	1.69001e-10	766345	225442	5.31753e-05	3.05423e-06	TRUE	0.0206597
Education	HC	rs2496482	T	C	0.415	0.01109	0.00177	NA	4.03999e-10	766345	225442	5.12237e-05	1.84743e-05	TRUE	0.232772
Education	HC	rs2589091	G	A	0.6105	0.00949	0.00172	NA	3.26002e-08	766345	225442	3.97224e-05	5.80324e-07	TRUE	0.0207462
Education	HC	rs268120	A	G	0.2466	0.01244	0.00196	NA	2.13e-10	766345	225442	5.25633e-05	1.73272e-08	TRUE	0.00296787
Education	HC	rs2702575	C	T	0.6395	0.00989	0.00175	NA	1.55998e-08	766345	225442	4.1675e-05	2.06355e-07	TRUE	0.012252
Education	HC	rs2706762	T	C	0.1514	0.01484	0.00246	NA	1.59001e-09	766345	225442	4.74847e-05	3.2432e-06	TRUE	0.0336323
Education	HC	rs273438	G	A	0.5255	0.00937	0.00171	NA	4.15002e-08	766345	225442	3.91784e-05	9.59603e-07	TRUE	0.0275529
Education	HC	rs277828	C	A	0.7432	0.01091	0.00196	NA	2.71e-08	766345	225442	4.04293e-05	3.66593e-08	TRUE	0.0100556
Education	HC	rs281302	G	A	0.4252	0.0111	0.00172	NA	9.84011e-11	766345	225442	5.43428e-05	1.40953e-05	TRUE	0.131088
Education	HC	rs2819336	T	C	0.3384	0.01828	0.00177	rs3791134	5.46009e-25	766345	225442	0.000139162	2.42967e-05	TRUE	0.00415043
Education	HC	rs2820314	A	C	0.6837	0.011	0.0018	rs2820315	9.34007e-10	766345	225442	4.873e-05	3.1759e-06	TRUE	0.0300249
Education	HC	rs28513670	G	A	0.1531	0.01477	0.00225	rs7178242	5.06058e-11	766345	225442	5.62274e-05	1.22336e-05	TRUE	0.0949447
Education	HC	rs28513882	G	A	0.8112	0.01246	0.00221	rs9288851	1.63001e-08	766345	225442	4.14773e-05	1.89878e-07	TRUE	0.012206
Education	HC	rs28661002	T	C	0.7483	0.01099	0.00198	rs2039152	2.89001e-08	766345	225442	4.01998e-05	1.92525e-07	TRUE	0.0137722
Education	HC	rs2885198	A	G	0.4983	0.01025	0.0017	NA	1.81001e-09	766345	225442	4.74358e-05	3.25892e-06	TRUE	0.0339091
Education	HC	rs2898191	A	C	0.6922	0.01041	0.00188	rs7277038	3.29003e-08	766345	225442	4.00078e-05	1.92521e-05	TRUE	0.418715
Education	HC	rs2964197	T	C	0.5	0.01177	0.0017	rs2962007	4.70002e-12	766345	225442	6.25467e-05	1.39191e-05	TRUE	0.0812033
Education	HC	rs2971970	G	T	0.7721	0.01654	0.00207	NA	1.24997e-15	766345	225442	8.3305e-05	1.46637e-07	TRUE	0.000262593
Education	HC	rs2998315	G	A	0.5782	0.01269	0.00171	NA	1.11995e-13	766345	225442	7.18582e-05	3.75985e-07	TRUE	0.00103018
Education	HC	rs301800	T	C	0.1803	0.01516	0.00224	NA	1.33015e-11	766345	225442	5.97659e-05	2.96685e-07	TRUE	0.00270578
Education	HC	rs3026996	A	C	0.716	0.01537	0.00199	rs3027001	1.05003e-14	766345	225442	7.78367e-05	2.11743e-06	TRUE	0.00210508
Education	HC	rs31940	A	G	0.1344	0.01548	0.00246	rs25937	3.23996e-10	766345	225442	5.16685e-05	4.02965e-06	TRUE	0.0305953
Education	HC	rs337637	A	G	0.3367	0.01123	0.00177	NA	2.10999e-10	766345	225442	5.25251e-05	3.42266e-09	TRUE	0.00269564
Education	HC	rs339054	G	T	0.5221	0.0117	0.0017	NA	5.90065e-12	766345	225442	6.1805e-05	8.69403e-06	TRUE	0.040305
Education	HC	rs34316	A	C	0.4201	0.02016	0.00177	NA	3.34965e-30	766345	225442	0.000169254	8.42023e-06	TRUE	2.45343e-05
Education	HC	rs34394051	G	A	0.1599	0.01392	0.0024	rs12735232	6.19998e-09	766345	225442	4.38949e-05	3.05175e-07	TRUE	0.0112555
Education	HC	rs34485537	T	C	0.3895	0.01075	0.00173	rs7193753	5.66996e-10	766345	225442	5.03825e-05	3.57668e-06	TRUE	0.0297641
Education	HC	rs35104491	A	G	0.233	0.01218	0.00219	rs6937736	2.61999e-08	766345	225442	4.03613e-05	1.14571e-05	TRUE	0.215393
Education	HC	rs35417702	C	T	0.4235	0.01445	0.0017	rs756912	1.93019e-17	766345	225442	9.427e-05	2.15911e-08	TRUE	6.57593e-05
Education	HC	rs35475880	G	T	0.8163	0.01511	0.00208	rs17468398	3.80014e-13	766345	225442	6.88572e-05	2.34619e-08	TRUE	0.000675167
Education	HC	rs35919256	A	C	0.602	0.01032	0.00177	rs11920513	5.56007e-09	766345	225442	4.43578e-05	1.5282e-06	TRUE	0.023585
Education	HC	rs36083520	C	T	0.1667	0.01629	0.00223	rs1491385	2.60016e-13	766345	225442	6.96272e-05	5.2744e-07	TRUE	0.00147479
Education	HC	rs36119825	A	G	0.4694	0.01063	0.00171	rs12670376	4.82003e-10	766345	225442	5.04231e-05	7.88581e-08	TRUE	0.00441979
Education	HC	rs363096	C	T	0.5748	0.01363	0.00172	NA	2.03986e-15	766345	225442	8.19362e-05	4.2408e-06	TRUE	0.00351654
Education	HC	rs3781339	C	T	0.8095	0.01247	0.00219	NA	1.29999e-08	766345	225442	4.23061e-05	2.64316e-06	TRUE	0.0417326
Education	HC	rs3812281	T	C	0.5867	0.01228	0.00174	NA	1.58016e-12	766345	225442	6.499e-05	6.62623e-06	TRUE	0.022
Education	HC	rs3890802	G	A	0.7313	0.01133	0.00191	NA	2.74e-09	766345	225442	4.59145e-05	1.15467e-06	TRUE	0.0173292
Education	HC	rs4073894	A	G	0.1769	0.01524	0.00211	NA	5.40008e-13	766345	225442	6.80695e-05	1.14963e-06	TRUE	0.00273523
Education	HC	rs4144624	C	T	0.1497	0.01338	0.00239	NA	2.30001e-08	766345	225442	4.08955e-05	4.92863e-07	TRUE	0.0174981
Education	HC	rs4352658	C	T	0.90986	0.0212	0.00308	rs10498961	5.55009e-12	766345	225442	6.18188e-05	1.05419e-06	TRUE	0.00432971
Education	HC	rs4382592	G	T	0.699	0.01636	0.00185	NA	1.00995e-18	766345	225442	0.000102037	1.02595e-05	TRUE	0.00398629
Education	HC	rs4641552	A	C	0.06803	0.01926	0.00336	NA	1.02e-08	766345	225442	4.28738e-05	3.94055e-06	TRUE	0.056862
Education	HC	rs4652135	A	C	0.6769	0.01219	0.0019	rs532799	1.54e-10	766345	225442	5.37098e-05	1.29081e-05	TRUE	0.118926
Education	HC	rs4726070	A	G	0.6207	0.01251	0.00174	NA	5.94977e-13	766345	225442	6.74472e-05	3.52387e-06	TRUE	0.00818667
Education	HC	rs4731413	A	G	0.233	0.01211	0.00213	NA	1.37e-08	766345	225442	4.21782e-05	3.34857e-06	TRUE	0.0515503
Education	HC	rs4760687	G	A	0.6854	0.01039	0.00183	NA	1.29999e-08	766345	225442	4.20618e-05	6.03754e-06	TRUE	0.0926967
Education	HC	rs476358	C	T	0.09864	0.01609	0.00273	rs9386110	3.80996e-09	766345	225442	4.53256e-05	1.6771e-07	TRUE	0.00831475
Education	HC	rs4839155	T	G	0.75	0.01251	0.002	NA	3.94003e-10	766345	225442	5.10516e-05	5.11723e-06	TRUE	0.0415486
Education	HC	rs4846724	A	G	0.4915	0.01018	0.0017	NA	2.26001e-09	766345	225442	4.67901e-05	6.93313e-07	TRUE	0.0121606
Education	HC	rs4858670	C	T	0.3163	0.0101	0.00183	NA	3.22003e-08	766345	225442	3.97466e-05	1.29606e-06	TRUE	0.0310703
Education	HC	rs4904523	G	A	0.5408	0.00936	0.0017	NA	3.70997e-08	766345	225442	3.95561e-05	2.56796e-06	TRUE	0.0504438
Education	HC	rs4964046	G	A	0.335	0.01053	0.00178	NA	3.36001e-09	766345	225442	4.5664e-05	1.6435e-06	TRUE	0.0222926
Education	HC	rs4972400	A	G	0.352	0.01156	0.00181	rs4972551	1.7e-10	766345	225442	5.32246e-05	1.23216e-07	TRUE	0.00375004
Education	HC	rs4976445	T	C	0.7432	0.012	0.00197	NA	1.16001e-09	766345	225442	4.84157e-05	6.38747e-06	TRUE	0.064413
Education	HC	rs4984541	G	A	0.2415	0.01233	0.00207	NA	2.77e-09	766345	225442	4.62959e-05	2.36224e-07	TRUE	0.00836429
Education	HC	rs56330207	A	G	0.2075	0.01184	0.00207	rs12658712	1.05e-08	766345	225442	4.26895e-05	3.65235e-06	TRUE	0.053686
Education	HC	rs56391344	A	G	0.2381	0.01571	0.00197	rs11856579	1.33999e-15	766345	225442	8.29776e-05	2.66873e-07	TRUE	0.000335308
Education	HC	rs563954	G	A	0.5119	0.00976	0.00175	NA	2.29002e-08	766345	225442	4.05866e-05	2.24307e-06	TRUE	0.0419622
Education	HC	rs57016874	T	C	0.04762	0.02902	0.00457	rs17574571	2.09002e-10	766345	225442	5.26158e-05	3.62104e-09	TRUE	0.00267876
Education	HC	rs60096640	A	G	0.90136	0.01574	0.00273	rs6920044	7.82006e-09	766345	225442	4.33753e-05	5.09208e-08	TRUE	0.0079395
Education	HC	rs6067645	G	A	0.534	0.01003	0.00173	NA	6.37999e-09	766345	225442	4.38599e-05	2.35842e-06	TRUE	0.0337396
Education	HC	rs6123924	A	G	0.8401	0.01528	0.00235	rs6015540	7.54918e-11	766345	225442	5.5165e-05	2.23698e-06	TRUE	0.0132962
Education	HC	rs613872	G	T	0.1718	0.0175	0.00227	NA	1.20005e-14	766345	225442	7.75474e-05	3.47612e-06	TRUE	0.00376371
Education	HC	rs61996546	T	C	0.4745	0.00965	0.0017	rs7174566	1.33999e-08	766345	225442	4.20451e-05	3.33175e-06	TRUE	0.0518337
Education	HC	rs62142891	A	G	0.2551	0.01121	0.00194	rs17588882	6.94001e-09	766345	225442	4.35678e-05	9.86954e-07	TRUE	0.0192697
Education	HC	rs62157915	C	T	0.05952	0.02091	0.00348	rs17500449	1.96002e-09	766345	225442	4.71092e-05	3.89863e-08	TRUE	0.00539781
Education	HC	rs62174974	G	A	0.7772	0.01191	0.00215	rs6738298	2.83002e-08	766345	225442	4.00411e-05	9.16481e-07	TRUE	0.0249942
Education	HC	rs62184480	C	T	0.7551	0.01528	0.00191	rs6435670	1.27997e-15	766345	225442	8.35065e-05	2.72866e-08	TRUE	0.000180292
Education	HC	rs62190914	T	C	0.6361	0.01001	0.00176	rs7572513	1.38e-08	766345	225442	4.22086e-05	2.86983e-06	TRUE	0.0450111
Education	HC	rs622169	T	C	0.4677	0.00999	0.00178	NA	1.88999e-08	766345	225442	4.11008e-05	1.16791e-05	TRUE	0.211509
Education	HC	rs62444881	T	C	0.1905	0.01815	0.00217	rs3823624	5.79029e-17	766345	225442	9.1279e-05	5.24808e-06	TRUE	0.00243332
Education	HC	rs635754	A	G	0.5306	0.0134	0.00173	NA	8.0094e-15	766345	225442	7.82817e-05	1.36906e-06	TRUE	0.00135306
Education	HC	rs6429082	C	T	0.5238	0.01078	0.0017	NA	2.37001e-10	766345	225442	5.24679e-05	1.82684e-05	TRUE	0.215221
Education	HC	rs6457996	T	C	0.5527	0.01014	0.0017	rs2776890	2.43002e-09	766345	225442	4.64232e-05	1.80724e-08	TRUE	0.00530925
Education	HC	rs6493265	C	T	0.6105	0.01385	0.00174	NA	1.69981e-15	766345	225442	8.26689e-05	2.65051e-07	TRUE	0.000343553
Education	HC	rs6513959	A	G	0.7211	0.01177	0.00185	rs7271519	1.88001e-10	766345	225442	5.28157e-05	1.19943e-06	TRUE	0.00999075
Education	HC	rs6535149	C	T	0.7075	0.01051	0.00189	NA	2.61999e-08	766345	225442	4.03498e-05	5.8759e-06	TRUE	0.101109
Education	HC	rs6557171	C	T	0.7245	0.01567	0.00181	NA	4.14954e-18	766345	225442	9.77947e-05	3.23633e-06	TRUE	0.000733639
Education	HC	rs6573552	C	T	0.5272	0.01086	0.0017	rs6573553	1.61998e-10	766345	225442	5.32495e-05	1.1755e-05	TRUE	0.106375
Education	HC	rs66568921	G	T	0.3639	0.01565	0.00182	rs9841044	7.49031e-18	766345	225442	9.64763e-05	5.36652e-07	TRUE	0.000148324
Education	HC	rs66641143	C	T	0.97449	0.03162	0.00486	rs13412448	8.04081e-11	766345	225442	5.52337e-05	2.93304e-07	TRUE	0.00402921
Education	HC	rs6666119	G	A	0.2976	0.01269	0.00183	NA	4.16006e-12	766345	225442	6.27438e-05	7.29034e-07	TRUE	0.00318073
Education	HC	rs66671632	C	T	0.8724	0.01838	0.00254	rs9324593	4.58987e-13	766345	225442	6.83236e-05	1.76486e-06	TRUE	0.00378567
Education	HC	rs6731373	G	A	0.6633	0.01256	0.00181	NA	3.46976e-12	766345	225442	6.28307e-05	2.14687e-05	TRUE	0.169284
Education	HC	rs67885444	T	C	0.1718	0.01406	0.00232	rs13258975	1.47999e-09	766345	225442	4.79237e-05	2.9541e-07	TRUE	0.00775615
Education	HC	rs6805241	T	C	0.8027	0.01413	0.00203	NA	3.0903e-12	766345	225442	6.32181e-05	1.84063e-07	TRUE	0.00169245
Education	HC	rs6821231	C	T	0.733	0.01217	0.00197	NA	6.05996e-10	766345	225442	4.97971e-05	2.88214e-07	TRUE	0.00650419
Education	HC	rs6871635	G	A	0.5629	0.00946	0.00173	NA	4.62999e-08	766345	225442	3.90166e-05	1.42389e-05	TRUE	0.302014
Education	HC	rs6917204	T	C	0.7721	0.01185	0.00213	NA	2.65999e-08	766345	225442	4.03866e-05	1.18957e-06	TRUE	0.0280055
Education	HC	rs6959891	A	G	0.7041	0.01136	0.00189	NA	1.74e-09	766345	225442	4.714e-05	0	TRUE	0.00416186
Education	HC	rs7012546	T	C	0.4201	0.01009	0.00172	rs11985736	4.93003e-09	766345	225442	4.49038e-05	3.54275e-07	TRUE	0.0108216
Education	HC	rs702606	T	C	0.8299	0.01427	0.0025	rs702613	1.12001e-08	766345	225442	4.25134e-05	2.77236e-07	TRUE	0.012363
Education	HC	rs710629	A	G	0.6565	0.01053	0.00177	rs1252402	2.95999e-09	766345	225442	4.61814e-05	6.0583e-07	TRUE	0.0120226
Education	HC	rs7108020	A	C	0.6616	0.01094	0.00178	NA	7.35005e-10	766345	225442	4.9289e-05	3.72727e-06	TRUE	0.033633
Education	HC	rs7117878	C	A	0.6956	0.01036	0.00182	rs488769	1.17999e-08	766345	225442	4.228e-05	7.71886e-06	TRUE	0.120108
Education	HC	rs7136760	A	G	0.3963	0.01018	0.00177	NA	9.36009e-09	766345	225442	4.31625e-05	5.88847e-06	TRUE	0.0837602
Education	HC	rs7139165	A	C	0.7058	0.01136	0.00195	rs2372376	5.29005e-09	766345	225442	4.42838e-05	8.79572e-06	TRUE	0.123648
Education	HC	rs71432775	A	G	0.2959	0.0113	0.00198	rs7998309	1.06001e-08	766345	225442	4.24996e-05	1.70402e-05	TRUE	0.318262
Education	HC	rs71646142	T	C	0.1735	0.01286	0.00217	rs12740519	3.11e-09	766345	225442	4.58268e-05	2.37771e-06	TRUE	0.0291203
Education	HC	rs7215889	T	C	0.7449	0.01132	0.00196	rs3744348	7.05992e-09	766345	225442	4.3525e-05	1.59687e-06	TRUE	0.026005
Education	HC	rs7233920	G	A	0.784	0.01315	0.00202	NA	7.13017e-11	766345	225442	5.5297e-05	2.43389e-08	TRUE	0.00237708
Education	HC	rs7257460	T	C	0.7296	0.01145	0.00189	NA	1.25e-09	766345	225442	4.78898e-05	7.38987e-07	TRUE	0.0114212
Education	HC	rs72786644	A	G	0.2007	0.0139	0.00219	rs6895356	2.13e-10	766345	225442	5.25648e-05	5.40096e-06	TRUE	0.0397758
Education	HC	rs728054	G	A	0.6378	0.01274	0.00177	NA	6.64967e-13	766345	225442	6.75989e-05	0	TRUE	0.000600015
Education	HC	rs72828517	C	T	0.1412	0.01836	0.00224	rs9477970	2.83009e-16	766345	225442	8.76573e-05	7.81792e-06	TRUE	0.00612995
Education	HC	rs72829857	G	A	0.2449	0.01516	0.00202	rs13205749	5.39014e-14	766345	225442	7.34921e-05	6.67984e-07	TRUE	0.00120812
Education	HC	rs72840994	G	T	0.182	0.01247	0.00216	rs11201590	7.76998e-09	766345	225442	4.34894e-05	2.07658e-06	TRUE	0.0314772
Education	HC	rs72972965	A	C	0.3503	0.01015	0.00183	rs11892344	2.84001e-08	766345	225442	4.01411e-05	3.35407e-06	TRUE	0.0601114
Education	HC	rs7321274	A	G	0.8044	0.01275	0.00211	NA	1.59001e-09	766345	225442	4.76444e-05	1.31973e-06	TRUE	0.0163304
Education	HC	rs73301698	G	A	0.7738	0.01291	0.00208	rs983798	5.81005e-10	766345	225442	5.02667e-05	5.29521e-06	TRUE	0.0456384
Education	HC	rs7332724	C	T	0.7381	0.01149	0.00189	NA	1.26e-09	766345	225442	4.8225e-05	6.95014e-07	TRUE	0.0107578
Education	HC	rs736282	T	C	0.4847	0.01082	0.0017	NA	2.07e-10	766345	225442	5.2858e-05	5.25937e-06	TRUE	0.0377745
Education	HC	rs73874335	C	T	0.94048	0.0199	0.00361	rs16828961	3.40001e-08	766345	225442	3.96507e-05	7.22896e-08	TRUE	0.0118719
Education	HC	rs743316	T	C	0.818	0.01185	0.00208	NA	1.2e-08	766345	225442	4.23515e-05	2.23034e-06	TRUE	0.0363609
Education	HC	rs74998289	T	G	0.7602	0.01821	0.00213	rs11079725	1.31009e-17	766345	225442	9.53665e-05	1.03466e-05	TRUE	0.00626753
Education	HC	rs7526112	T	G	0.6429	0.01215	0.00177	rs6680107	6.09958e-12	766345	225442	6.14832e-05	1.92973e-06	TRUE	0.00708322
Education	HC	rs75755471	G	A	0.92347	0.01891	0.00344	rs12476513	3.79001e-08	766345	225442	3.94299e-05	2.40456e-06	TRUE	0.0484249
Education	HC	rs7575637	A	G	0.4779	0.01136	0.00171	NA	2.86022e-11	766345	225442	5.75859e-05	4.29339e-07	TRUE	0.00380623
Education	HC	rs7595950	T	C	0.5459	0.00993	0.0017	rs2419405	4.98999e-09	766345	225442	4.45203e-05	1.85401e-05	TRUE	0.323278
Education	HC	rs7597126	C	T	0.5221	0.01009	0.00172	NA	4.20001e-09	766345	225442	4.49038e-05	3.55977e-06	TRUE	0.0444983
Education	HC	rs7603132	A	G	0.1548	0.01317	0.00215	rs7577823	9.17001e-10	766345	225442	4.8961e-05	9.27671e-06	TRUE	0.0990974
Education	HC	rs76076331	T	C	0.131	0.01873	0.00248	rs13387062	4.40048e-14	766345	225442	7.44246e-05	3.15788e-06	TRUE	0.00424949
Education	HC	rs77025239	G	A	0.8912	0.01422	0.00234	rs741501	1.32999e-09	766345	225442	4.81863e-05	7.06786e-06	TRUE	0.0738303
Education	HC	rs7737905	G	T	0.7228	0.01285	0.00188	NA	8.34065e-12	766345	225442	6.09594e-05	1.84743e-05	TRUE	0.142977
Education	HC	rs7803932	A	G	0.1565	0.0143	0.00226	NA	2.44e-10	766345	225442	5.22407e-05	5.91916e-06	TRUE	0.0453645
Education	HC	rs790647	C	A	0.7653	0.01482	0.00202	NA	2.1702e-13	766345	225442	7.02328e-05	2.66873e-07	TRUE	0.00102995
Education	HC	rs79265434	G	A	0.1173	0.02331	0.00262	rs10486428	6.07995e-19	766345	225442	0.000103279	4.9423e-06	TRUE	0.00092025
Education	HC	rs79375112	A	G	0.8639	0.01529	0.00257	rs12667929	2.63003e-09	766345	225442	4.61855e-05	6.96994e-06	TRUE	0.0828141
Education	HC	rs7943853	T	C	0.7517	0.01128	0.00201	rs12420517	2.06001e-08	766345	225442	4.10946e-05	3.15329e-06	TRUE	0.0530603
Education	HC	rs7977614	G	A	0.3078	0.01325	0.00198	NA	2.08978e-11	766345	225442	5.84323e-05	2.70738e-08	TRUE	0.0017976
Education	HC	rs8020034	A	G	0.2058	0.01782	0.00223	NA	1.17004e-15	766345	225442	8.33194e-05	3.12455e-06	TRUE	0.00212591
Education	HC	rs8052297	G	T	0.5714	0.01029	0.00172	NA	2.1e-09	766345	225442	4.67015e-05	2.24307e-06	TRUE	0.0259353
Education	HC	rs818415	G	T	0.182	0.01235	0.00219	rs11075579	1.72001e-08	766345	225442	4.14958e-05	4.12993e-06	TRUE	0.0657072
Education	HC	rs892612	C	A	0.8418	0.01464	0.00237	NA	6.62995e-10	766345	225442	4.97898e-05	1.08294e-05	TRUE	0.116045
Education	HC	rs9289300	C	T	0.1837	0.01512	0.00234	rs6439072	1.09999e-10	766345	225442	5.44785e-05	0	TRUE	0.00206569
Education	HC	rs9320493	A	G	0.1361	0.01394	0.0024	NA	6.12999e-09	766345	225442	4.40211e-05	7.42349e-07	TRUE	0.01597
Education	HC	rs9342482	T	G	0.2908	0.01264	0.00197	rs12175029	1.36e-10	766345	225442	5.37174e-05	2.65451e-06	TRUE	0.0173585
Education	HC	rs9349956	C	A	0.2398	0.01881	0.00225	NA	6.28058e-17	766345	225442	9.11905e-05	1.04989e-09	TRUE	7.1215e-05
Education	HC	rs9372625	A	G	0.4133	0.02383	0.00176	NA	6.75927e-42	766345	225442	0.000239164	7.54662e-06	TRUE	1.10528e-07
Education	HC	rs9386319	G	A	0.4269	0.00991	0.00174	NA	1.26999e-08	766345	225442	4.2326e-05	1.97145e-06	TRUE	0.0332258
Education	HC	rs9386787	G	A	0.5136	0.00958	0.0017	rs9320282	1.81999e-08	766345	225442	4.14374e-05	5.47626e-08	TRUE	0.00962453
Education	HC	rs939400	G	T	0.6241	0.01031	0.00177	NA	5.27995e-09	766345	225442	4.42719e-05	4.82985e-06	TRUE	0.0629088
Education	HC	rs9436866	C	A	0.09524	0.01882	0.00289	NA	7.45075e-11	766345	225442	5.53345e-05	3.4224e-06	TRUE	0.0196684
Education	HC	rs9503598	A	G	0.4388	0.01079	0.00171	rs11242859	3.11997e-10	766345	225442	5.19523e-05	0	TRUE	0.00262673
Education	HC	rs9513416	G	A	0.1395	0.01316	0.00232	NA	1.45999e-08	766345	225442	4.1985e-05	1.03855e-08	TRUE	0.00777083
Education	HC	rs9536961	G	A	0.3895	0.01242	0.0018	NA	4.96021e-12	766345	225442	6.21224e-05	1.70511e-06	TRUE	0.00605731
Education	HC	rs9556958	C	T	0.4711	0.0108	0.0017	NA	2.38002e-10	766345	225442	5.26628e-05	1.15286e-06	TRUE	0.00985957
Education	HC	rs9557378	G	A	0.7432	0.01094	0.00193	NA	1.45001e-08	766345	225442	4.19255e-05	1.2727e-05	TRUE	0.22493
Education	HC	rs9616906	A	G	0.4235	0.01497	0.00172	NA	2.92012e-18	766345	225442	9.88372e-05	6.62623e-06	TRUE	0.0021043
Education	HC	rs968454	A	G	0.7313	0.01102	0.00198	rs7933121	2.52e-08	766345	225442	4.04196e-05	0	TRUE	0.00796607
Education	HC	rs9704097	C	A	0.5272	0.0103	0.00171	rs10834558	1.61002e-09	766345	225442	4.73411e-05	1.23214e-05	TRUE	0.159519
Education	HC	rs9771228	T	C	0.6735	0.01182	0.00178	NA	3.06973e-11	766345	225442	5.75369e-05	5.02011e-08	TRUE	0.00212342
Education	HC	rs9882532	T	C	0.6361	0.01208	0.00177	NA	8.16959e-12	766345	225442	6.07768e-05	1.10894e-06	TRUE	0.00488802
Education	HC	rs9933256	A	G	0.5918	0.01134	0.00172	rs3794621	4.56983e-11	766345	225442	5.67181e-05	2.77236e-07	TRUE	0.00346064
Education	HC	rs9936270	C	T	0.6922	0.0136	0.00198	rs3851014	6.42984e-12	766345	225442	6.15598e-05	6.55555e-06	TRUE	0.0273763
Education	HC	rs9964724	T	C	0.6599	0.01978	0.00183	NA	2.66011e-27	766345	225442	0.000152427	3.08039e-06	TRUE	9.8427e-06
Education	HC	rs997123	C	T	0.4881	0.00966	0.0017	rs2381203	1.31999e-08	766345	225442	4.21323e-05	5.60769e-07	TRUE	0.0165481
Education	HC	rs998887	A	C	0.4898	0.01272	0.0017	NA	7.41993e-14	766345	225442	7.30502e-05	6.73877e-06	TRUE	0.0129972

## Sheet: Edu-WC
Exposure	Outcome	SNP	Effect allele	Other allele	Effect allele frequency	Beta	Standard Error	Proxy SNP	P	Samplesize.exposure	Samplesize.outcome	rsq.exposure	rsq.outcome	Steiger_dir	Steiger_pval
Education	WC	rs1007731	C	A	0.8759	0.0151	0.00269	NA	2.07e-08	766345	245683	4.11158e-05	3.36437e-07	TRUE	0.0118844
Education	WC	rs1008078	C	T	0.5901	0.01738	0.00173	rs10922911	1.20005e-23	766345	245683	0.000131682	6.07604e-07	TRUE	3.95858e-06
Education	WC	rs10098073	C	A	0.5	0.01185	0.00171	NA	3.71022e-12	766345	245683	6.26605e-05	1.16452e-06	TRUE	0.00318915
Education	WC	rs10145520	G	T	0.2058	0.01191	0.00213	rs10146118	2.17e-08	766345	245683	4.07965e-05	4.22535e-06	TRUE	0.0617103
Education	WC	rs10189857	A	G	0.5816	0.01725	0.00171	NA	6.70039e-24	766345	245683	0.000132772	1.211e-06	TRUE	6.93937e-06
Education	WC	rs10205801	G	A	0.4932	0.01053	0.00171	NA	7.17001e-10	766345	245683	4.94789e-05	2.1155e-06	TRUE	0.0160987
Education	WC	rs10215082	G	A	0.5612	0.01303	0.00172	rs2188177	3.32966e-14	766345	245683	7.48818e-05	8.49232e-06	TRUE	0.0133027
Education	WC	rs1043209	A	G	0.619	0.01364	0.00174	NA	4.21988e-15	766345	245683	8.01811e-05	4.26182e-06	TRUE	0.00295966
Education	WC	rs10456918	C	A	0.182	0.01485	0.00224	rs12204084	3.67029e-11	766345	245683	5.73467e-05	4.98923e-06	TRUE	0.0212827
Education	WC	rs10460095	G	A	0.4133	0.01066	0.00171	rs4800617	4.87001e-10	766345	245683	5.07081e-05	2.1155e-06	TRUE	0.0145203
Education	WC	rs10496091	G	A	0.7109	0.01403	0.00188	NA	7.46965e-14	766345	245683	7.26683e-05	2.46229e-06	TRUE	0.00269888
Education	WC	rs10519504	T	G	0.1446	0.01381	0.00235	rs6834271	3.92004e-09	766345	245683	4.50618e-05	1.19123e-06	TRUE	0.0153225
Education	WC	rs1054442	C	A	0.3282	0.01426	0.00177	NA	8.41977e-16	766345	245683	8.46901e-05	7.23607e-06	TRUE	0.00496664
Education	WC	rs10616	T	C	0.2993	0.0103	0.00185	NA	2.74e-08	766345	245683	4.04474e-05	9.69673e-06	TRUE	0.1615
Education	WC	rs10765775	A	G	0.3963	0.01488	0.00176	rs10765777	2.61999e-17	766345	245683	9.32646e-05	6.24971e-06	TRUE	0.00202
Education	WC	rs10795831	G	T	0.7908	0.01223	0.00208	NA	3.98997e-09	766345	245683	4.51111e-05	1.44659e-06	TRUE	0.0173956
Education	WC	rs10810099	G	A	0.7177	0.015	0.0019	NA	3.30979e-15	766345	245683	8.13236e-05	3.89894e-06	TRUE	0.00238099
Education	WC	rs10853455	G	T	0.7857	0.01163	0.00211	NA	3.61002e-08	766345	245683	3.96419e-05	1.18015e-06	TRUE	0.0246305
Education	WC	rs10856785	C	T	0.2704	0.01132	0.00192	NA	3.83001e-09	766345	245683	4.53573e-05	4.41658e-08	TRUE	0.00488901
Education	WC	rs10879676	C	T	0.4082	0.00982	0.00173	NA	1.26e-08	766345	245683	4.20426e-05	8.73713e-06	TRUE	0.128057
Education	WC	rs10887801	T	G	0.4371	0.01087	0.00171	NA	2.27002e-10	766345	245683	5.27255e-05	1.98122e-06	TRUE	0.0115741
Education	WC	rs10906186	T	C	0.4354	0.00991	0.00172	NA	7.91006e-09	766345	245683	4.3316e-05	2.1155e-06	TRUE	0.0270059
Education	WC	rs10940921	T	G	0.4303	0.01089	0.00177	NA	7.00003e-10	766345	245683	4.93929e-05	7.9249e-08	TRUE	0.00361475
Education	WC	rs10984445	A	G	0.4626	0.01158	0.00171	rs10818287	1.17004e-11	766345	245683	5.98378e-05	1.18647e-07	TRUE	0.0014327
Education	WC	rs10994777	A	G	0.1395	0.0146	0.00232	rs2787728	3.36001e-10	766345	245683	5.16754e-05	1.0536e-06	TRUE	0.00786277
Education	WC	rs11019128	C	T	0.6088	0.01123	0.00175	rs7102581	1.43001e-10	766345	245683	5.37325e-05	7.56877e-08	TRUE	0.00234165
Education	WC	rs11023749	A	G	0.6701	0.01132	0.0018	NA	2.95999e-10	766345	245683	5.16062e-05	8.86424e-07	TRUE	0.0070925
Education	WC	rs1106090	A	G	0.6259	0.01173	0.00175	NA	2.08978e-11	766345	245683	5.86234e-05	4.57862e-06	TRUE	0.017332
Education	WC	rs11081529	T	C	0.7432	0.01311	0.00186	NA	1.82012e-12	766345	245683	6.48229e-05	1.10414e-06	TRUE	0.00253164
Education	WC	rs11123818	A	G	0.3946	0.02081	0.00175	NA	1.71989e-32	766345	245683	0.000184487	4.26182e-06	TRUE	6.751e-07
Education	WC	rs11223560	A	G	0.6173	0.00995	0.00173	NA	9.6801e-09	766345	245683	4.3163e-05	1.35878e-06	TRUE	0.0197542
Education	WC	rs1143770	T	C	0.5918	0.01136	0.00172	NA	4.31023e-11	766345	245683	5.69183e-05	4.86279e-06	TRUE	0.0212792
Education	WC	rs11620355	A	G	0.1156	0.01756	0.003	rs17643188	4.77002e-09	766345	245683	4.47058e-05	5.64907e-06	TRUE	0.0630547
Education	WC	rs11623285	G	T	0.1207	0.01413	0.00251	NA	1.72001e-08	766345	245683	4.13519e-05	1.96292e-08	TRUE	0.00666285
Education	WC	rs11627087	A	G	0.91497	0.01788	0.00325	NA	3.70997e-08	766345	245683	3.94937e-05	4.92506e-06	TRUE	0.0795294
Education	WC	rs11635092	G	A	0.6361	0.01231	0.00177	NA	3.88956e-12	766345	245683	6.3113e-05	2.49297e-06	TRUE	0.00603947
Education	WC	rs11646221	T	G	0.5646	0.01144	0.00172	NA	3.01023e-11	766345	245683	5.77227e-05	4.65806e-06	TRUE	0.0189686
Education	WC	rs11655029	C	T	0.6718	0.0109	0.00183	rs4925109	2.84001e-09	766345	245683	4.62922e-05	3.54569e-06	TRUE	0.0337952
Education	WC	rs11663602	C	A	0.7432	0.01213	0.0019	NA	1.63999e-10	766345	245683	5.31824e-05	6.35983e-06	TRUE	0.0396109
Education	WC	rs1167827	A	G	0.4337	0.00969	0.00173	NA	2.30999e-08	766345	245683	4.09368e-05	1.1995e-06	TRUE	0.0221768
Education	WC	rs11681861	T	G	0.8435	0.01435	0.00259	rs11689426	2.87998e-08	766345	245683	4.00556e-05	1.24855e-06	TRUE	0.0245827
Education	WC	rs11703948	G	A	0.07483	0.01737	0.00285	rs11704277	1.06001e-09	766345	245683	4.84692e-05	9.76996e-06	TRUE	0.0979818
Education	WC	rs11725086	T	C	0.398	0.00973	0.00174	NA	2.39999e-08	766345	245683	4.08025e-05	6.81189e-07	TRUE	0.0164312
Education	WC	rs11732657	G	A	0.2993	0.01274	0.00197	rs13116970	9.53894e-11	766345	245683	5.45707e-05	1.01758e-06	TRUE	0.00593737
Education	WC	rs11774212	T	C	0.4762	0.01196	0.00171	rs10108150	2.74031e-12	766345	245683	6.38292e-05	5.63548e-07	TRUE	0.00179477
Education	WC	rs11871429	A	G	0.7959	0.01425	0.00202	NA	1.91999e-12	766345	245683	6.49345e-05	1.6672e-06	TRUE	0.00351352
Education	WC	rs12151248	C	T	0.8895	0.01573	0.00271	NA	6.74994e-09	766345	245683	4.39619e-05	4.29927e-07	TRUE	0.00996462
Education	WC	rs12170452	A	G	0.4371	0.01153	0.00171	NA	1.39991e-11	766345	245683	5.93222e-05	2.28955e-06	TRUE	0.00759642
Education	WC	rs12290350	T	C	0.233	0.013	0.00209	NA	4.70002e-10	766345	245683	5.04834e-05	4.3503e-07	TRUE	0.00543289
Education	WC	rs12375949	C	T	0.5697	0.01447	0.00172	NA	3.30979e-17	766345	245683	9.23457e-05	6.13067e-06	TRUE	0.00209079
Education	WC	rs12503522	C	T	0.7517	0.01125	0.00188	NA	2.24001e-09	766345	245683	4.67246e-05	1.2311e-07	TRUE	0.00515755
Education	WC	rs12515541	G	T	0.4082	0.01135	0.00174	rs981883	6.95024e-11	766345	245683	5.55195e-05	2.43041e-06	TRUE	0.0110385
Education	WC	rs12574281	C	A	0.3997	0.01077	0.00176	rs7947194	8.84993e-10	766345	245683	4.88609e-05	3.02751e-07	TRUE	0.00547473
Education	WC	rs12602286	T	G	0.8861	0.01701	0.00255	NA	2.36974e-11	766345	245683	5.80604e-05	2.84211e-06	TRUE	0.0104831
Education	WC	rs12643771	T	C	0.3112	0.01518	0.00184	rs4863692	1.6099e-16	766345	245683	8.88068e-05	1.46531e-06	TRUE	0.000396105
Education	WC	rs12646216	T	C	0.3912	0.01062	0.00174	rs1504493	1.09999e-09	766345	245683	4.86078e-05	3.17876e-06	TRUE	0.0252089
Education	WC	rs12646297	G	A	0.2874	0.0111	0.00187	rs12501731	2.76001e-09	766345	245683	4.59748e-05	3.25087e-07	TRUE	0.00739121
Education	WC	rs12655753	G	A	0.97619	0.02903	0.00509	NA	1.17999e-08	766345	245683	4.24441e-05	9.15813e-06	TRUE	0.132382
Education	WC	rs12682775	C	T	0.2143	0.01187	0.00204	NA	5.99004e-09	766345	245683	4.41773e-05	5.90116e-06	TRUE	0.068899
Education	WC	rs12694681	T	G	0.7075	0.01123	0.00183	rs10172113	9.06004e-10	766345	245683	4.91375e-05	2.22955e-07	TRUE	0.00480429
Education	WC	rs12712269	C	T	0.6344	0.01063	0.00174	rs6734684	9.50999e-10	766345	245683	4.86994e-05	4.68775e-06	TRUE	0.0378791
Education	WC	rs12716848	G	A	0.4439	0.00969	0.00174	NA	2.43002e-08	766345	245683	4.04677e-05	7.94691e-07	TRUE	0.0183069
Education	WC	rs12724430	T	G	0.4558	0.00979	0.0017	rs12044133	8.31994e-09	766345	245683	4.32739e-05	5.63548e-07	TRUE	0.0119504
Education	WC	rs12778624	T	G	0.7772	0.01099	0.00196	rs12774929	2.01999e-08	766345	245683	4.10244e-05	1.88683e-06	TRUE	0.0299922
Education	WC	rs12908232	A	G	0.4932	0.00975	0.0017	NA	1e-08	766345	245683	4.2921e-05	4.27127e-06	TRUE	0.0530653
Education	WC	rs1291818	T	C	0.4847	0.01085	0.0017	NA	1.78e-10	766345	245683	5.31515e-05	2.28955e-06	TRUE	0.0127039
Education	WC	rs12926704	G	A	0.91497	0.01737	0.00269	rs12446356	1.03001e-10	766345	245683	5.44062e-05	1.73444e-06	TRUE	0.00896287
Education	WC	rs13010288	T	G	0.1241	0.01953	0.00252	NA	1.03992e-14	766345	245683	7.83693e-05	1.6942e-06	TRUE	0.00112587
Education	WC	rs13029509	G	A	0.5323	0.01049	0.0017	NA	7.17001e-10	766345	245683	4.96831e-05	4.73048e-07	TRUE	0.00607665
Education	WC	rs13090388	T	C	0.3095	0.02852	0.00184	rs1800668	4.29042e-54	766345	245683	0.000313404	6.76171e-06	TRUE	7.26921e-11
Education	WC	rs13091704	C	A	0.7551	0.0108	0.00197	rs9816548	4.10998e-08	766345	245683	3.9217e-05	1.62914e-06	TRUE	0.0315083
Education	WC	rs13141210	T	C	0.5085	0.01361	0.00172	rs12506222	2.25996e-15	766345	245683	8.1696e-05	1.85134e-06	TRUE	0.000927082
Education	WC	rs13147223	A	G	0.5969	0.01087	0.00176	NA	7.09006e-10	766345	245683	4.97724e-05	9.09598e-07	TRUE	0.00849731
Education	WC	rs13163062	T	C	0.4167	0.01007	0.00172	rs4090594	4.70999e-09	766345	245683	4.47259e-05	4.45774e-06	TRUE	0.0483879
Education	WC	rs1334297	A	G	0.784	0.02449	0.00192	NA	3.05985e-37	766345	245683	0.000212256	2.66072e-06	TRUE	2.39399e-08
Education	WC	rs1335482	T	C	0.5816	0.0096	0.0017	rs12732514	1.63001e-08	766345	245683	4.16105e-05	1.98122e-06	TRUE	0.0296136
Education	WC	rs13422673	C	T	0.5153	0.01201	0.0017	NA	1.7398e-12	766345	245683	6.51233e-05	1.96131e-07	TRUE	0.00100265
Education	WC	rs13428598	T	C	0.3793	0.01649	0.00175	rs13409451	3.90032e-21	766345	245683	0.000115849	5.04793e-06	TRUE	0.000239204
Education	WC	rs1381247	T	C	0.7092	0.01013	0.00182	NA	2.45997e-08	766345	245683	4.04236e-05	5.72388e-07	TRUE	0.0156904
Education	WC	rs1391438	T	C	0.3146	0.0167	0.00183	NA	5.79029e-20	766345	245683	0.000108658	1.32908e-08	TRUE	8.72845e-06
Education	WC	rs1405876	T	G	0.6412	0.01038	0.00177	rs802431	4.39997e-09	766345	245683	4.48751e-05	3.3639e-08	TRUE	0.00494938
Education	WC	rs1427298	T	C	0.4116	0.0102	0.00172	NA	3.27997e-09	766345	245683	4.58881e-05	1.89219e-08	TRUE	0.00420287
Education	WC	rs1475974	C	T	0.3435	0.01269	0.0018	rs2040061	2.02023e-12	766345	245683	6.48525e-05	1.44429e-05	TRUE	0.0666009
Education	WC	rs152603	G	A	0.3861	0.01019	0.00177	NA	9.47e-09	766345	245683	4.32474e-05	4.0703e-06	TRUE	0.0492596
Education	WC	rs1527878	G	A	0.25	0.01182	0.00199	NA	3.07999e-09	766345	245683	4.60347e-05	6.25848e-06	TRUE	0.0646781
Education	WC	rs1550816	T	C	0.5408	0.01107	0.00172	NA	1.32999e-10	766345	245683	5.40495e-05	8.40974e-07	TRUE	0.00551133
Education	WC	rs1558727	C	T	0.5153	0.01069	0.0017	NA	3.09001e-10	766345	245683	5.15955e-05	1.48812e-06	TRUE	0.0101091
Education	WC	rs1566085	T	G	0.5697	0.01645	0.00171	rs10088132	6.90081e-22	766345	245683	0.000120744	2.15289e-06	TRUE	4.01124e-05
Education	WC	rs1569092	A	G	0.182	0.01807	0.00234	NA	1.16011e-14	766345	245683	7.78086e-05	1.41766e-06	TRUE	0.000997626
Education	WC	rs1584469	C	T	0.6888	0.01303	0.00185	NA	2.09991e-12	766345	245683	6.47283e-05	1.2005e-05	TRUE	0.0481812
Education	WC	rs1599381	A	G	0.4898	0.01002	0.0017	rs9864752	3.83001e-09	766345	245683	4.53309e-05	1.10969e-05	TRUE	0.142314
Education	WC	rs1618725	T	C	0.5204	0.01477	0.00174	rs1652344	2.22024e-17	766345	245683	9.40153e-05	2.03637e-06	TRUE	0.000361384
Education	WC	rs1620977	A	G	0.3095	0.02046	0.00195	NA	1.13999e-25	766345	245683	0.000143634	5.708e-06	TRUE	3.48777e-05
Education	WC	rs16854920	C	T	0.3554	0.01007	0.00181	NA	2.50998e-08	766345	245683	4.03888e-05	1.40815e-05	TRUE	0.261597
Education	WC	rs16995054	C	T	0.7993	0.0139	0.00208	rs1998087	2.52e-11	766345	245683	5.82713e-05	1.31878e-07	TRUE	0.00171299
Education	WC	rs17048855	A	G	0.3248	0.01184	0.00179	NA	3.26964e-11	766345	245683	5.70886e-05	1.52137e-05	TRUE	0.114881
Education	WC	rs17060737	T	C	0.6956	0.01192	0.0019	NA	3.18002e-10	766345	245683	5.1357e-05	6.94416e-07	TRUE	0.00630198
Education	WC	rs17110109	C	T	0.3776	0.01023	0.00175	NA	4.70999e-09	766345	245683	4.45895e-05	6.51251e-07	TRUE	0.0113371
Education	WC	rs17126938	C	T	0.1207	0.01536	0.0025	NA	8.13992e-10	766345	245683	4.92559e-05	2.38247e-07	TRUE	0.00485285
Education	WC	rs17321729	A	G	0.7772	0.01141	0.00196	NA	6.05996e-09	766345	245683	4.42198e-05	3.91526e-06	TRUE	0.0439271
Education	WC	rs17425572	A	G	0.4575	0.01224	0.0017	NA	6.8897e-13	766345	245683	6.76414e-05	7.06066e-06	TRUE	0.0163346
Education	WC	rs17489649	A	G	0.6735	0.0139	0.00181	NA	1.57e-14	766345	245683	7.69513e-05	1.11219e-06	TRUE	0.000872029
Education	WC	rs17551064	A	G	0.8401	0.01493	0.0023	NA	8.61986e-11	766345	245683	5.49815e-05	9.13284e-07	TRUE	0.00533477
Education	WC	rs17563464	C	A	0.7959	0.01477	0.00212	NA	2.89001e-12	766345	245683	6.33342e-05	4.12078e-07	TRUE	0.00160074
Education	WC	rs17570033	G	T	0.91156	0.01862	0.00283	rs10490173	4.6505e-11	766345	245683	5.64857e-05	4.80895e-06	TRUE	0.0216825
Education	WC	rs1758747	A	G	0.6905	0.0101	0.00184	NA	4.13e-08	766345	245683	3.93158e-05	1.2456e-06	TRUE	0.0262065
Education	WC	rs17598675	C	T	0.5187	0.01199	0.0017	NA	1.74985e-12	766345	245683	6.49066e-05	3.17876e-06	TRUE	0.00680999
Education	WC	rs176218	T	G	0.2007	0.01883	0.00215	NA	1.85012e-18	766345	245683	0.000100082	6.02118e-07	TRUE	6.87866e-05
Education	WC	rs17638867	T	C	0.1871	0.01329	0.00222	NA	2.10999e-09	766345	245683	4.67628e-05	4.53512e-06	TRUE	0.0422519
Education	WC	rs1827540	A	G	0.534	0.0106	0.0017	NA	4.49997e-10	766345	245683	5.07304e-05	7.86696e-06	TRUE	0.0625503
Education	WC	rs1866823	A	G	0.551	0.01009	0.00171	NA	3.80996e-09	766345	245683	4.54305e-05	2.09479e-06	TRUE	0.0224318
Education	WC	rs1880692	A	G	0.5578	0.01008	0.0017	NA	3.17001e-09	766345	245683	4.58754e-05	2.54477e-06	TRUE	0.0255234
Education	WC	rs1918394	T	C	0.1565	0.01261	0.0023	NA	4.15002e-08	766345	245683	3.92224e-05	1.46403e-05	TRUE	0.293283
Education	WC	rs1925587	T	C	0.4048	0.01016	0.00171	rs1925576	3.02998e-09	766345	245683	4.6063e-05	7.92484e-06	TRUE	0.0866773
Education	WC	rs1931259	G	A	0.2041	0.01237	0.00211	rs1931254	4.30002e-09	766345	245683	4.48468e-05	4.22836e-06	TRUE	0.0453297
Education	WC	rs1947114	G	A	0.2551	0.01071	0.00192	NA	2.63998e-08	766345	245683	4.06009e-05	8.91821e-07	TRUE	0.0192299
Education	WC	rs1964927	A	G	0.3622	0.01423	0.00177	NA	9.8992e-16	766345	245683	8.43341e-05	8.3445e-06	TRUE	0.00662481
Education	WC	rs2002058	C	T	0.7908	0.01211	0.00216	NA	1.97002e-08	766345	245683	4.10147e-05	1.40887e-07	TRUE	0.00931034
Education	WC	rs2034670	A	G	0.8384	0.01312	0.00214	rs12464503	8.09003e-10	766345	245683	4.90451e-05	1.41483e-05	TRUE	0.162023
Education	WC	rs2067854	A	G	0.182	0.01477	0.00209	NA	1.38007e-12	766345	245683	6.51654e-05	4.69485e-07	TRUE	0.00144062
Education	WC	rs2195086	T	G	0.835	0.01282	0.00228	NA	2e-08	766345	245683	4.12539e-05	5.29302e-06	TRUE	0.0753942
Education	WC	rs2220926	C	T	0.585	0.01055	0.00172	NA	7.99006e-10	766345	245683	4.90912e-05	7.94691e-07	TRUE	0.00834937
Education	WC	rs2245901	G	A	0.5935	0.01403	0.00174	NA	6.26037e-16	766345	245683	8.48314e-05	3.02751e-07	TRUE	0.000187394
Education	WC	rs2256965	A	G	0.4575	0.01128	0.00176	NA	1.59001e-10	766345	245683	5.35977e-05	1.22566e-05	TRUE	0.099405
Education	WC	rs2283076	A	G	0.7857	0.01143	0.00204	NA	2.07e-08	766345	245683	4.09629e-05	1.74012e-06	TRUE	0.0284067
Education	WC	rs2287838	G	A	0.466	0.01152	0.00171	NA	1.53003e-11	766345	245683	5.92194e-05	9.58904e-06	TRUE	0.0472981
Education	WC	rs2343094	A	G	0.6173	0.01029	0.00181	rs10458582	1.29e-08	766345	245683	4.21728e-05	3.3639e-08	TRUE	0.00648964
Education	WC	rs2347526	C	T	0.6378	0.01395	0.00179	rs2068625	6.84069e-15	766345	245683	7.92473e-05	7.31325e-06	TRUE	0.00750997
Education	WC	rs242093	G	A	0.4524	0.01031	0.00172	NA	2.07e-09	766345	245683	4.68832e-05	2.15289e-06	TRUE	0.0203142
Education	WC	rs2447535	G	A	0.7245	0.01181	0.00185	NA	1.69001e-10	766345	245683	5.31753e-05	5.4351e-06	TRUE	0.0323743
Education	WC	rs2496482	T	C	0.415	0.01109	0.00177	NA	4.03999e-10	766345	245683	5.12237e-05	6.69598e-06	TRUE	0.0487309
Education	WC	rs2589091	G	A	0.6105	0.00949	0.00172	NA	3.26002e-08	766345	245683	3.97224e-05	5.14568e-07	TRUE	0.0159933
Education	WC	rs268120	A	G	0.2466	0.01244	0.00196	NA	2.13e-10	766345	245683	5.25633e-05	1.52476e-05	TRUE	0.149043
Education	WC	rs2702575	C	T	0.6395	0.00989	0.00175	NA	1.55998e-08	766345	245683	4.1675e-05	1.52573e-08	TRUE	0.00631027
Education	WC	rs2706762	T	C	0.1514	0.01484	0.00246	NA	1.59001e-09	766345	245683	4.74847e-05	3.82368e-06	TRUE	0.0332683
Education	WC	rs273438	G	A	0.5255	0.00937	0.00171	NA	4.15002e-08	766345	245683	3.91784e-05	5.12359e-06	TRUE	0.084802
Education	WC	rs277828	C	A	0.7432	0.01091	0.00196	NA	2.71e-08	766345	245683	4.04293e-05	3.18519e-06	TRUE	0.0485218
Education	WC	rs281302	G	A	0.4252	0.0111	0.00172	NA	9.84011e-11	766345	245683	5.43428e-05	3.02751e-07	TRUE	0.00325751
Education	WC	rs2819336	T	C	0.3384	0.01828	0.00177	rs3791134	5.46009e-25	766345	245683	0.000139162	8.86424e-07	TRUE	2.8364e-06
Education	WC	rs2820314	A	C	0.6837	0.011	0.0018	rs2820315	9.34007e-10	766345	245683	4.873e-05	3.01818e-06	TRUE	0.0237199
Education	WC	rs28513670	G	A	0.1531	0.01477	0.00225	rs7178242	5.06058e-11	766345	245683	5.62274e-05	3.14068e-07	TRUE	0.00276608
Education	WC	rs28513882	G	A	0.8112	0.01246	0.00221	rs9288851	1.63001e-08	766345	245683	4.14773e-05	1.29226e-05	TRUE	0.219691
Education	WC	rs28661002	T	C	0.7483	0.01099	0.00198	rs2039152	2.89001e-08	766345	245683	4.01998e-05	9.15813e-06	TRUE	0.152868
Education	WC	rs2885198	A	G	0.4983	0.01025	0.0017	NA	1.81001e-09	766345	245683	4.74358e-05	1.49507e-08	TRUE	0.0035231
Education	WC	rs2898191	A	C	0.6922	0.01041	0.00188	rs7277038	3.29003e-08	766345	245683	4.00078e-05	2.22367e-06	TRUE	0.0370661
Education	WC	rs2964197	T	C	0.5	0.01177	0.0017	rs2964192	4.70002e-12	766345	245683	6.25467e-05	4.27127e-06	TRUE	0.0117413
Education	WC	rs2971970	G	T	0.7721	0.01654	0.00207	NA	1.24997e-15	766345	245683	8.3305e-05	2.31844e-08	TRUE	0.000108312
Education	WC	rs2998315	G	A	0.5782	0.01269	0.00171	NA	1.11995e-13	766345	245683	7.18582e-05	1.62361e-06	TRUE	0.00189141
Education	WC	rs301800	T	C	0.1803	0.01516	0.00224	NA	1.33015e-11	766345	245683	5.97659e-05	4.84399e-06	TRUE	0.0170678
Education	WC	rs3026996	A	C	0.716	0.01537	0.00199	rs3027001	1.05003e-14	766345	245683	7.78367e-05	1.84398e-06	TRUE	0.0012831
Education	WC	rs337637	A	G	0.3367	0.01123	0.00177	NA	2.10999e-10	766345	245683	5.25251e-05	8.1124e-06	TRUE	0.0577595
Education	WC	rs339054	G	T	0.5221	0.0117	0.0017	NA	5.90065e-12	766345	245683	6.1805e-05	1.14117e-05	TRUE	0.0531265
Education	WC	rs34316	A	C	0.4201	0.02016	0.00177	NA	3.34965e-30	766345	245683	0.000169254	2.25419e-06	TRUE	6.90141e-07
Education	WC	rs34394051	G	A	0.1599	0.01392	0.0024	rs12735232	6.19998e-09	766345	245683	4.38949e-05	1.25279e-09	TRUE	0.00447726
Education	WC	rs34485537	T	C	0.3895	0.01075	0.00173	rs7193753	5.66996e-10	766345	245683	5.03825e-05	1.65834e-06	TRUE	0.0122051
Education	WC	rs35104491	A	G	0.233	0.01218	0.00219	rs6937736	2.61999e-08	766345	245683	4.03613e-05	5.03904e-07	TRUE	0.0149301
Education	WC	rs35309068	G	T	0.466	0.01321	0.00171	rs7966054	1.15001e-14	766345	245683	7.78675e-05	1.31211e-05	TRUE	0.024845
Education	WC	rs35417702	C	T	0.4235	0.01445	0.0017	rs12699131	1.93019e-17	766345	245683	9.427e-05	3.13808e-06	TRUE	0.000617336
Education	WC	rs35475880	G	T	0.8163	0.01511	0.00208	rs17468398	3.80014e-13	766345	245683	6.88572e-05	4.0703e-06	TRUE	0.0067485
Education	WC	rs35919256	A	C	0.602	0.01032	0.00177	rs7636648	5.56007e-09	766345	245683	4.43578e-05	4.86279e-06	TRUE	0.054659
Education	WC	rs36083520	C	T	0.1667	0.01629	0.00223	rs1491385	2.60016e-13	766345	245683	6.96272e-05	3.64588e-06	TRUE	0.00551029
Education	WC	rs36119825	A	G	0.4694	0.01063	0.00171	rs12670376	4.82003e-10	766345	245683	5.04231e-05	4.74588e-07	TRUE	0.0056802
Education	WC	rs363096	C	T	0.5748	0.01363	0.00172	NA	2.03986e-15	766345	245683	8.19362e-05	9.708e-07	TRUE	0.00050255
Education	WC	rs3781339	C	T	0.8095	0.01247	0.00219	NA	1.29999e-08	766345	245683	4.23061e-05	1.0899e-07	TRUE	0.00774253
Education	WC	rs3809634	G	A	0.335	0.01058	0.00185	NA	1.09001e-08	766345	245683	4.26762e-05	3.26649e-06	TRUE	0.0415309
Education	WC	rs3812281	T	C	0.5867	0.01228	0.00174	NA	1.58016e-12	766345	245683	6.499e-05	7.40533e-06	TRUE	0.0212514
Education	WC	rs3890802	G	A	0.7313	0.01133	0.00191	NA	2.74e-09	766345	245683	4.59145e-05	1.54963e-06	TRUE	0.0170437
Education	WC	rs3897821	A	G	0.6497	0.01502	0.0018	NA	8.25087e-17	766345	245683	9.08515e-05	1.62813e-07	TRUE	8.24125e-05
Education	WC	rs4073894	A	G	0.1769	0.01524	0.00211	NA	5.40008e-13	766345	245683	6.80695e-05	7.3045e-06	TRUE	0.0167141
Education	WC	rs4144624	C	T	0.1497	0.01338	0.00239	NA	2.30001e-08	766345	245683	4.08955e-05	9.47121e-06	TRUE	0.152456
Education	WC	rs4328757	T	C	0.6514	0.01067	0.00174	NA	9.3901e-10	766345	245683	4.90666e-05	3.70869e-06	TRUE	0.0284725
Education	WC	rs4382592	G	T	0.699	0.01636	0.00185	NA	1.00995e-18	766345	245683	0.000102037	8.48303e-07	TRUE	7.50122e-05
Education	WC	rs4442732	A	G	0.4031	0.01063	0.00176	NA	1.49001e-09	766345	245683	4.75989e-05	1.27911e-05	TRUE	0.151798
Education	WC	rs4641552	A	C	0.06803	0.01926	0.00336	NA	1.02e-08	766345	245683	4.28738e-05	3.68289e-06	TRUE	0.0458786
Education	WC	rs4675248	G	A	0.631	0.01004	0.00173	rs2160316	6.74994e-09	766345	245683	4.39474e-05	2.28955e-06	TRUE	0.0273315
Education	WC	rs4726070	A	G	0.6207	0.01251	0.00174	NA	5.94977e-13	766345	245683	6.74472e-05	3.03591e-06	TRUE	0.00525729
Education	WC	rs4731413	A	G	0.233	0.01211	0.00213	NA	1.37e-08	766345	245683	4.21782e-05	5.59484e-06	TRUE	0.0749092
Education	WC	rs4760687	G	A	0.6854	0.01039	0.00183	NA	1.29999e-08	766345	245683	4.20618e-05	1.20224e-06	TRUE	0.0201016
Education	WC	rs476358	C	T	0.09864	0.01609	0.00273	rs9386110	3.80996e-09	766345	245683	4.53256e-05	0	TRUE	0.00368561
Education	WC	rs4780563	G	A	0.8282	0.01398	0.00245	NA	1.12001e-08	766345	245683	4.24855e-05	9.72158e-06	TRUE	0.142487
Education	WC	rs4839155	T	G	0.75	0.01251	0.002	NA	3.94003e-10	766345	245683	5.10516e-05	1.6672e-06	TRUE	0.0115718
Education	WC	rs4846724	A	G	0.4915	0.01018	0.0017	NA	2.26001e-09	766345	245683	4.67901e-05	2.79909e-06	TRUE	0.0258268
Education	WC	rs4858670	C	T	0.3163	0.0101	0.00183	NA	3.22003e-08	766345	245683	3.97466e-05	2.99044e-08	TRUE	0.00817606
Education	WC	rs4904523	G	A	0.5408	0.00936	0.0017	NA	3.70997e-08	766345	245683	3.95561e-05	1.15128e-05	TRUE	0.211566
Education	WC	rs4964046	G	A	0.335	0.01053	0.00178	NA	3.36001e-09	766345	245683	4.5664e-05	8.40975e-09	TRUE	0.00403834
Education	WC	rs4972400	A	G	0.352	0.01156	0.00181	rs4972551	1.7e-10	766345	245683	5.32246e-05	1.18015e-06	TRUE	0.00740179
Education	WC	rs4976445	T	C	0.7432	0.012	0.00197	NA	1.16001e-09	766345	245683	4.84157e-05	1.76663e-07	TRUE	0.00480307
Education	WC	rs4984541	G	A	0.2415	0.01233	0.00207	NA	2.77e-09	766345	245683	4.62959e-05	0	TRUE	0.00333759
Education	WC	rs56330207	A	G	0.2075	0.01184	0.00207	rs6859021	1.05e-08	766345	245683	4.26895e-05	8.61279e-07	TRUE	0.015611
Education	WC	rs56391344	A	G	0.2381	0.01571	0.00197	rs11856579	1.33999e-15	766345	245683	8.29776e-05	1.042e-07	TRUE	0.000150724
Education	WC	rs563954	G	A	0.5119	0.00976	0.00175	NA	2.29002e-08	766345	245683	4.05866e-05	1.40887e-07	TRUE	0.00971003
Education	WC	rs57016874	T	C	0.04762	0.02902	0.00457	rs17574571	2.09002e-10	766345	245683	5.26158e-05	0	TRUE	0.00175568
Education	WC	rs60096640	A	G	0.90136	0.01574	0.00273	rs6906653	7.82006e-09	766345	245683	4.33753e-05	1.25627e-06	TRUE	0.0184093
Education	WC	rs6067645	G	A	0.534	0.01003	0.00173	NA	6.37999e-09	766345	245683	4.38599e-05	3.05725e-06	TRUE	0.03552
Education	WC	rs6123924	A	G	0.8401	0.01528	0.00235	rs6015540	7.54918e-11	766345	245683	5.5165e-05	6.51251e-07	TRUE	0.00429632
Education	WC	rs613872	G	T	0.1718	0.0175	0.00227	NA	1.20005e-14	766345	245683	7.75474e-05	2.20992e-06	TRUE	0.0015931
Education	WC	rs61996546	T	C	0.4745	0.00965	0.0017	rs7174566	1.33999e-08	766345	245683	4.20451e-05	1.07866e-05	TRUE	0.167515
Education	WC	rs62142891	A	G	0.2551	0.01121	0.00194	rs17588882	6.94001e-09	766345	245683	4.35678e-05	4.23813e-06	TRUE	0.0501048
Education	WC	rs62157915	C	T	0.05952	0.02091	0.00348	rs17500449	1.96002e-09	766345	245683	4.71092e-05	2.40847e-08	TRUE	0.00380932
Education	WC	rs62174974	G	A	0.7772	0.01191	0.00215	rs1255548	2.83002e-08	766345	245683	4.00411e-05	2.17364e-06	TRUE	0.0363094
Education	WC	rs62184480	C	T	0.7551	0.01528	0.00191	rs6435670	1.27997e-15	766345	245683	8.35065e-05	4.58396e-06	TRUE	0.00254331
Education	WC	rs62190914	T	C	0.6361	0.01001	0.00176	rs11690665	1.38e-08	766345	245683	4.22086e-05	1.89219e-06	TRUE	0.0271785
Education	WC	rs622169	T	C	0.4677	0.00999	0.00178	NA	1.88999e-08	766345	245683	4.11008e-05	7.97776e-06	TRUE	0.121871
Education	WC	rs62444881	T	C	0.1905	0.01815	0.00217	rs3823624	5.79029e-17	766345	245683	9.1279e-05	1.0899e-07	TRUE	6.93283e-05
Education	WC	rs6436555	A	C	0.4762	0.01012	0.0017	NA	2.69998e-09	766345	245683	4.62402e-05	4.0703e-06	TRUE	0.0391272
Education	WC	rs6457996	T	C	0.5527	0.01014	0.0017	rs2776890	2.43002e-09	766345	245683	4.64232e-05	7.23612e-08	TRUE	0.00476048
Education	WC	rs6493265	C	T	0.6105	0.01385	0.00174	NA	1.69981e-15	766345	245683	8.26689e-05	3.52218e-08	TRUE	0.000122614
Education	WC	rs6513959	A	G	0.7211	0.01177	0.00185	rs7271519	1.88001e-10	766345	245683	5.28157e-05	7.69539e-06	TRUE	0.0526053
Education	WC	rs6535149	C	T	0.7075	0.01051	0.00189	NA	2.61999e-08	766345	245683	4.03498e-05	2.605e-08	TRUE	0.00757971
Education	WC	rs6557171	C	T	0.7245	0.01567	0.00181	NA	4.14954e-18	766345	245683	9.77947e-05	1.30035e-06	TRUE	0.000160856
Education	WC	rs66568921	G	T	0.3639	0.01565	0.00182	rs9824301	7.49031e-18	766345	245683	9.64763e-05	2.87823e-06	TRUE	0.000456733
Education	WC	rs66641143	C	T	0.97449	0.03162	0.00486	rs13413644	8.04081e-11	766345	245683	5.52337e-05	6.96044e-06	TRUE	0.038671
Education	WC	rs6666119	G	A	0.2976	0.01269	0.00183	NA	4.16006e-12	766345	245683	6.27438e-05	4.79797e-06	TRUE	0.0134423
Education	WC	rs66671632	C	T	0.8724	0.01838	0.00254	rs9324593	4.58987e-13	766345	245683	6.83236e-05	1.73314e-07	TRUE	0.000709867
Education	WC	rs6731373	G	A	0.6633	0.01256	0.00181	NA	3.46976e-12	766345	245683	6.28307e-05	1.13063e-05	TRUE	0.0489923
Education	WC	rs6736898	A	G	0.6173	0.01032	0.00178	NA	6.09004e-09	766345	245683	4.38609e-05	4.84399e-06	TRUE	0.0564846
Education	WC	rs67885444	T	C	0.1718	0.01406	0.00232	rs13258975	1.47999e-09	766345	245683	4.79237e-05	5.92882e-08	TRUE	0.00396499
Education	WC	rs6805241	T	C	0.8027	0.01413	0.00203	NA	3.0903e-12	766345	245683	6.32181e-05	1.27645e-06	TRUE	0.00325894
Education	WC	rs6821231	C	T	0.733	0.01217	0.00197	NA	6.05996e-10	766345	245683	4.97971e-05	4.23815e-08	TRUE	0.00312705
Education	WC	rs6871635	G	A	0.5629	0.00946	0.00173	NA	4.62999e-08	766345	245683	3.90166e-05	9.56968e-06	TRUE	0.173856
Education	WC	rs6917204	T	C	0.7721	0.01185	0.00213	NA	2.65999e-08	766345	245683	4.03866e-05	1.4838e-06	TRUE	0.0267118
Education	WC	rs6959891	A	G	0.7041	0.01136	0.00189	NA	1.74e-09	766345	245683	4.714e-05	1.17927e-07	TRUE	0.00490327
Education	WC	rs7012546	T	C	0.4201	0.01009	0.00172	rs11985736	4.93003e-09	766345	245683	4.49038e-05	5.50341e-08	TRUE	0.00528456
Education	WC	rs702606	T	C	0.8299	0.01427	0.0025	rs702613	1.12001e-08	766345	245683	4.25134e-05	9.13284e-07	TRUE	0.0163879
Education	WC	rs710629	A	G	0.6565	0.01053	0.00177	rs1252387	2.95999e-09	766345	245683	4.61814e-05	3.02751e-07	TRUE	0.00706325
Education	WC	rs7117878	C	A	0.6956	0.01036	0.00182	rs488769	1.17999e-08	766345	245683	4.228e-05	2.75173e-06	TRUE	0.0366956
Education	WC	rs7136760	A	G	0.3963	0.01018	0.00177	NA	9.36009e-09	766345	245683	4.31625e-05	1.34554e-05	TRUE	0.210722
Education	WC	rs7139165	A	C	0.7058	0.01136	0.00195	rs2372376	5.29005e-09	766345	245683	4.42838e-05	1.02507e-05	TRUE	0.136392
Education	WC	rs71432775	A	G	0.2959	0.0113	0.00198	rs408858	1.06001e-08	766345	245683	4.24996e-05	4.92506e-06	TRUE	0.0636407
Education	WC	rs71646142	T	C	0.1735	0.01286	0.00217	rs12740519	3.11e-09	766345	245683	4.58268e-05	3.92095e-06	TRUE	0.0388455
Education	WC	rs7233920	G	A	0.784	0.01315	0.00202	NA	7.13017e-11	766345	245683	5.5297e-05	8.67049e-07	TRUE	0.00501882
Education	WC	rs7257460	T	C	0.7296	0.01145	0.00189	NA	1.25e-09	766345	245683	4.78898e-05	4.24535e-06	TRUE	0.036065
Education	WC	rs72786644	A	G	0.2007	0.0139	0.00219	rs10061069	2.13e-10	766345	245683	5.25648e-05	3.4791e-06	TRUE	0.0201959
Education	WC	rs728054	G	A	0.6378	0.01274	0.00177	NA	6.64967e-13	766345	245683	6.75989e-05	3.55312e-07	TRUE	0.00100458
Education	WC	rs72828517	C	T	0.1412	0.01836	0.00224	rs9477970	2.83009e-16	766345	245683	8.76573e-05	5.38224e-09	TRUE	6.15616e-05
Education	WC	rs72829857	G	A	0.2449	0.01516	0.00202	rs13205749	5.39014e-14	766345	245683	7.34921e-05	1.6794e-07	TRUE	0.00043001
Education	WC	rs72840994	G	T	0.182	0.01247	0.00216	rs11201590	7.76998e-09	766345	245683	4.34894e-05	4.0703e-06	TRUE	0.0483518
Education	WC	rs72972965	A	C	0.3503	0.01015	0.00183	rs11892344	2.84001e-08	766345	245683	4.01411e-05	2.57548e-06	TRUE	0.0412943
Education	WC	rs7321274	A	G	0.8044	0.01275	0.00211	NA	1.59001e-09	766345	245683	4.76444e-05	3.4791e-06	TRUE	0.0298012
Education	WC	rs73301698	G	A	0.7738	0.01291	0.00208	rs7304584	5.81005e-10	766345	245683	5.02667e-05	1.08756e-05	TRUE	0.101912
Education	WC	rs7332724	C	T	0.7381	0.01149	0.00189	NA	1.26e-09	766345	245683	4.8225e-05	3.55671e-06	TRUE	0.0291178
Education	WC	rs736282	T	C	0.4847	0.01082	0.0017	NA	2.07e-10	766345	245683	5.2858e-05	9.708e-07	TRUE	0.00670935
Education	WC	rs743316	T	C	0.818	0.01185	0.00208	NA	1.2e-08	766345	245683	4.23515e-05	2.78328e-06	TRUE	0.0368509
Education	WC	rs74998289	T	G	0.7602	0.01821	0.00213	rs11079725	1.31009e-17	766345	245683	9.53665e-05	4.38942e-06	TRUE	0.000937708
Education	WC	rs75755471	G	A	0.92347	0.01891	0.00344	rs12476513	3.79001e-08	766345	245683	3.94299e-05	1.80903e-06	TRUE	0.0333109
Education	WC	rs7575637	A	G	0.4779	0.01136	0.00171	NA	2.86022e-11	766345	245683	5.75859e-05	1.7831e-07	TRUE	0.00199463
Education	WC	rs7595950	T	C	0.5459	0.00993	0.0017	rs2419405	4.98999e-09	766345	245683	4.45203e-05	7.13241e-07	TRUE	0.011947
Education	WC	rs7597126	C	T	0.5221	0.01009	0.00172	NA	4.20001e-09	766345	245683	4.49038e-05	5.4351e-06	TRUE	0.0594587
Education	WC	rs7603132	A	G	0.1548	0.01317	0.00215	rs7577823	9.17001e-10	766345	245683	4.8961e-05	5.79837e-06	TRUE	0.0477617
Education	WC	rs76076331	T	C	0.131	0.01873	0.00248	rs13387062	4.40048e-14	766345	245683	7.44246e-05	4.37551e-09	TRUE	0.000222007
Education	WC	rs77025239	G	A	0.8912	0.01422	0.00234	rs741501	1.32999e-09	766345	245683	4.81863e-05	5.85622e-07	TRUE	0.00772057
Education	WC	rs7737905	G	T	0.7228	0.01285	0.00188	NA	8.34065e-12	766345	245683	6.09594e-05	1.77074e-06	TRUE	0.00521054
Education	WC	rs7796203	G	A	0.4745	0.01074	0.00171	rs6965740	3.59998e-10	766345	245683	5.1472e-05	1.7831e-07	TRUE	0.00358672
Education	WC	rs790647	C	A	0.7653	0.01482	0.00202	NA	2.1702e-13	766345	245683	7.02328e-05	3.90912e-06	TRUE	0.00574506
Education	WC	rs7924036	T	G	0.5391	0.01501	0.0017	rs7085621	1.07004e-18	766345	245683	0.000101718	2.32693e-06	TRUE	0.000222237
Education	WC	rs79265434	G	A	0.1173	0.02331	0.00262	rs11509139	6.07995e-19	766345	245683	0.000103279	6.43715e-06	TRUE	0.00100476
Education	WC	rs79375112	A	G	0.8639	0.01529	0.00257	rs12667929	2.63003e-09	766345	245683	4.61855e-05	3.26423e-08	TRUE	0.00432576
Education	WC	rs7943853	T	C	0.7517	0.01128	0.00201	rs12420517	2.06001e-08	766345	245683	4.10946e-05	6.11988e-07	TRUE	0.0151988
Education	WC	rs7977614	G	A	0.3078	0.01325	0.00198	NA	2.08978e-11	766345	245683	5.84323e-05	1.6942e-08	TRUE	0.00119116
Education	WC	rs8020034	A	G	0.2058	0.01782	0.00223	NA	1.17004e-15	766345	245683	8.33194e-05	2.70237e-06	TRUE	0.00124596
Education	WC	rs8052297	G	T	0.5714	0.01029	0.00172	NA	2.1e-09	766345	245683	4.67015e-05	6.36193e-07	TRUE	0.00922499
Education	WC	rs818415	G	T	0.182	0.01235	0.00219	rs11075579	1.72001e-08	766345	245683	4.14958e-05	2.359e-07	TRUE	0.0101991
Education	WC	rs837080	C	T	0.4932	0.01092	0.0017	NA	1.43001e-10	766345	245683	5.38395e-05	3.70048e-06	TRUE	0.0195341
Education	WC	rs892612	C	A	0.8418	0.01464	0.00237	NA	6.62995e-10	766345	245683	4.97898e-05	1.9296e-06	TRUE	0.0145098
Education	WC	rs9289300	C	T	0.1837	0.01512	0.00234	rs11928857	1.09999e-10	766345	245683	5.44785e-05	1.02808e-05	TRUE	0.0717596
Education	WC	rs9320493	A	G	0.1361	0.01394	0.0024	NA	6.12999e-09	766345	245683	4.40211e-05	1.02553e-07	TRUE	0.00645618
Education	WC	rs9342482	T	G	0.2908	0.01264	0.00197	rs12175029	1.36e-10	766345	245683	5.37174e-05	2.3445e-07	TRUE	0.00315253
Education	WC	rs9349956	C	A	0.2398	0.01881	0.00225	NA	6.28058e-17	766345	245683	9.11905e-05	1.28122e-05	TRUE	0.0100214
Education	WC	rs9372625	A	G	0.4133	0.02383	0.00176	NA	6.75927e-42	766345	245683	0.000239164	4.84399e-06	TRUE	1.05533e-08
Education	WC	rs9386319	G	A	0.4269	0.00991	0.00174	NA	1.26999e-08	766345	245683	4.2326e-05	3.52218e-08	TRUE	0.00642621
Education	WC	rs939400	G	T	0.6241	0.01031	0.00177	NA	5.27995e-09	766345	245683	4.42719e-05	4.86279e-06	TRUE	0.0550105
Education	WC	rs9436866	C	A	0.09524	0.01882	0.00289	NA	7.45075e-11	766345	245683	5.53345e-05	6.1115e-06	TRUE	0.0321735
Education	WC	rs9503598	A	G	0.4388	0.01079	0.00171	rs11242859	3.11997e-10	766345	245683	5.19523e-05	1.20545e-05	TRUE	0.107094
Education	WC	rs9513416	G	A	0.1395	0.01316	0.00232	NA	1.45999e-08	766345	245683	4.1985e-05	6.23114e-06	TRUE	0.0857699
Education	WC	rs9536961	G	A	0.3895	0.01242	0.0018	NA	4.96021e-12	766345	245683	6.21224e-05	3.42019e-06	TRUE	0.00926889
Education	WC	rs9556958	C	T	0.4711	0.0108	0.0017	NA	2.38002e-10	766345	245683	5.26628e-05	6.87879e-06	TRUE	0.0456226
Education	WC	rs9557378	G	A	0.7432	0.01094	0.00193	NA	1.45001e-08	766345	245683	4.19255e-05	3.114e-07	TRUE	0.010706
Education	WC	rs9616906	A	G	0.4235	0.01497	0.00172	NA	2.92012e-18	766345	245683	9.88372e-05	3.16996e-07	TRUE	5.2242e-05
Education	WC	rs968454	A	G	0.7313	0.01102	0.00198	rs7929860	2.52e-08	766345	245683	4.04196e-05	7.37043e-09	TRUE	0.00682642
Education	WC	rs9771228	T	C	0.6735	0.01182	0.00178	NA	3.06973e-11	766345	245683	5.75369e-05	1.62813e-07	TRUE	0.00195007
Education	WC	rs9882532	T	C	0.6361	0.01208	0.00177	NA	8.16959e-12	766345	245683	6.07768e-05	5.46841e-06	TRUE	0.0185728
Education	WC	rs9914918	A	G	0.2823	0.01155	0.00189	rs1973404	8.9e-10	766345	245683	4.873e-05	5.37301e-06	TRUE	0.0443071
Education	WC	rs9933256	A	G	0.5918	0.01134	0.00172	rs3794621	4.56983e-11	766345	245683	5.67181e-05	4.53512e-06	TRUE	0.0198131
Education	WC	rs9936270	C	T	0.6922	0.0136	0.00198	rs3851014	6.42984e-12	766345	245683	6.15598e-05	1.42571e-06	TRUE	0.00411498
Education	WC	rs9964724	T	C	0.6599	0.01978	0.00183	NA	2.66011e-27	766345	245683	0.000152427	3.05725e-06	TRUE	4.84817e-06
Education	WC	rs997123	C	T	0.4881	0.00966	0.0017	rs2381203	1.31999e-08	766345	245683	4.21323e-05	4.31467e-07	TRUE	0.011856
Education	WC	rs998887	A	C	0.4898	0.01272	0.0017	NA	7.41993e-14	766345	245683	7.30502e-05	1.18646e-05	TRUE	0.0277446

## Sheet: Edu-Cigarettes
Exposure	Outcome	SNP	Effect allele	Other allele	Effect allele frequency	Beta	Standard Error	Proxy SNP	P	Samplesize.exposure	Samplesize.outcome	rsq.exposure	rsq.outcome	Steiger_dir	Steiger_pval
Education	Cigarettes smoked per day	rs10060023	T	C	0.3622	0.01178	0.00182	NA	9.58959e-11	766345	263707	5.46639e-05	3.94379e-06	TRUE	0.0166075
Education	Cigarettes smoked per day	rs1007731	C	A	0.8759	0.0151	0.00269	NA	2.07e-08	766345	263707	4.11158e-05	6.67413e-07	TRUE	0.0131989
Education	Cigarettes smoked per day	rs1008078	C	T	0.5901	0.01738	0.00173	NA	1.20005e-23	766345	263707	0.000131682	1.72916e-05	TRUE	0.00119043
Education	Cigarettes smoked per day	rs10098073	C	A	0.5	0.01185	0.00171	NA	3.71022e-12	766345	263707	6.26605e-05	2.6431e-06	TRUE	0.00533336
Education	Cigarettes smoked per day	rs10145520	G	T	0.2058	0.01191	0.00213	NA	2.17e-08	766345	263707	4.07965e-05	3.19674e-06	TRUE	0.0416277
Education	Cigarettes smoked per day	rs10205801	G	A	0.4932	0.01053	0.00171	NA	7.17001e-10	766345	263707	4.94789e-05	4.51261e-06	TRUE	0.0296456
Education	Cigarettes smoked per day	rs10215082	G	A	0.5612	0.01303	0.00172	NA	3.32966e-14	766345	263707	7.48818e-05	3.05644e-06	TRUE	0.00222343
Education	Cigarettes smoked per day	rs10402747	T	C	0.551	0.0097	0.00172	NA	1.73002e-08	766345	263707	4.14997e-05	1.37274e-05	TRUE	0.225382
Education	Cigarettes smoked per day	rs1043209	A	G	0.619	0.01364	0.00174	NA	4.21988e-15	766345	263707	8.01811e-05	1.16038e-06	TRUE	0.000484476
Education	Cigarettes smoked per day	rs10433551	A	G	0.1003	0.01448	0.00265	NA	4.72999e-08	766345	263707	3.89588e-05	1.7292e-06	TRUE	0.0290909
Education	Cigarettes smoked per day	rs10456918	C	A	0.182	0.01485	0.00224	NA	3.67029e-11	766345	263707	5.73467e-05	4.7022e-06	TRUE	0.0166736
Education	Cigarettes smoked per day	rs10460095	G	A	0.4133	0.01066	0.00171	rs4800617	4.87001e-10	766345	263707	5.07081e-05	5.53646e-06	TRUE	0.0346892
Education	Cigarettes smoked per day	rs10496091	G	A	0.7109	0.01403	0.00188	NA	7.46965e-14	766345	263707	7.26683e-05	1.60405e-05	TRUE	0.0452914
Education	Cigarettes smoked per day	rs1051474	C	T	0.2738	0.01301	0.00188	rs7046725	4.85959e-12	766345	263707	6.24868e-05	1.3348e-05	TRUE	0.05968
Education	Cigarettes smoked per day	rs1054442	C	A	0.3282	0.01426	0.00177	NA	8.41977e-16	766345	263707	8.46901e-05	2.6582e-05	TRUE	0.0730312
Education	Cigarettes smoked per day	rs10616	T	C	0.2993	0.0103	0.00185	NA	2.74e-08	766345	263707	4.04474e-05	3.48115e-07	TRUE	0.0105975
Education	Cigarettes smoked per day	rs10752262	T	C	0.3741	0.01072	0.00174	NA	7.79992e-10	766345	263707	4.95275e-05	3.27259e-06	TRUE	0.0205602
Education	Cigarettes smoked per day	rs10765775	A	G	0.3963	0.01488	0.00176	NA	2.61999e-17	766345	263707	9.32646e-05	2.17664e-05	TRUE	0.0270208
Education	Cigarettes smoked per day	rs10797055	G	A	0.5102	0.00986	0.00172	NA	1.03999e-08	766345	263707	4.288e-05	5.76402e-08	TRUE	0.00520326
Education	Cigarettes smoked per day	rs10853455	G	T	0.7857	0.01163	0.00211	NA	3.61002e-08	766345	263707	3.96419e-05	7.81171e-06	TRUE	0.120936
Education	Cigarettes smoked per day	rs10856785	C	T	0.2704	0.01132	0.00192	NA	3.83001e-09	766345	263707	4.53573e-05	2.0629e-07	TRUE	0.00540336
Education	Cigarettes smoked per day	rs10879676	C	T	0.4082	0.00982	0.00173	NA	1.26e-08	766345	263707	4.20426e-05	3.0716e-06	TRUE	0.0361035
Education	Cigarettes smoked per day	rs10887801	T	G	0.4371	0.01087	0.00171	NA	2.27002e-10	766345	263707	5.27255e-05	3.98174e-07	TRUE	0.00331593
Education	Cigarettes smoked per day	rs10906186	T	C	0.4354	0.00991	0.00172	NA	7.91006e-09	766345	263707	4.3316e-05	3.17398e-06	TRUE	0.0334948
Education	Cigarettes smoked per day	rs10940921	T	G	0.4303	0.01089	0.00177	NA	7.00003e-10	766345	263707	4.93929e-05	1.0087e-09	TRUE	0.00194211
Education	Cigarettes smoked per day	rs10984445	A	G	0.4626	0.01158	0.00171	NA	1.17004e-11	766345	263707	5.98378e-05	5.27103e-07	TRUE	0.00190396
Education	Cigarettes smoked per day	rs10994777	A	G	0.1395	0.0146	0.00232	NA	3.36001e-10	766345	263707	5.16754e-05	2.41178e-06	TRUE	0.0125513
Education	Cigarettes smoked per day	rs11019128	C	T	0.6088	0.01123	0.00175	NA	1.43001e-10	766345	263707	5.37325e-05	1.0087e-06	TRUE	0.00507821
Education	Cigarettes smoked per day	rs11023749	A	G	0.6701	0.01132	0.0018	NA	2.95999e-10	766345	263707	5.16062e-05	9.25274e-07	TRUE	0.00585251
Education	Cigarettes smoked per day	rs1105307	G	A	0.7551	0.01173	0.00195	NA	1.67001e-09	766345	263707	4.72153e-05	3.32567e-06	TRUE	0.0253611
Education	Cigarettes smoked per day	rs1106090	A	G	0.6259	0.01173	0.00175	NA	2.08978e-11	766345	263707	5.86234e-05	9.29064e-07	TRUE	0.00303162
Education	Cigarettes smoked per day	rs11081529	T	C	0.7432	0.01311	0.00186	NA	1.82012e-12	766345	263707	6.48229e-05	2.98817e-06	TRUE	0.00510078
Education	Cigarettes smoked per day	rs11123818	A	G	0.3946	0.02081	0.00175	rs2309812	1.71989e-32	766345	263707	0.000184487	1.98327e-06	TRUE	6.9365e-08
Education	Cigarettes smoked per day	rs111821073	T	C	0.1633	0.01385	0.00237	rs12375999	4.84998e-09	766345	263707	4.45616e-05	5.34685e-06	TRUE	0.0532823
Education	Cigarettes smoked per day	rs111852224	T	C	0.1582	0.01663	0.00262	NA	2.34002e-10	766345	263707	5.25697e-05	1.00491e-06	TRUE	0.00564805
Education	Cigarettes smoked per day	rs11210934	A	G	0.716	0.01275	0.00194	NA	4.83949e-11	766345	263707	5.63598e-05	2.14631e-05	TRUE	0.202924
Education	Cigarettes smoked per day	rs11223560	A	G	0.6173	0.00995	0.00173	NA	9.6801e-09	766345	263707	4.3163e-05	1.15279e-05	TRUE	0.159672
Education	Cigarettes smoked per day	rs112687095	A	G	0.165	0.01325	0.00238	NA	2.42003e-08	766345	263707	4.04424e-05	8.57021e-08	TRUE	0.00720551
Education	Cigarettes smoked per day	rs113182709	A	G	0.02381	0.03225	0.00567	NA	1.29e-08	766345	263707	4.22135e-05	5.95359e-07	TRUE	0.0112089
Education	Cigarettes smoked per day	rs1143770	T	C	0.5918	0.01136	0.00172	NA	4.31023e-11	766345	263707	5.69183e-05	2.70757e-07	TRUE	0.00186276
Education	Cigarettes smoked per day	rs115438240	G	T	0.06463	0.02162	0.00378	NA	1.07999e-08	766345	263707	4.26861e-05	9.06312e-06	TRUE	0.118646
Education	Cigarettes smoked per day	rs11601122	A	G	0.8503	0.01947	0.0023	NA	2.23975e-17	766345	263707	9.35002e-05	4.81597e-06	TRUE	0.000929337
Education	Cigarettes smoked per day	rs11620355	A	G	0.1156	0.01756	0.003	NA	4.77002e-09	766345	263707	4.47058e-05	9.32865e-07	TRUE	0.0112829
Education	Cigarettes smoked per day	rs11623285	G	T	0.1207	0.01413	0.00251	NA	1.72001e-08	766345	263707	4.13519e-05	1.62302e-06	TRUE	0.0223674
Education	Cigarettes smoked per day	rs11627087	A	G	0.91497	0.01788	0.00325	NA	3.70997e-08	766345	263707	3.94937e-05	1.50546e-06	TRUE	0.0250807
Education	Cigarettes smoked per day	rs11635092	G	A	0.6361	0.01231	0.00177	NA	3.88956e-12	766345	263707	6.3113e-05	7.66e-06	TRUE	0.0218469
Education	Cigarettes smoked per day	rs11646221	T	G	0.5646	0.01144	0.00172	NA	3.01023e-11	766345	263707	5.77227e-05	1.84677e-07	TRUE	0.00149864
Education	Cigarettes smoked per day	rs11655029	C	T	0.6718	0.0109	0.00183	NA	2.84001e-09	766345	263707	4.62922e-05	2.01356e-05	TRUE	0.304834
Education	Cigarettes smoked per day	rs11657342	A	G	0.3554	0.01404	0.00191	NA	1.93999e-13	766345	263707	7.0504e-05	1.39929e-06	TRUE	0.00139676
Education	Cigarettes smoked per day	rs11663602	C	A	0.7432	0.01213	0.0019	NA	1.63999e-10	766345	263707	5.31824e-05	3.57596e-12	TRUE	0.00124055
Education	Cigarettes smoked per day	rs11678980	G	A	0.5544	0.01744	0.00172	NA	4.29042e-24	766345	263707	0.000134139	1.13384e-06	TRUE	3.18371e-06
Education	Cigarettes smoked per day	rs11681861	T	G	0.8435	0.01435	0.00259	NA	2.87998e-08	766345	263707	4.00556e-05	2.65447e-07	TRUE	0.0100196
Education	Cigarettes smoked per day	rs11694904	T	C	0.3384	0.01215	0.00185	NA	4.77969e-11	766345	263707	5.6281e-05	1.50547e-06	TRUE	0.00544381
Education	Cigarettes smoked per day	rs11703948	G	A	0.07483	0.01737	0.00285	NA	1.06001e-09	766345	263707	4.84692e-05	8.07722e-10	TRUE	0.00213217
Education	Cigarettes smoked per day	rs11732657	G	A	0.2993	0.01274	0.00197	NA	9.53894e-11	766345	263707	5.45707e-05	4.89181e-06	TRUE	0.0218794
Education	Cigarettes smoked per day	rs11871429	A	G	0.7959	0.01425	0.00202	NA	1.91999e-12	766345	263707	6.49345e-05	1.61923e-06	TRUE	0.00264958
Education	Cigarettes smoked per day	rs12030427	A	G	0.3027	0.01085	0.00198	NA	4.34e-08	766345	263707	3.91822e-05	4.24716e-06	TRUE	0.0629146
Education	Cigarettes smoked per day	rs12151248	C	T	0.8895	0.01573	0.00271	NA	6.74994e-09	766345	263707	4.39619e-05	1.33103e-06	TRUE	0.0152721
Education	Cigarettes smoked per day	rs12170452	A	G	0.4371	0.01153	0.00171	NA	1.39991e-11	766345	263707	5.93222e-05	3.39774e-06	TRUE	0.00945521
Education	Cigarettes smoked per day	rs12273435	G	A	0.8027	0.01152	0.0021	NA	3.96004e-08	766345	263707	3.92669e-05	1.34241e-06	TRUE	0.0236712
Education	Cigarettes smoked per day	rs12290350	T	C	0.233	0.013	0.00209	NA	4.70002e-10	766345	263707	5.04834e-05	2.01741e-08	TRUE	0.00204046
Education	Cigarettes smoked per day	rs12364080	C	T	0.1276	0.01389	0.0025	NA	2.89001e-08	766345	263707	4.02795e-05	1.49785e-05	TRUE	0.272678
Education	Cigarettes smoked per day	rs12468040	T	G	0.3963	0.01432	0.00175	NA	2.4598e-16	766345	263707	8.73673e-05	3.46599e-08	TRUE	4.9536e-05
Education	Cigarettes smoked per day	rs12503522	C	T	0.7517	0.01125	0.00188	NA	2.24001e-09	766345	263707	4.67246e-05	3.45842e-09	TRUE	0.00268469
Education	Cigarettes smoked per day	rs12574281	C	A	0.3997	0.01077	0.00176	NA	8.84993e-10	766345	263707	4.88609e-05	6.71205e-07	TRUE	0.00627
Education	Cigarettes smoked per day	rs12602286	T	G	0.8861	0.01701	0.00255	NA	2.36974e-11	766345	263707	5.80604e-05	5.15725e-06	TRUE	0.0178251
Education	Cigarettes smoked per day	rs12643771	T	C	0.3112	0.01518	0.00184	NA	1.6099e-16	766345	263707	8.88068e-05	1.96811e-07	TRUE	6.95741e-05
Education	Cigarettes smoked per day	rs12646216	T	C	0.3912	0.01062	0.00174	rs13148448	1.09999e-09	766345	263707	4.86078e-05	4.05756e-07	TRUE	0.00501566
Education	Cigarettes smoked per day	rs12646297	G	A	0.2874	0.0111	0.00187	NA	2.76001e-09	766345	263707	4.59748e-05	1.41446e-06	TRUE	0.013265
Education	Cigarettes smoked per day	rs12682775	C	T	0.2143	0.01187	0.00204	NA	5.99004e-09	766345	263707	4.41773e-05	3.71625e-06	TRUE	0.036601
Education	Cigarettes smoked per day	rs12694681	T	G	0.7075	0.01123	0.00183	NA	9.06004e-10	766345	263707	4.91375e-05	3.20053e-06	TRUE	0.0207481
Education	Cigarettes smoked per day	rs12712269	C	T	0.6344	0.01063	0.00174	NA	9.50999e-10	766345	263707	4.86994e-05	1.83537e-07	TRUE	0.00371594
Education	Cigarettes smoked per day	rs12716848	G	A	0.4439	0.00969	0.00174	NA	2.43002e-08	766345	263707	4.04677e-05	2.41936e-06	TRUE	0.0332719
Education	Cigarettes smoked per day	rs12724430	T	G	0.4558	0.00979	0.0017	NA	8.31994e-09	766345	263707	4.32739e-05	6.86369e-06	TRUE	0.0795388
Education	Cigarettes smoked per day	rs12778624	T	G	0.7772	0.01099	0.00196	NA	2.01999e-08	766345	263707	4.10244e-05	2.85924e-06	TRUE	0.0367902
Education	Cigarettes smoked per day	rs12908232	A	G	0.4932	0.00975	0.0017	NA	1e-08	766345	263707	4.2921e-05	1.38412e-06	TRUE	0.0172756
Education	Cigarettes smoked per day	rs12926704	G	A	0.91497	0.01737	0.00269	NA	1.03001e-10	766345	263707	5.44062e-05	1.94156e-06	TRUE	0.00804931
Education	Cigarettes smoked per day	rs13010288	T	G	0.1241	0.01953	0.00252	NA	1.03992e-14	766345	263707	7.83693e-05	1.99082e-05	TRUE	0.0517838
Education	Cigarettes smoked per day	rs13010566	C	A	0.5612	0.0106	0.0017	NA	4.58997e-10	766345	263707	5.07304e-05	2.7948e-07	TRUE	0.00349224
Education	Cigarettes smoked per day	rs13029509	G	A	0.5323	0.01049	0.0017	NA	7.17001e-10	766345	263707	4.96831e-05	5.76399e-06	TRUE	0.0395206
Education	Cigarettes smoked per day	rs13035874	G	A	0.6667	0.01114	0.00178	NA	4.34e-10	766345	263707	5.11075e-05	1.08074e-05	TRUE	0.0871841
Education	Cigarettes smoked per day	rs13090388	T	C	0.3095	0.02852	0.00184	NA	4.29042e-54	766345	263707	0.000313404	2.59759e-06	TRUE	1.01592e-12
Education	Cigarettes smoked per day	rs13091704	C	A	0.7551	0.0108	0.00197	NA	4.10998e-08	766345	263707	3.9217e-05	3.30292e-07	TRUE	0.0117589
Education	Cigarettes smoked per day	rs13145650	C	T	0.09184	0.01918	0.00306	NA	3.79997e-10	766345	263707	5.12636e-05	6.40862e-06	TRUE	0.0403538
Education	Cigarettes smoked per day	rs13147223	A	G	0.5969	0.01087	0.00176	NA	7.09006e-10	766345	263707	4.97724e-05	1.37274e-07	TRUE	0.00306802
Education	Cigarettes smoked per day	rs13163062	T	C	0.4167	0.01007	0.00172	NA	4.70999e-09	766345	263707	4.47259e-05	2.05907e-05	TRUE	0.340912
Education	Cigarettes smoked per day	rs1334297	A	G	0.784	0.02449	0.00192	NA	3.05985e-37	766345	263707	0.000212256	1.97948e-06	TRUE	5.52905e-09
Education	Cigarettes smoked per day	rs13422673	C	T	0.5153	0.01201	0.0017	NA	1.7398e-12	766345	263707	6.51233e-05	5.91568e-06	TRUE	0.0125174
Education	Cigarettes smoked per day	rs1364626	T	C	0.4167	0.00956	0.00171	NA	2.15001e-08	766345	263707	4.07833e-05	2.24114e-06	TRUE	0.0303406
Education	Cigarettes smoked per day	rs1381247	T	C	0.7092	0.01013	0.00182	NA	2.45997e-08	766345	263707	4.04236e-05	1.42581e-05	TRUE	0.252757
Education	Cigarettes smoked per day	rs139244147	G	A	0.95408	0.02095	0.00365	NA	9.90011e-09	766345	263707	4.29873e-05	1.02765e-05	TRUE	0.137752
Education	Cigarettes smoked per day	rs1405876	T	G	0.6412	0.01038	0.00177	NA	4.39997e-09	766345	263707	4.48751e-05	4.92972e-06	TRUE	0.0472811
Education	Cigarettes smoked per day	rs1427298	T	C	0.4116	0.0102	0.00172	NA	3.27997e-09	766345	263707	4.58881e-05	4.01963e-07	TRUE	0.00653397
Education	Cigarettes smoked per day	rs143386970	T	C	0.8673	0.016	0.00286	NA	2.19999e-08	766345	263707	4.08382e-05	2.6886e-06	TRUE	0.0353493
Education	Cigarettes smoked per day	rs1458145	C	T	0.3827	0.01001	0.00178	NA	1.74e-08	766345	263707	4.12655e-05	1.5737e-05	TRUE	0.276485
Education	Cigarettes smoked per day	rs1461515	A	G	0.4898	0.0093	0.0017	NA	4.54999e-08	766345	263707	3.90506e-05	3.77314e-06	TRUE	0.0564454
Education	Cigarettes smoked per day	rs152603	G	A	0.3861	0.01019	0.00177	NA	9.47e-09	766345	263707	4.32474e-05	1.05041e-06	TRUE	0.0139344
Education	Cigarettes smoked per day	rs1550816	T	C	0.5408	0.01107	0.00172	NA	1.32999e-10	766345	263707	5.40495e-05	3.94379e-06	TRUE	0.0174623
Education	Cigarettes smoked per day	rs1558727	C	T	0.5153	0.01069	0.0017	NA	3.09001e-10	766345	263707	5.15955e-05	4.92976e-09	TRUE	0.00162953
Education	Cigarettes smoked per day	rs1566085	T	G	0.5697	0.01645	0.00171	NA	6.90081e-22	766345	263707	0.000120744	3.9817e-06	TRUE	6.79121e-05
Education	Cigarettes smoked per day	rs1566504	T	C	0.2432	0.01126	0.00203	NA	3.05e-08	766345	263707	4.01462e-05	3.38637e-07	TRUE	0.0108103
Education	Cigarettes smoked per day	rs1569092	A	G	0.182	0.01807	0.00234	NA	1.16011e-14	766345	263707	7.78086e-05	1.73297e-05	TRUE	0.0390844
Education	Cigarettes smoked per day	rs1569723	A	C	0.7432	0.01168	0.00197	NA	3.01002e-09	766345	263707	4.5868e-05	3.11711e-07	TRUE	0.00591281
Education	Cigarettes smoked per day	rs1584469	C	T	0.6888	0.01303	0.00185	NA	2.09991e-12	766345	263707	6.47283e-05	8.38056e-07	TRUE	0.00158755
Education	Cigarettes smoked per day	rs1599381	A	G	0.4898	0.01002	0.0017	NA	3.83001e-09	766345	263707	4.53309e-05	2.12735e-05	TRUE	0.347587
Education	Cigarettes smoked per day	rs1618725	T	C	0.5204	0.01477	0.00174	rs1652344	2.22024e-17	766345	263707	9.40153e-05	2.65443e-05	TRUE	0.0441322
Education	Cigarettes smoked per day	rs1620977	A	G	0.3095	0.02046	0.00195	NA	1.13999e-25	766345	263707	0.000143634	2.96543e-06	TRUE	5.46827e-06
Education	Cigarettes smoked per day	rs1671770	A	C	0.1939	0.01342	0.00223	NA	1.90999e-09	766345	263707	4.72554e-05	9.13899e-07	TRUE	0.0087552
Education	Cigarettes smoked per day	rs16822665	T	C	0.3027	0.01286	0.00185	NA	3.57026e-12	766345	263707	6.30504e-05	5.61232e-07	TRUE	0.00144578
Education	Cigarettes smoked per day	rs16854920	C	T	0.3554	0.01007	0.00181	NA	2.50998e-08	766345	263707	4.03888e-05	1.14901e-05	TRUE	0.188992
Education	Cigarettes smoked per day	rs16995054	C	T	0.7993	0.0139	0.00208	NA	2.52e-11	766345	263707	5.82713e-05	5.00558e-06	TRUE	0.0168365
Education	Cigarettes smoked per day	rs17048855	A	G	0.3248	0.01184	0.00179	NA	3.26964e-11	766345	263707	5.70886e-05	1.72542e-07	TRUE	0.00156276
Education	Cigarettes smoked per day	rs17060737	T	C	0.6956	0.01192	0.0019	NA	3.18002e-10	766345	263707	5.1357e-05	9.139e-07	TRUE	0.00594379
Education	Cigarettes smoked per day	rs17110109	C	T	0.3776	0.01023	0.00175	NA	4.70999e-09	766345	263707	4.45895e-05	2.08187e-06	TRUE	0.020413
Education	Cigarettes smoked per day	rs17126938	C	T	0.1207	0.01536	0.0025	NA	8.13992e-10	766345	263707	4.92559e-05	5.42271e-07	TRUE	0.00539393
Education	Cigarettes smoked per day	rs17321729	A	G	0.7772	0.01141	0.00196	rs17342130	6.05996e-09	766345	263707	4.42198e-05	6.90164e-07	TRUE	0.00995161
Education	Cigarettes smoked per day	rs17425572	A	G	0.4575	0.01224	0.0017	NA	6.8897e-13	766345	263707	6.76414e-05	5.00557e-06	TRUE	0.00800176
Education	Cigarettes smoked per day	rs17489649	A	G	0.6735	0.0139	0.00181	NA	1.57e-14	766345	263707	7.69513e-05	7.66002e-06	TRUE	0.0078207
Education	Cigarettes smoked per day	rs17551064	A	G	0.8401	0.01493	0.0023	rs62454448	8.61986e-11	766345	263707	5.49815e-05	2.21456e-05	TRUE	0.230147
Education	Cigarettes smoked per day	rs17563464	C	A	0.7959	0.01477	0.00212	NA	2.89001e-12	766345	263707	6.33342e-05	4.05755e-06	TRUE	0.00846685
Education	Cigarettes smoked per day	rs17565975	G	A	0.4694	0.01142	0.00171	NA	2.55976e-11	766345	263707	5.81958e-05	1.07317e-09	TRUE	0.000766694
Education	Cigarettes smoked per day	rs17570033	G	T	0.91156	0.01862	0.00283	NA	4.6505e-11	766345	263707	5.64857e-05	1.4903e-06	TRUE	0.00529836
Education	Cigarettes smoked per day	rs1758747	A	G	0.6905	0.0101	0.00184	NA	4.13e-08	766345	263707	3.93158e-05	3.77318e-07	TRUE	0.0122358
Education	Cigarettes smoked per day	rs17598675	C	T	0.5187	0.01199	0.0017	NA	1.74985e-12	766345	263707	6.49066e-05	2.02878e-06	TRUE	0.00330677
Education	Cigarettes smoked per day	rs176218	T	G	0.2007	0.01883	0.00215	NA	1.85012e-18	766345	263707	0.000100082	1.50166e-05	TRUE	0.0066298
Education	Cigarettes smoked per day	rs17638867	T	C	0.1871	0.01329	0.00222	NA	2.10999e-09	766345	263707	4.67628e-05	8.72185e-07	TRUE	0.00891408
Education	Cigarettes smoked per day	rs1827540	A	G	0.534	0.0106	0.0017	NA	4.49997e-10	766345	263707	5.07304e-05	1.11488e-06	TRUE	0.00720551
Education	Cigarettes smoked per day	rs1866823	A	G	0.551	0.01009	0.00171	NA	3.80996e-09	766345	263707	4.54305e-05	1.69885e-05	TRUE	0.246105
Education	Cigarettes smoked per day	rs1880692	A	G	0.5578	0.01008	0.0017	NA	3.17001e-09	766345	263707	4.58754e-05	1.85434e-06	TRUE	0.0165321
Education	Cigarettes smoked per day	rs1892417	T	C	0.7721	0.01732	0.00202	NA	1.11995e-17	766345	263707	9.59242e-05	2.2601e-06	TRUE	0.00024028
Education	Cigarettes smoked per day	rs1918394	T	C	0.1565	0.01261	0.0023	NA	4.15002e-08	766345	263707	3.92224e-05	6.25695e-06	TRUE	0.0956954
Education	Cigarettes smoked per day	rs1925587	T	C	0.4048	0.01016	0.00171	NA	3.02998e-09	766345	263707	4.6063e-05	1.623e-05	TRUE	0.221784
Education	Cigarettes smoked per day	rs1931259	G	A	0.2041	0.01237	0.00211	NA	4.30002e-09	766345	263707	4.48468e-05	8.00136e-08	TRUE	0.00449724
Education	Cigarettes smoked per day	rs1947114	G	A	0.2551	0.01071	0.00192	NA	2.63998e-08	766345	263707	4.06009e-05	1.89224e-05	TRUE	0.370469
Education	Cigarettes smoked per day	rs1952183	G	A	0.4745	0.01055	0.0017	NA	5.57006e-10	766345	263707	5.0253e-05	2.89337e-06	TRUE	0.0170064
Education	Cigarettes smoked per day	rs1964927	A	G	0.3622	0.01423	0.00177	NA	9.8992e-16	766345	263707	8.43341e-05	1.25139e-05	TRUE	0.0123889
Education	Cigarettes smoked per day	rs1979969	G	T	0.2551	0.01208	0.00195	rs12202066	6.17007e-10	766345	263707	5.00749e-05	2.27528e-07	TRUE	0.00346511
Education	Cigarettes smoked per day	rs1980628	A	G	0.2398	0.01173	0.00209	NA	1.88999e-08	766345	263707	4.11019e-05	1.2514e-06	TRUE	0.0190657
Education	Cigarettes smoked per day	rs2002058	C	T	0.7908	0.01211	0.00216	NA	1.97002e-08	766345	263707	4.10147e-05	1.18314e-06	TRUE	0.0185261
Education	Cigarettes smoked per day	rs2034670	A	G	0.8384	0.01312	0.00214	NA	8.09003e-10	766345	263707	4.90451e-05	1.80124e-05	TRUE	0.221649
Education	Cigarettes smoked per day	rs2067854	A	G	0.182	0.01477	0.00209	rs12888760	1.38007e-12	766345	263707	6.51654e-05	6.56032e-06	TRUE	0.0146392
Education	Cigarettes smoked per day	rs2141277	A	G	0.4728	0.00952	0.0017	NA	2.15998e-08	766345	263707	4.09199e-05	1.90361e-05	TRUE	0.367649
Education	Cigarettes smoked per day	rs2182505	T	C	0.2636	0.01086	0.00192	rs4510663	1.63999e-08	766345	263707	4.17461e-05	9.44237e-07	TRUE	0.0150366
Education	Cigarettes smoked per day	rs2195086	T	G	0.835	0.01282	0.00228	NA	2e-08	766345	263707	4.12539e-05	3.67454e-06	TRUE	0.0459432
Education	Cigarettes smoked per day	rs2220926	C	T	0.585	0.01055	0.00172	NA	7.99006e-10	766345	263707	4.90912e-05	3.70488e-07	TRUE	0.0045986
Education	Cigarettes smoked per day	rs2245901	G	A	0.5935	0.01403	0.00174	NA	6.26037e-16	766345	263707	8.48314e-05	1.69129e-07	TRUE	9.716e-05
Education	Cigarettes smoked per day	rs2256965	A	G	0.4575	0.01128	0.00176	NA	1.59001e-10	766345	263707	5.35977e-05	2.72275e-07	TRUE	0.00259796
Education	Cigarettes smoked per day	rs2283076	A	G	0.7857	0.01143	0.00204	NA	2.07e-08	766345	263707	4.09629e-05	3.60249e-07	TRUE	0.0101969
Education	Cigarettes smoked per day	rs2302761	T	C	0.1905	0.01354	0.00209	NA	1e-10	766345	263707	5.47643e-05	1.55856e-06	TRUE	0.00643118
Education	Cigarettes smoked per day	rs2336721	T	C	0.3605	0.00996	0.0018	rs56129941	3.05e-08	766345	263707	3.99515e-05	3.67456e-06	TRUE	0.0510996
Education	Cigarettes smoked per day	rs2343094	A	G	0.6173	0.01029	0.00181	rs4300178	1.29e-08	766345	263707	4.21728e-05	2.92752e-07	TRUE	0.00836832
Education	Cigarettes smoked per day	rs2347526	C	T	0.6378	0.01395	0.00179	NA	6.84069e-15	766345	263707	7.92473e-05	8.07716e-06	TRUE	0.00726767
Education	Cigarettes smoked per day	rs2365376	A	C	0.3282	0.0107	0.00179	NA	2.15001e-09	766345	263707	4.66249e-05	2.07049e-06	TRUE	0.0169785
Education	Cigarettes smoked per day	rs2406253	A	G	0.7976	0.01411	0.00216	NA	6.4003e-11	766345	263707	5.568e-05	1.14522e-07	TRUE	0.00160325
Education	Cigarettes smoked per day	rs242093	G	A	0.4524	0.01031	0.00172	NA	2.07e-09	766345	263707	4.68832e-05	1.54716e-05	TRUE	0.19683
Education	Cigarettes smoked per day	rs2447535	G	A	0.7245	0.01181	0.00185	NA	1.69001e-10	766345	263707	5.31753e-05	7.54632e-09	TRUE	0.00141519
Education	Cigarettes smoked per day	rs2496482	T	C	0.415	0.01109	0.00177	NA	4.03999e-10	766345	263707	5.12237e-05	3.86794e-06	TRUE	0.0215018
Education	Cigarettes smoked per day	rs2554835	A	G	0.398	0.00974	0.00175	NA	2.68999e-08	766345	263707	4.04204e-05	2.91233e-06	TRUE	0.0393792
Education	Cigarettes smoked per day	rs2589091	G	A	0.6105	0.00949	0.00172	NA	3.26002e-08	766345	263707	3.97224e-05	1.0125e-06	TRUE	0.0189772
Education	Cigarettes smoked per day	rs2702575	C	T	0.6395	0.00989	0.00175	rs2604543	1.55998e-08	766345	263707	4.1675e-05	9.40435e-06	TRUE	0.133322
Education	Cigarettes smoked per day	rs2706762	T	C	0.1514	0.01484	0.00246	NA	1.59001e-09	766345	263707	4.74847e-05	4.13341e-07	TRUE	0.00564856
Education	Cigarettes smoked per day	rs2725370	C	T	0.7109	0.01536	0.00187	NA	1.97015e-16	766345	263707	8.80314e-05	1.78608e-06	TRUE	0.000365224
Education	Cigarettes smoked per day	rs277828	C	A	0.7432	0.01091	0.00196	NA	2.71e-08	766345	263707	4.04293e-05	4.47468e-07	TRUE	0.0117317
Education	Cigarettes smoked per day	rs281302	G	A	0.4252	0.0111	0.00172	NA	9.84011e-11	766345	263707	5.43428e-05	1.80504e-06	TRUE	0.00758093
Education	Cigarettes smoked per day	rs2819336	T	C	0.3384	0.01828	0.00177	NA	5.46009e-25	766345	263707	0.000139162	5.95359e-06	TRUE	3.40302e-05
Education	Cigarettes smoked per day	rs2820314	A	C	0.6837	0.011	0.0018	NA	9.34007e-10	766345	263707	4.873e-05	4.09546e-06	TRUE	0.0281158
Education	Cigarettes smoked per day	rs28513670	G	A	0.1531	0.01477	0.00225	NA	5.06058e-11	766345	263707	5.62274e-05	1.60026e-05	TRUE	0.121256
Education	Cigarettes smoked per day	rs28513882	G	A	0.8112	0.01246	0.00221	NA	1.63001e-08	766345	263707	4.14773e-05	5.76399e-06	TRUE	0.0735731
Education	Cigarettes smoked per day	rs28661002	T	C	0.7483	0.01099	0.00198	NA	2.89001e-08	766345	263707	4.01998e-05	6.44659e-07	TRUE	0.0141763
Education	Cigarettes smoked per day	rs2885198	A	G	0.4983	0.01025	0.0017	NA	1.81001e-09	766345	263707	4.74358e-05	1.52822e-06	TRUE	0.0123094
Education	Cigarettes smoked per day	rs2898191	A	C	0.6922	0.01041	0.00188	NA	3.29003e-08	766345	263707	4.00078e-05	1.7785e-06	TRUE	0.0270369
Education	Cigarettes smoked per day	rs2964197	T	C	0.5	0.01177	0.0017	NA	4.70002e-12	766345	263707	6.25467e-05	2.3359e-05	TRUE	0.173096
Education	Cigarettes smoked per day	rs2971970	G	T	0.7721	0.01654	0.00207	NA	1.24997e-15	766345	263707	8.3305e-05	1.99842e-05	TRUE	0.0391354
Education	Cigarettes smoked per day	rs2998315	G	A	0.5782	0.01269	0.00171	NA	1.11995e-13	766345	263707	7.18582e-05	6.10528e-06	TRUE	0.00780525
Education	Cigarettes smoked per day	rs301800	T	C	0.1803	0.01516	0.00224	NA	1.33015e-11	766345	263707	5.97659e-05	7.92542e-06	TRUE	0.0294526
Education	Cigarettes smoked per day	rs3026996	A	C	0.716	0.01537	0.00199	NA	1.05003e-14	766345	263707	7.78367e-05	1.16796e-05	TRUE	0.0166589
Education	Cigarettes smoked per day	rs31940	A	G	0.1344	0.01548	0.00246	rs7710662	3.23996e-10	766345	263707	5.16685e-05	1.92639e-06	TRUE	0.0101949
Education	Cigarettes smoked per day	rs337637	A	G	0.3367	0.01123	0.00177	NA	2.10999e-10	766345	263707	5.25251e-05	4.85391e-07	TRUE	0.00371252
Education	Cigarettes smoked per day	rs339054	G	T	0.5221	0.0117	0.0017	NA	5.90065e-12	766345	263707	6.1805e-05	2.75686e-06	TRUE	0.00601751
Education	Cigarettes smoked per day	rs34316	A	C	0.4201	0.02016	0.00177	NA	3.34965e-30	766345	263707	0.000169254	1.02008e-06	TRUE	1.06392e-07
Education	Cigarettes smoked per day	rs34394051	G	A	0.1599	0.01392	0.0024	rs10864641	6.19998e-09	766345	263707	4.38949e-05	8.03926e-06	TRUE	0.0932005
Education	Cigarettes smoked per day	rs34485537	T	C	0.3895	0.01075	0.00173	NA	5.66996e-10	766345	263707	5.03825e-05	1.41446e-06	TRUE	0.00886402
Education	Cigarettes smoked per day	rs35039375	A	G	0.90646	0.01983	0.00293	NA	1.22011e-11	766345	263707	5.97669e-05	4.0955e-07	TRUE	0.00168426
Education	Cigarettes smoked per day	rs35104491	A	G	0.233	0.01218	0.00219	NA	2.61999e-08	766345	263707	4.03613e-05	1.80126e-08	TRUE	0.00587655
Education	Cigarettes smoked per day	rs35309068	G	T	0.466	0.01321	0.00171	NA	1.15001e-14	766345	263707	7.78675e-05	1.90744e-08	TRUE	0.000119323
Education	Cigarettes smoked per day	rs35316276	T	C	0.2942	0.01173	0.00194	NA	1.51999e-09	766345	263707	4.77033e-05	5.8019e-06	TRUE	0.0463277
Education	Cigarettes smoked per day	rs35417702	C	T	0.4235	0.01445	0.0017	NA	1.93019e-17	766345	263707	9.427e-05	3.34084e-06	TRUE	0.000480986
Education	Cigarettes smoked per day	rs35475880	G	T	0.8163	0.01511	0.00208	NA	3.80014e-13	766345	263707	6.88572e-05	1.26657e-10	TRUE	0.000241986
Education	Cigarettes smoked per day	rs35919256	A	C	0.602	0.01032	0.00177	NA	5.56007e-09	766345	263707	4.43578e-05	3.94381e-09	TRUE	0.00347503
Education	Cigarettes smoked per day	rs36083520	C	T	0.1667	0.01629	0.00223	NA	2.60016e-13	766345	263707	6.96272e-05	1.48272e-07	TRUE	0.000422654
Education	Cigarettes smoked per day	rs36119825	A	G	0.4694	0.01063	0.00171	NA	4.82003e-10	766345	263707	5.04231e-05	3.08299e-06	TRUE	0.0179048
Education	Cigarettes smoked per day	rs3781339	C	T	0.8095	0.01247	0.00219	NA	1.29999e-08	766345	263707	4.23061e-05	4.85387e-06	TRUE	0.0567565
Education	Cigarettes smoked per day	rs3796348	A	G	0.6207	0.01032	0.00175	NA	3.65999e-09	766345	263707	4.53775e-05	5.57441e-07	TRUE	0.007976
Education	Cigarettes smoked per day	rs3809634	G	A	0.335	0.01058	0.00185	NA	1.09001e-08	766345	263707	4.26762e-05	5.27103e-06	TRUE	0.060561
Education	Cigarettes smoked per day	rs3812281	T	C	0.5867	0.01228	0.00174	NA	1.58016e-12	766345	263707	6.499e-05	1.19829e-05	TRUE	0.0415916
Education	Cigarettes smoked per day	rs3897821	A	G	0.6497	0.01502	0.0018	NA	8.25087e-17	766345	263707	9.08515e-05	1.38032e-05	TRUE	0.00998384
Education	Cigarettes smoked per day	rs4073894	A	G	0.1769	0.01524	0.00211	NA	5.40008e-13	766345	263707	6.80695e-05	1.3803e-05	TRUE	0.0445509
Education	Cigarettes smoked per day	rs4144624	C	T	0.1497	0.01338	0.00239	NA	2.30001e-08	766345	263707	4.08955e-05	1.75194e-05	TRUE	0.327765
Education	Cigarettes smoked per day	rs4328757	T	C	0.6514	0.01067	0.00174	NA	9.3901e-10	766345	263707	4.90666e-05	2.26004e-05	TRUE	0.318774
Education	Cigarettes smoked per day	rs4352658	C	T	0.90986	0.0212	0.00308	NA	5.55009e-12	766345	263707	6.18188e-05	2.55209e-06	TRUE	0.00551929
Education	Cigarettes smoked per day	rs4369924	A	G	0.1684	0.01362	0.00234	NA	5.81996e-09	766345	263707	4.42059e-05	1.02766e-08	TRUE	0.00373026
Education	Cigarettes smoked per day	rs4382592	G	T	0.699	0.01636	0.00185	NA	1.00995e-18	766345	263707	0.000102037	1.88843e-05	TRUE	0.0107862
Education	Cigarettes smoked per day	rs4384309	A	G	0.4796	0.0109	0.00172	NA	2.52e-10	766345	263707	5.24023e-05	1.17175e-05	TRUE	0.0909836
Education	Cigarettes smoked per day	rs4641552	A	C	0.06803	0.01926	0.00336	NA	1.02e-08	766345	263707	4.28738e-05	1.30825e-05	TRUE	0.194217
Education	Cigarettes smoked per day	rs4652135	A	C	0.6769	0.01219	0.0019	NA	1.54e-10	766345	263707	5.37098e-05	2.63552e-06	TRUE	0.0114999
Education	Cigarettes smoked per day	rs4675248	G	A	0.631	0.01004	0.00173	NA	6.74994e-09	766345	263707	4.39474e-05	1.7292e-06	TRUE	0.0185759
Education	Cigarettes smoked per day	rs4726070	A	G	0.6207	0.01251	0.00174	rs1345278	5.94977e-13	766345	263707	6.74472e-05	1.22105e-05	TRUE	0.0366205
Education	Cigarettes smoked per day	rs4731413	A	G	0.233	0.01211	0.00213	NA	1.37e-08	766345	263707	4.21782e-05	5.65025e-09	TRUE	0.00446374
Education	Cigarettes smoked per day	rs4760687	G	A	0.6854	0.01039	0.00183	NA	1.29999e-08	766345	263707	4.20618e-05	1.82401e-06	TRUE	0.0229363
Education	Cigarettes smoked per day	rs476358	C	T	0.09864	0.01609	0.00273	rs479339	3.80996e-09	766345	263707	4.53256e-05	1.57751e-09	TRUE	0.00303184
Education	Cigarettes smoked per day	rs4778058	C	T	0.5221	0.01017	0.0017	NA	2.39999e-09	766345	263707	4.66982e-05	2.77203e-06	TRUE	0.0220539
Education	Cigarettes smoked per day	rs4780563	G	A	0.8282	0.01398	0.00245	NA	1.12001e-08	766345	263707	4.24855e-05	1.22865e-09	TRUE	0.00408382
Education	Cigarettes smoked per day	rs4787457	A	G	0.6854	0.01741	0.00176	NA	3.72992e-23	766345	263707	0.000127671	1.67231e-05	TRUE	0.0014047
Education	Cigarettes smoked per day	rs4839155	T	G	0.75	0.01251	0.002	NA	3.94003e-10	766345	263707	5.10516e-05	1.20209e-05	TRUE	0.103285
Education	Cigarettes smoked per day	rs4846724	A	G	0.4915	0.01018	0.0017	NA	2.26001e-09	766345	263707	4.67901e-05	2.60898e-06	TRUE	0.020644
Education	Cigarettes smoked per day	rs4904523	G	A	0.5408	0.00936	0.0017	NA	3.70997e-08	766345	263707	3.95561e-05	4.24715e-06	TRUE	0.0610693
Education	Cigarettes smoked per day	rs4964046	G	A	0.335	0.01053	0.00178	NA	3.36001e-09	766345	263707	4.5664e-05	3.68972e-06	TRUE	0.0321635
Education	Cigarettes smoked per day	rs4972400	A	G	0.352	0.01156	0.00181	NA	1.7e-10	766345	263707	5.32246e-05	3.23089e-07	TRUE	0.00288495
Education	Cigarettes smoked per day	rs4976445	T	C	0.7432	0.012	0.00197	NA	1.16001e-09	766345	263707	4.84157e-05	3.35601e-06	TRUE	0.0231696
Education	Cigarettes smoked per day	rs4984541	G	A	0.2415	0.01233	0.00207	NA	2.77e-09	766345	263707	4.62959e-05	2.37766e-06	TRUE	0.0197618
Education	Cigarettes smoked per day	rs535307	A	G	0.3231	0.01004	0.00184	NA	4.72999e-08	766345	263707	3.88501e-05	1.99465e-06	TRUE	0.0327381
Education	Cigarettes smoked per day	rs55641816	C	T	0.8622	0.01462	0.00262	rs9545445	2.39999e-08	766345	263707	4.06304e-05	2.57483e-06	TRUE	0.0346304
Education	Cigarettes smoked per day	rs56048629	C	T	0.631	0.01654	0.00176	NA	6.75927e-21	766345	263707	0.000115232	7.50841e-07	TRUE	1.2361e-05
Education	Cigarettes smoked per day	rs56194430	C	T	0.8248	0.01514	0.00232	NA	6.64967e-11	766345	263707	5.55685e-05	2.04771e-05	TRUE	0.19445
Education	Cigarettes smoked per day	rs56330207	A	G	0.2075	0.01184	0.00207	NA	1.05e-08	766345	263707	4.26895e-05	6.74999e-07	TRUE	0.0114012
Education	Cigarettes smoked per day	rs56391344	A	G	0.2381	0.01571	0.00197	NA	1.33999e-15	766345	263707	8.29776e-05	5.34685e-06	TRUE	0.00260652
Education	Cigarettes smoked per day	rs563954	G	A	0.5119	0.00976	0.00175	rs670389	2.29002e-08	766345	263707	4.05866e-05	6.56037e-07	TRUE	0.0137734
Education	Cigarettes smoked per day	rs57016874	T	C	0.04762	0.02902	0.00457	NA	2.09002e-10	766345	263707	5.26158e-05	2.07047e-06	TRUE	0.0100059
Education	Cigarettes smoked per day	rs5763431	T	C	0.5714	0.01125	0.00176	NA	1.52999e-10	766345	263707	5.3313e-05	2.17288e-06	TRUE	0.00984367
Education	Cigarettes smoked per day	rs59123361	G	A	0.8946	0.02094	0.00291	NA	5.86949e-13	766345	263707	6.75639e-05	2.15013e-06	TRUE	0.00277696
Education	Cigarettes smoked per day	rs59484001	C	T	0.94898	0.02926	0.00391	NA	7.41993e-14	766345	263707	7.30702e-05	6.63619e-06	TRUE	0.0081614
Education	Cigarettes smoked per day	rs60096640	A	G	0.90136	0.01574	0.00273	NA	7.82006e-09	766345	263707	4.33753e-05	2.42696e-08	TRUE	0.00439655
Education	Cigarettes smoked per day	rs6067645	G	A	0.534	0.01003	0.00173	NA	6.37999e-09	766345	263707	4.38599e-05	2.44211e-06	TRUE	0.025008
Education	Cigarettes smoked per day	rs6122735	T	C	0.4133	0.0105	0.00174	NA	1.49001e-09	766345	263707	4.75156e-05	1.28174e-06	TRUE	0.0107164
Education	Cigarettes smoked per day	rs6123924	A	G	0.8401	0.01528	0.00235	NA	7.54918e-11	766345	263707	5.5165e-05	1.07696e-05	TRUE	0.0663135
Education	Cigarettes smoked per day	rs613872	G	T	0.1718	0.0175	0.00227	NA	1.20005e-14	766345	263707	7.75474e-05	1.32724e-06	TRUE	0.000698021
Education	Cigarettes smoked per day	rs61757207	A	G	0.98639	0.04941	0.00795	NA	5.09003e-10	766345	263707	5.04023e-05	5.99149e-07	TRUE	0.00508172
Education	Cigarettes smoked per day	rs61996546	T	C	0.4745	0.00965	0.0017	NA	1.33999e-08	766345	263707	4.20451e-05	9.66989e-07	TRUE	0.0148272
Education	Cigarettes smoked per day	rs62157915	C	T	0.05952	0.02091	0.00348	NA	1.96002e-09	766345	263707	4.71092e-05	3.35218e-06	TRUE	0.0257991
Education	Cigarettes smoked per day	rs62166492	A	G	0.91327	0.02846	0.0034	NA	6.02976e-17	766345	263707	9.14217e-05	3.00334e-07	TRUE	6.53777e-05
Education	Cigarettes smoked per day	rs62172885	C	T	0.6599	0.01012	0.00179	NA	1.73002e-08	766345	263707	4.17075e-05	2.00601e-07	TRUE	0.00776326
Education	Cigarettes smoked per day	rs62174974	G	A	0.7772	0.01191	0.00215	NA	2.83002e-08	766345	263707	4.00411e-05	5.68814e-06	TRUE	0.080732
Education	Cigarettes smoked per day	rs62184480	C	T	0.7551	0.01528	0.00191	NA	1.27997e-15	766345	263707	8.35065e-05	9.29066e-07	TRUE	0.00029368
Education	Cigarettes smoked per day	rs62190914	T	C	0.6361	0.01001	0.00176	NA	1.38e-08	766345	263707	4.22086e-05	6.97744e-06	TRUE	0.0876911
Education	Cigarettes smoked per day	rs622169	T	C	0.4677	0.00999	0.00178	NA	1.88999e-08	766345	263707	4.11008e-05	4.5126e-06	TRUE	0.0575944
Education	Cigarettes smoked per day	rs62439690	G	A	0.733	0.01087	0.00194	NA	2.18002e-08	766345	263707	4.09652e-05	2.08189e-09	TRUE	0.00488076
Education	Cigarettes smoked per day	rs635754	A	G	0.5306	0.0134	0.00173	NA	8.0094e-15	766345	263707	7.82817e-05	1.50925e-07	TRUE	0.000178968
Education	Cigarettes smoked per day	rs6429082	C	T	0.5238	0.01078	0.0017	NA	2.37001e-10	766345	263707	5.24679e-05	1.91881e-06	TRUE	0.00946203
Education	Cigarettes smoked per day	rs6436555	A	C	0.4762	0.01012	0.0017	NA	2.69998e-09	766345	263707	4.62402e-05	1.06557e-05	TRUE	0.117318
Education	Cigarettes smoked per day	rs6457996	T	C	0.5527	0.01014	0.0017	NA	2.43002e-09	766345	263707	4.64232e-05	3.52286e-06	TRUE	0.0287708
Education	Cigarettes smoked per day	rs6493265	C	T	0.6105	0.01385	0.00174	NA	1.69981e-15	766345	263707	8.26689e-05	2.30933e-05	TRUE	0.0575873
Education	Cigarettes smoked per day	rs6535149	C	T	0.7075	0.01051	0.00189	NA	2.61999e-08	766345	263707	4.03498e-05	3.47356e-06	TRUE	0.0467993
Education	Cigarettes smoked per day	rs6557171	C	T	0.7245	0.01567	0.00181	NA	4.14954e-18	766345	263707	9.77947e-05	8.41852e-07	TRUE	7.06791e-05
Education	Cigarettes smoked per day	rs6573552	C	T	0.5272	0.01086	0.0017	NA	1.61998e-10	766345	263707	5.32495e-05	3.33327e-07	TRUE	0.00291524
Education	Cigarettes smoked per day	rs66641143	C	T	0.97449	0.03162	0.00486	NA	8.04081e-11	766345	263707	5.52337e-05	2.44973e-08	TRUE	0.00127029
Education	Cigarettes smoked per day	rs6666119	G	A	0.2976	0.01269	0.00183	NA	4.16006e-12	766345	263707	6.27438e-05	9.51822e-07	TRUE	0.0020946
Education	Cigarettes smoked per day	rs66671632	C	T	0.8724	0.01838	0.00254	NA	4.58987e-13	766345	263707	6.83236e-05	1.2931e-05	TRUE	0.0385913
Education	Cigarettes smoked per day	rs6731373	G	A	0.6633	0.01256	0.00181	NA	3.46976e-12	766345	263707	6.28307e-05	1.22106e-06	TRUE	0.00251449
Education	Cigarettes smoked per day	rs6736898	A	G	0.6173	0.01032	0.00178	NA	6.09004e-09	766345	263707	4.38609e-05	3.56458e-06	TRUE	0.0359731
Education	Cigarettes smoked per day	rs67885444	T	C	0.1718	0.01406	0.00232	NA	1.47999e-09	766345	263707	4.79237e-05	2.8365e-07	TRUE	0.0046481
Education	Cigarettes smoked per day	rs6805241	T	C	0.8027	0.01413	0.00203	NA	3.0903e-12	766345	263707	6.32181e-05	6.06739e-07	TRUE	0.00148892
Education	Cigarettes smoked per day	rs6821231	C	T	0.733	0.01217	0.00197	NA	6.05996e-10	766345	263707	4.97971e-05	5.15727e-07	TRUE	0.00499072
Education	Cigarettes smoked per day	rs6871635	G	A	0.5629	0.00946	0.00173	NA	4.62999e-08	766345	263707	3.90166e-05	4.74013e-06	TRUE	0.0714813
Education	Cigarettes smoked per day	rs6917204	T	C	0.7721	0.01185	0.00213	NA	2.65999e-08	766345	263707	4.03866e-05	5.87779e-08	TRUE	0.00677858
Education	Cigarettes smoked per day	rs6959891	A	G	0.7041	0.01136	0.00189	NA	1.74e-09	766345	263707	4.714e-05	3.65938e-06	TRUE	0.0282448
Education	Cigarettes smoked per day	rs7012546	T	C	0.4201	0.01009	0.00172	NA	4.93003e-09	766345	263707	4.49038e-05	4.09548e-06	TRUE	0.0382852
Education	Cigarettes smoked per day	rs702606	T	C	0.8299	0.01427	0.0025	NA	1.12001e-08	766345	263707	4.25134e-05	6.90158e-06	TRUE	0.0846257
Education	Cigarettes smoked per day	rs7029718	A	G	0.4354	0.02439	0.00174	NA	1.85012e-44	766345	263707	0.000256325	1.74057e-07	TRUE	4.94004e-12
Education	Cigarettes smoked per day	rs710629	A	G	0.6565	0.01053	0.00177	NA	2.95999e-09	766345	263707	4.61814e-05	1.26278e-06	TRUE	0.0119926
Education	Cigarettes smoked per day	rs7108020	A	C	0.6616	0.01094	0.00178	NA	7.35005e-10	766345	263707	4.9289e-05	5.15725e-06	TRUE	0.035392
Education	Cigarettes smoked per day	rs7117878	C	A	0.6956	0.01036	0.00182	NA	1.17999e-08	766345	263707	4.228e-05	2.11595e-05	TRUE	0.399422
Education	Cigarettes smoked per day	rs7139165	A	C	0.7058	0.01136	0.00195	rs2372376	5.29005e-09	766345	263707	4.42838e-05	5.49853e-06	TRUE	0.0562659
Education	Cigarettes smoked per day	rs71415374	T	C	0.05952	0.02142	0.00307	NA	2.93022e-12	766345	263707	6.35201e-05	9.97332e-08	TRUE	0.000697972
Education	Cigarettes smoked per day	rs71646142	T	C	0.1735	0.01286	0.00217	NA	3.11e-09	766345	263707	4.58268e-05	6.37075e-07	TRUE	0.00816941
Education	Cigarettes smoked per day	rs7188873	A	G	0.381	0.0106	0.00175	NA	1.33999e-09	766345	263707	4.78731e-05	1.65336e-06	TRUE	0.0125885
Education	Cigarettes smoked per day	rs7215889	T	C	0.7449	0.01132	0.00196	NA	7.05992e-09	766345	263707	4.3525e-05	1.42961e-05	TRUE	0.212219
Education	Cigarettes smoked per day	rs7257460	T	C	0.7296	0.01145	0.00189	NA	1.25e-09	766345	263707	4.78898e-05	3.17778e-07	TRUE	0.00486881
Education	Cigarettes smoked per day	rs72693550	C	A	0.8759	0.01542	0.00234	NA	4.56983e-11	766345	263707	5.66617e-05	7.28085e-07	TRUE	0.00311383
Education	Cigarettes smoked per day	rs72786644	A	G	0.2007	0.0139	0.00219	rs10061069	2.13e-10	766345	263707	5.25648e-05	1.55098e-06	TRUE	0.00781891
Education	Cigarettes smoked per day	rs72802200	A	G	0.97789	0.04604	0.00838	NA	3.86999e-08	766345	263707	3.9386e-05	2.80618e-07	TRUE	0.0109218
Education	Cigarettes smoked per day	rs728054	G	A	0.6378	0.01274	0.00177	NA	6.64967e-13	766345	263707	6.75989e-05	8.26682e-08	TRUE	0.000440603
Education	Cigarettes smoked per day	rs72828517	C	T	0.1412	0.01836	0.00224	NA	2.83009e-16	766345	263707	8.76573e-05	3.48873e-06	TRUE	0.000900786
Education	Cigarettes smoked per day	rs72829857	G	A	0.2449	0.01516	0.00202	NA	5.39014e-14	766345	263707	7.34921e-05	4.43678e-08	TRUE	0.000212244
Education	Cigarettes smoked per day	rs72840994	G	T	0.182	0.01247	0.00216	NA	7.76998e-09	766345	263707	4.34894e-05	4.39887e-07	TRUE	0.00860707
Education	Cigarettes smoked per day	rs72972965	A	C	0.3503	0.01015	0.00183	NA	2.84001e-08	766345	263707	4.01411e-05	3.57974e-06	TRUE	0.0490331
Education	Cigarettes smoked per day	rs7321274	A	G	0.8044	0.01275	0.00211	rs12585322	1.59001e-09	766345	263707	4.76444e-05	6.82575e-06	TRUE	0.0574085
Education	Cigarettes smoked per day	rs73301698	G	A	0.7738	0.01291	0.00208	NA	5.81005e-10	766345	263707	5.02667e-05	2.83272e-07	TRUE	0.00367624
Education	Cigarettes smoked per day	rs7332724	C	T	0.7381	0.01149	0.00189	NA	1.26e-09	766345	263707	4.8225e-05	5.80194e-08	TRUE	0.00298483
Education	Cigarettes smoked per day	rs73344830	A	G	0.398	0.0172	0.00172	NA	1.94984e-23	766345	263707	0.000130473	3.77314e-06	TRUE	2.67786e-05
Education	Cigarettes smoked per day	rs736282	T	C	0.4847	0.01082	0.0017	NA	2.07e-10	766345	263707	5.2858e-05	2.3359e-05	TRUE	0.28033
Education	Cigarettes smoked per day	rs73874335	C	T	0.94048	0.0199	0.00361	NA	3.40001e-08	766345	263707	3.96507e-05	7.54633e-06	TRUE	0.115862
Education	Cigarettes smoked per day	rs743316	T	C	0.818	0.01185	0.00208	NA	1.2e-08	766345	263707	4.23515e-05	5.80195e-08	TRUE	0.00550506
Education	Cigarettes smoked per day	rs74545339	G	A	0.91156	0.01626	0.00269	NA	1.43999e-09	766345	263707	4.76752e-05	6.56036e-07	TRUE	0.00694144
Education	Cigarettes smoked per day	rs74701752	T	G	0.09524	0.01591	0.00285	NA	2.38002e-08	766345	263707	4.0664e-05	3.26502e-07	TRUE	0.0101267
Education	Cigarettes smoked per day	rs74944275	T	C	0.02891	0.02739	0.00424	NA	1.02e-10	766345	263707	5.4451e-05	7.1671e-07	TRUE	0.00380923
Education	Cigarettes smoked per day	rs7526112	T	G	0.6429	0.01215	0.00177	NA	6.09958e-12	766345	263707	6.14832e-05	6.5224e-07	TRUE	0.00183654
Education	Cigarettes smoked per day	rs75708852	C	A	0.97109	0.02792	0.00498	NA	2.09002e-08	766345	263707	4.10139e-05	7.69799e-07	TRUE	0.0143623
Education	Cigarettes smoked per day	rs75755471	G	A	0.92347	0.01891	0.00344	NA	3.79001e-08	766345	263707	3.94299e-05	7.39456e-06	TRUE	0.114818
Education	Cigarettes smoked per day	rs7575637	A	G	0.4779	0.01136	0.00171	NA	2.86022e-11	766345	263707	5.75859e-05	2.77961e-06	TRUE	0.00872022
Education	Cigarettes smoked per day	rs7597126	C	T	0.5221	0.01009	0.00172	NA	4.20001e-09	766345	263707	4.49038e-05	1.14522e-06	TRUE	0.0126254
Education	Cigarettes smoked per day	rs7603132	A	G	0.1548	0.01317	0.00215	NA	9.17001e-10	766345	263707	4.8961e-05	7.77377e-06	TRUE	0.0622662
Education	Cigarettes smoked per day	rs76076331	T	C	0.131	0.01873	0.00248	NA	4.40048e-14	766345	263707	7.44246e-05	2.33594e-06	TRUE	0.00166473
Education	Cigarettes smoked per day	rs7625428	T	C	0.5986	0.00989	0.00174	NA	1.26e-08	766345	263707	4.21553e-05	9.78366e-08	TRUE	0.00619355
Education	Cigarettes smoked per day	rs76608582	A	C	0.04082	0.02798	0.00445	NA	3.11e-10	766345	263707	5.15858e-05	1.1035e-05	TRUE	0.0872707
Education	Cigarettes smoked per day	rs77025239	G	A	0.8912	0.01422	0.00234	NA	1.32999e-09	766345	263707	4.81863e-05	3.01472e-06	TRUE	0.0211284
Education	Cigarettes smoked per day	rs77128898	C	T	0.97789	0.02769	0.00482	NA	9.47e-09	766345	263707	4.30636e-05	1.44859e-07	TRUE	0.00617891
Education	Cigarettes smoked per day	rs7737905	G	T	0.7228	0.01285	0.00188	NA	8.34065e-12	766345	263707	6.09594e-05	2.60897e-06	TRUE	0.00608958
Education	Cigarettes smoked per day	rs77702819	T	G	0.08333	0.01863	0.00298	NA	3.92004e-10	766345	263707	5.09974e-05	1.99465e-06	TRUE	0.0111615
Education	Cigarettes smoked per day	rs7796203	G	A	0.4745	0.01074	0.00171	NA	3.59998e-10	766345	263707	5.1472e-05	2.12357e-06	TRUE	0.0113289
Education	Cigarettes smoked per day	rs7803932	A	G	0.1565	0.0143	0.00226	NA	2.44e-10	766345	263707	5.22407e-05	1.54339e-06	TRUE	0.00802001
Education	Cigarettes smoked per day	rs78721320	A	G	0.2041	0.01307	0.00219	NA	2.27997e-09	766345	263707	4.6475e-05	6.48447e-06	TRUE	0.0585263
Education	Cigarettes smoked per day	rs790647	C	A	0.7653	0.01482	0.00202	NA	2.1702e-13	766345	263707	7.02328e-05	1.38033e-06	TRUE	0.00141428
Education	Cigarettes smoked per day	rs7924036	T	G	0.5391	0.01501	0.0017	NA	1.07004e-18	766345	263707	0.000101718	2.2904e-05	TRUE	0.0188964
Education	Cigarettes smoked per day	rs79265434	G	A	0.1173	0.02331	0.00262	NA	6.07995e-19	766345	263707	0.000103279	1.94912e-05	TRUE	0.0108953
Education	Cigarettes smoked per day	rs79269403	A	G	0.2228	0.01447	0.00204	NA	1.17004e-12	766345	263707	6.56485e-05	1.12245e-05	TRUE	0.0352965
Education	Cigarettes smoked per day	rs79375112	A	G	0.8639	0.01529	0.00257	NA	2.63003e-09	766345	263707	4.61855e-05	9.70772e-06	TRUE	0.103066
Education	Cigarettes smoked per day	rs795230	T	C	0.4184	0.00952	0.00172	NA	2.97002e-08	766345	263707	3.99739e-05	3.61388e-06	TRUE	0.0501753
Education	Cigarettes smoked per day	rs79523955	A	G	0.90476	0.01802	0.00283	NA	1.86999e-10	766345	263707	5.29042e-05	4.01963e-06	TRUE	0.0196102
Education	Cigarettes smoked per day	rs80171383	A	G	0.1241	0.0145	0.00241	NA	1.83e-09	766345	263707	4.72344e-05	1.80884e-07	TRUE	0.00429224
Education	Cigarettes smoked per day	rs8020034	A	G	0.2058	0.01782	0.00223	NA	1.17004e-15	766345	263707	8.33194e-05	3.3636e-06	TRUE	0.00123418
Education	Cigarettes smoked per day	rs818415	G	T	0.182	0.01235	0.00219	NA	1.72001e-08	766345	263707	4.14958e-05	7.01537e-06	TRUE	0.0929328
Education	Cigarettes smoked per day	rs837080	C	T	0.4932	0.01092	0.0017	rs401526	1.43001e-10	766345	263707	5.38395e-05	8.9493e-06	TRUE	0.0542223
Education	Cigarettes smoked per day	rs892612	C	A	0.8418	0.01464	0.00237	NA	6.62995e-10	766345	263707	4.97898e-05	2.20701e-06	TRUE	0.0136072
Education	Cigarettes smoked per day	rs9289300	C	T	0.1837	0.01512	0.00234	NA	1.09999e-10	766345	263707	5.44785e-05	1.05419e-05	TRUE	0.0670692
Education	Cigarettes smoked per day	rs9320493	A	G	0.1361	0.01394	0.0024	NA	6.12999e-09	766345	263707	4.40211e-05	2.05912e-06	TRUE	0.0212644
Education	Cigarettes smoked per day	rs9342482	T	G	0.2908	0.01264	0.00197	NA	1.36e-10	766345	263707	5.37174e-05	5.30896e-07	TRUE	0.00345898
Education	Cigarettes smoked per day	rs9371881	A	G	0.3537	0.01036	0.00178	NA	5.75997e-09	766345	263707	4.42015e-05	2.95406e-06	TRUE	0.0289932
Education	Cigarettes smoked per day	rs9372625	A	G	0.4133	0.02383	0.00176	NA	6.75927e-42	766345	263707	0.000239164	1.04661e-05	TRUE	6.04185e-08
Education	Cigarettes smoked per day	rs9384679	C	T	0.5918	0.00959	0.00176	NA	4.88e-08	766345	263707	3.87411e-05	2.35869e-06	TRUE	0.0378282
Education	Cigarettes smoked per day	rs9386319	G	A	0.4269	0.00991	0.00174	NA	1.26999e-08	766345	263707	4.2326e-05	5.34686e-06	TRUE	0.0632401
Education	Cigarettes smoked per day	rs9386787	G	A	0.5136	0.00958	0.0017	NA	1.81999e-08	766345	263707	4.14374e-05	1.2893e-05	TRUE	0.207362
Education	Cigarettes smoked per day	rs9388490	T	C	0.4235	0.00972	0.00171	NA	1.43001e-08	766345	263707	4.21598e-05	3.13985e-06	TRUE	0.0365115
Education	Cigarettes smoked per day	rs9436866	C	A	0.09524	0.01882	0.00289	NA	7.45075e-11	766345	263707	5.53345e-05	3.02989e-07	TRUE	0.00227983
Education	Cigarettes smoked per day	rs9513416	G	A	0.1395	0.01316	0.00232	NA	1.45999e-08	766345	263707	4.1985e-05	2.52175e-10	TRUE	0.00419584
Education	Cigarettes smoked per day	rs9536961	G	A	0.3895	0.01242	0.0018	NA	4.96021e-12	766345	263707	6.21224e-05	4.323e-06	TRUE	0.0101625
Education	Cigarettes smoked per day	rs9557378	G	A	0.7432	0.01094	0.00193	NA	1.45001e-08	766345	263707	4.19255e-05	8.11506e-06	TRUE	0.108218
Education	Cigarettes smoked per day	rs968454	A	G	0.7313	0.01102	0.00198	NA	2.52e-08	766345	263707	4.04196e-05	1.25517e-05	TRUE	0.212467
Education	Cigarettes smoked per day	rs9704097	C	A	0.5272	0.0103	0.00171	NA	1.61002e-09	766345	263707	4.73411e-05	1.23623e-06	TRUE	0.0106132
Education	Cigarettes smoked per day	rs9933256	A	G	0.5918	0.01134	0.00172	rs8044618	4.56983e-11	766345	263707	5.67181e-05	5.00561e-07	TRUE	0.00250696
Education	Cigarettes smoked per day	rs9936270	C	T	0.6922	0.0136	0.00198	NA	6.42984e-12	766345	263707	6.15598e-05	2.24872e-06	TRUE	0.00493666
Education	Cigarettes smoked per day	rs998887	A	C	0.4898	0.01272	0.0017	NA	7.41993e-14	766345	263707	7.30502e-05	6.33283e-08	TRUE	0.000238429

## Sheet: Edu-Pack years
Exposure	Outcome	SNP	Effect allele	Other allele	Effect allele frequency	Beta	Standard Error	Proxy SNP	P	Samplesize.exposure	Samplesize.outcome	rsq.exposure	rsq.outcome	Steiger_dir	Steiger_pval
Education	Pack years of smoking	rs10060023	T	C	0.3622	0.01178	0.00182	NA	9.58959e-11	766345	142387	5.46639e-05	8.0622e-06	TRUE	0.114538
Education	Pack years of smoking	rs10098073	C	A	0.5	0.01185	0.00171	NA	3.71022e-12	766345	142387	6.26605e-05	1.83617e-05	TRUE	0.208327
Education	Pack years of smoking	rs10120798	G	A	0.5833	0.01028	0.00173	NA	2.74e-09	766345	142387	4.60735e-05	2.45969e-05	TRUE	0.526385
Education	Pack years of smoking	rs10145520	G	T	0.2058	0.01191	0.00213	NA	2.17e-08	766345	142387	4.07965e-05	1.50244e-05	TRUE	0.384214
Education	Pack years of smoking	rs10215082	G	A	0.5612	0.01303	0.00172	NA	3.32966e-14	766345	142387	7.48818e-05	1.92131e-05	TRUE	0.138941
Education	Pack years of smoking	rs10402747	T	C	0.551	0.0097	0.00172	NA	1.73002e-08	766345	142387	4.14997e-05	2.86993e-05	TRUE	0.706964
Education	Pack years of smoking	rs1043209	A	G	0.619	0.01364	0.00174	NA	4.21988e-15	766345	142387	8.01811e-05	2.37593e-06	TRUE	0.0102047
Education	Pack years of smoking	rs10433551	A	G	0.1003	0.01448	0.00265	NA	4.72999e-08	766345	142387	3.89588e-05	1.17402e-05	TRUE	0.329275
Education	Pack years of smoking	rs10456918	C	A	0.182	0.01485	0.00224	NA	3.67029e-11	766345	142387	5.73467e-05	7.23092e-06	TRUE	0.0905801
Education	Pack years of smoking	rs10460095	G	A	0.4133	0.01066	0.00171	NA	4.87001e-10	766345	142387	5.07081e-05	4.13662e-05	TRUE	0.811208
Education	Pack years of smoking	rs10496091	G	A	0.7109	0.01403	0.00188	NA	7.46965e-14	766345	142387	7.26683e-05	9.67212e-06	TRUE	0.0606126
Education	Pack years of smoking	rs1051474	C	T	0.2738	0.01301	0.00188	NA	4.85959e-12	766345	142387	6.24868e-05	3.32352e-05	TRUE	0.458369
Education	Pack years of smoking	rs10519504	T	G	0.1446	0.01381	0.00235	NA	3.92004e-09	766345	142387	4.50618e-05	3.83687e-06	TRUE	0.0994788
Education	Pack years of smoking	rs1054442	C	A	0.3282	0.01426	0.00177	NA	8.41977e-16	766345	142387	8.46901e-05	1.27179e-05	TRUE	0.0507921
Education	Pack years of smoking	rs10616	T	C	0.2993	0.0103	0.00185	NA	2.74e-08	766345	142387	4.04474e-05	2.85595e-05	TRUE	0.724857
Education	Pack years of smoking	rs10752262	T	C	0.3741	0.01072	0.00174	NA	7.79992e-10	766345	142387	4.95275e-05	6.85494e-07	TRUE	0.0314141
Education	Pack years of smoking	rs10765775	A	G	0.3963	0.01488	0.00176	NA	2.61999e-17	766345	142387	9.32646e-05	4.96712e-05	TRUE	0.365821
Education	Pack years of smoking	rs10795831	G	T	0.7908	0.01223	0.00208	NA	3.98997e-09	766345	142387	4.51111e-05	5.50684e-06	TRUE	0.129962
Education	Pack years of smoking	rs10797055	G	A	0.5102	0.00986	0.00172	NA	1.03999e-08	766345	142387	4.288e-05	2.07646e-07	TRUE	0.0347528
Education	Pack years of smoking	rs10810099	G	A	0.7177	0.015	0.0019	NA	3.30979e-15	766345	142387	8.13236e-05	4.76735e-05	TRUE	0.463947
Education	Pack years of smoking	rs10853455	G	T	0.7857	0.01163	0.00211	NA	3.61002e-08	766345	142387	3.96419e-05	3.30392e-06	TRUE	0.120684
Education	Pack years of smoking	rs10856785	C	T	0.2704	0.01132	0.00192	NA	3.83001e-09	766345	142387	4.53573e-05	1.97315e-06	TRUE	0.0647459
Education	Pack years of smoking	rs10879676	C	T	0.4082	0.00982	0.00173	NA	1.26e-08	766345	142387	4.20426e-05	1.32088e-06	TRUE	0.0645143
Education	Pack years of smoking	rs10887801	T	G	0.4371	0.01087	0.00171	NA	2.27002e-10	766345	142387	5.27255e-05	6.35281e-08	TRUE	0.0151468
Education	Pack years of smoking	rs10906186	T	C	0.4354	0.00991	0.00172	NA	7.91006e-09	766345	142387	4.3316e-05	2.10421e-05	TRUE	0.489508
Education	Pack years of smoking	rs10940921	T	G	0.4303	0.01089	0.00177	NA	7.00003e-10	766345	142387	4.93929e-05	2.63671e-06	TRUE	0.0611104
Education	Pack years of smoking	rs10984445	A	G	0.4626	0.01158	0.00171	NA	1.17004e-11	766345	142387	5.98378e-05	1.42058e-07	TRUE	0.0107743
Education	Pack years of smoking	rs10994777	A	G	0.1395	0.0146	0.00232	NA	3.36001e-10	766345	142387	5.16754e-05	7.0394e-06	TRUE	0.116037
Education	Pack years of smoking	rs11019128	C	T	0.6088	0.01123	0.00175	NA	1.43001e-10	766345	142387	5.37325e-05	1.37381e-06	TRUE	0.0328467
Education	Pack years of smoking	rs11023749	A	G	0.6701	0.01132	0.0018	NA	2.95999e-10	766345	142387	5.16062e-05	8.77116e-06	TRUE	0.143444
Education	Pack years of smoking	rs1105307	G	A	0.7551	0.01173	0.00195	NA	1.67001e-09	766345	142387	4.72153e-05	2.95634e-06	TRUE	0.0742166
Education	Pack years of smoking	rs1106090	A	G	0.6259	0.01173	0.00175	NA	2.08978e-11	766345	142387	5.86234e-05	5.05205e-05	TRUE	0.849165
Education	Pack years of smoking	rs11081529	T	C	0.7432	0.01311	0.00186	NA	1.82012e-12	766345	142387	6.48229e-05	9.01625e-06	TRUE	0.0802095
Education	Pack years of smoking	rs111821073	T	C	0.1633	0.01385	0.00237	NA	4.84998e-09	766345	142387	4.45616e-05	3.93869e-05	TRUE	0.889881
Education	Pack years of smoking	rs111852224	T	C	0.1582	0.01663	0.00262	NA	2.34002e-10	766345	142387	5.25697e-05	3.43153e-05	TRUE	0.629399
Education	Pack years of smoking	rs11210934	A	G	0.716	0.01275	0.00194	NA	4.83949e-11	766345	142387	5.63598e-05	8.54715e-06	TRUE	0.112196
Education	Pack years of smoking	rs11223560	A	G	0.6173	0.00995	0.00173	NA	9.6801e-09	766345	142387	4.3163e-05	1.53633e-05	TRUE	0.358417
Education	Pack years of smoking	rs112687095	A	G	0.165	0.01325	0.00238	NA	2.42003e-08	766345	142387	4.04424e-05	1.35427e-07	TRUE	0.0378786
Education	Pack years of smoking	rs113182709	A	G	0.02381	0.03225	0.00567	NA	1.29e-08	766345	142387	4.22135e-05	8.98943e-06	TRUE	0.225329
Education	Pack years of smoking	rs1143770	T	C	0.5918	0.01136	0.00172	NA	4.31023e-11	766345	142387	5.69183e-05	4.7077e-06	TRUE	0.062536
Education	Pack years of smoking	rs115438240	G	T	0.06463	0.02162	0.00378	NA	1.07999e-08	766345	142387	4.26861e-05	1.40873e-05	TRUE	0.335347
Education	Pack years of smoking	rs11601122	A	G	0.8503	0.01947	0.0023	NA	2.23975e-17	766345	142387	9.35002e-05	5.0768e-08	TRUE	0.00106526
Education	Pack years of smoking	rs11620355	A	G	0.1156	0.01756	0.003	NA	4.77002e-09	766345	142387	4.47058e-05	2.09193e-06	TRUE	0.069409
Education	Pack years of smoking	rs11623285	G	T	0.1207	0.01413	0.00251	NA	1.72001e-08	766345	142387	4.13519e-05	6.6675e-06	TRUE	0.182346
Education	Pack years of smoking	rs11627087	A	G	0.91497	0.01788	0.00325	NA	3.70997e-08	766345	142387	3.94937e-05	2.43466e-06	TRUE	0.101631
Education	Pack years of smoking	rs11635092	G	A	0.6361	0.01231	0.00177	NA	3.88956e-12	766345	142387	6.3113e-05	5.9649e-07	TRUE	0.0129443
Education	Pack years of smoking	rs11646221	T	G	0.5646	0.01144	0.00172	NA	3.01023e-11	766345	142387	5.77227e-05	1.16287e-05	TRUE	0.146759
Education	Pack years of smoking	rs11655029	C	T	0.6718	0.0109	0.00183	NA	2.84001e-09	766345	142387	4.62922e-05	4.23827e-05	TRUE	0.918952
Education	Pack years of smoking	rs11657342	A	G	0.3554	0.01404	0.00191	NA	1.93999e-13	766345	142387	7.0504e-05	1.78462e-07	TRUE	0.00572244
Education	Pack years of smoking	rs11663602	C	A	0.7432	0.01213	0.0019	NA	1.63999e-10	766345	142387	5.31824e-05	1.93044e-05	TRUE	0.315103
Education	Pack years of smoking	rs11678980	G	A	0.5544	0.01744	0.00172	NA	4.29042e-24	766345	142387	0.000134139	2.14289e-05	TRUE	0.0159788
Education	Pack years of smoking	rs11681861	T	G	0.8435	0.01435	0.00259	NA	2.87998e-08	766345	142387	4.00556e-05	1.7388e-06	TRUE	0.0825298
Education	Pack years of smoking	rs11694904	T	C	0.3384	0.01215	0.00185	NA	4.77969e-11	766345	142387	5.6281e-05	1.79655e-06	TRUE	0.0327455
Education	Pack years of smoking	rs11703948	G	A	0.07483	0.01737	0.00285	NA	1.06001e-09	766345	142387	4.84692e-05	7.26008e-07	TRUE	0.03424
Education	Pack years of smoking	rs11732657	G	A	0.2993	0.01274	0.00197	NA	9.53894e-11	766345	142387	5.45707e-05	7.79177e-06	TRUE	0.111255
Education	Pack years of smoking	rs11871429	A	G	0.7959	0.01425	0.00202	NA	1.91999e-12	766345	142387	6.49345e-05	9.69096e-06	TRUE	0.0865941
Education	Pack years of smoking	rs12030427	A	G	0.3027	0.01085	0.00198	NA	4.34e-08	766345	142387	3.91822e-05	1.41525e-05	TRUE	0.386774
Education	Pack years of smoking	rs12151248	C	T	0.8895	0.01573	0.00271	NA	6.74994e-09	766345	142387	4.39619e-05	8.60449e-11	TRUE	0.0217697
Education	Pack years of smoking	rs12170452	A	G	0.4371	0.01153	0.00171	NA	1.39991e-11	766345	142387	5.93222e-05	2.60822e-05	TRUE	0.368516
Education	Pack years of smoking	rs12273435	G	A	0.8027	0.01152	0.0021	NA	3.96004e-08	766345	142387	3.92669e-05	1.0417e-05	TRUE	0.292331
Education	Pack years of smoking	rs12290350	T	C	0.233	0.013	0.00209	NA	4.70002e-10	766345	142387	5.04834e-05	4.64901e-06	TRUE	0.0863523
Education	Pack years of smoking	rs12364080	C	T	0.1276	0.01389	0.0025	NA	2.89001e-08	766345	142387	4.02795e-05	2.56673e-05	TRUE	0.657283
Education	Pack years of smoking	rs12375949	C	T	0.5697	0.01447	0.00172	NA	3.30979e-17	766345	142387	9.23457e-05	6.29946e-05	TRUE	0.562128
Education	Pack years of smoking	rs12468040	T	G	0.3963	0.01432	0.00175	NA	2.4598e-16	766345	142387	8.73673e-05	4.62423e-05	TRUE	0.377455
Education	Pack years of smoking	rs12503522	C	T	0.7517	0.01125	0.00188	NA	2.24001e-09	766345	142387	4.67246e-05	1.76728e-05	TRUE	0.361802
Education	Pack years of smoking	rs12515541	G	T	0.4082	0.01135	0.00174	NA	6.95024e-11	766345	142387	5.55195e-05	8.4444e-06	TRUE	0.115246
Education	Pack years of smoking	rs12574281	C	A	0.3997	0.01077	0.00176	NA	8.84993e-10	766345	142387	4.88609e-05	2.63812e-06	TRUE	0.0629714
Education	Pack years of smoking	rs12602286	T	G	0.8861	0.01701	0.00255	NA	2.36974e-11	766345	142387	5.80604e-05	1.47737e-05	TRUE	0.190696
Education	Pack years of smoking	rs12643771	T	C	0.3112	0.01518	0.00184	NA	1.6099e-16	766345	142387	8.88068e-05	8.24207e-09	TRUE	0.00122014
Education	Pack years of smoking	rs12646216	T	C	0.3912	0.01062	0.00174	NA	1.09999e-09	766345	142387	4.86078e-05	7.14285e-07	TRUE	0.0337475
Education	Pack years of smoking	rs12646297	G	A	0.2874	0.0111	0.00187	NA	2.76001e-09	766345	142387	4.59748e-05	2.49171e-05	TRUE	0.535348
Education	Pack years of smoking	rs12655753	G	A	0.97619	0.02903	0.00509	NA	1.17999e-08	766345	142387	4.24441e-05	3.47446e-05	TRUE	0.829762
Education	Pack years of smoking	rs12682775	C	T	0.2143	0.01187	0.00204	NA	5.99004e-09	766345	142387	4.41773e-05	2.83791e-05	TRUE	0.647521
Education	Pack years of smoking	rs12694681	T	G	0.7075	0.01123	0.00183	NA	9.06004e-10	766345	142387	4.91375e-05	2.42228e-07	TRUE	0.0239133
Education	Pack years of smoking	rs12716848	G	A	0.4439	0.00969	0.00174	NA	2.43002e-08	766345	142387	4.04677e-05	6.29294e-06	TRUE	0.181841
Education	Pack years of smoking	rs12724430	T	G	0.4558	0.00979	0.0017	NA	8.31994e-09	766345	142387	4.32739e-05	9.99252e-07	TRUE	0.0532193
Education	Pack years of smoking	rs12778624	T	G	0.7772	0.01099	0.00196	NA	2.01999e-08	766345	142387	4.10244e-05	1.08516e-06	TRUE	0.0630958
Education	Pack years of smoking	rs12908232	A	G	0.4932	0.00975	0.0017	NA	1e-08	766345	142387	4.2921e-05	1.50161e-07	TRUE	0.0326848
Education	Pack years of smoking	rs1291818	T	C	0.4847	0.01085	0.0017	NA	1.78e-10	766345	142387	5.31515e-05	4.99106e-06	TRUE	0.0797413
Education	Pack years of smoking	rs12926704	G	A	0.91497	0.01737	0.00269	NA	1.03001e-10	766345	142387	5.44062e-05	8.29674e-08	TRUE	0.0140427
Education	Pack years of smoking	rs13010288	T	G	0.1241	0.01953	0.00252	NA	1.03992e-14	766345	142387	7.83693e-05	3.09811e-05	TRUE	0.254738
Education	Pack years of smoking	rs13010566	C	A	0.5612	0.0106	0.0017	NA	4.58997e-10	766345	142387	5.07304e-05	6.36944e-07	TRUE	0.0284103
Education	Pack years of smoking	rs13029509	G	A	0.5323	0.01049	0.0017	NA	7.17001e-10	766345	142387	4.96831e-05	2.99978e-05	TRUE	0.586023
Education	Pack years of smoking	rs13035874	G	A	0.6667	0.01114	0.00178	NA	4.34e-10	766345	142387	5.11075e-05	4.50339e-07	TRUE	0.0247847
Education	Pack years of smoking	rs13090388	T	C	0.3095	0.02852	0.00184	NA	4.29042e-54	766345	142387	0.000313404	7.41272e-05	TRUE	0.00162365
Education	Pack years of smoking	rs13091704	C	A	0.7551	0.0108	0.00197	NA	4.10998e-08	766345	142387	3.9217e-05	8.32744e-06	TRUE	0.241967
Education	Pack years of smoking	rs13145650	C	T	0.09184	0.01918	0.00306	NA	3.79997e-10	766345	142387	5.12636e-05	9.66793e-10	TRUE	0.0135005
Education	Pack years of smoking	rs13147223	A	G	0.5969	0.01087	0.00176	NA	7.09006e-10	766345	142387	4.97724e-05	1.44501e-06	TRUE	0.0425435
Education	Pack years of smoking	rs13163062	T	C	0.4167	0.01007	0.00172	NA	4.70999e-09	766345	142387	4.47259e-05	2.29668e-05	TRUE	0.511308
Education	Pack years of smoking	rs1334297	A	G	0.784	0.02449	0.00192	NA	3.05985e-37	766345	142387	0.000212256	2.75305e-05	TRUE	0.00123532
Education	Pack years of smoking	rs1335482	T	C	0.5816	0.0096	0.0017	NA	1.63001e-08	766345	142387	4.16105e-05	2.99507e-05	TRUE	0.734707
Education	Pack years of smoking	rs13422673	C	T	0.5153	0.01201	0.0017	NA	1.7398e-12	766345	142387	6.51233e-05	7.90584e-06	TRUE	0.0684387
Education	Pack years of smoking	rs1364626	T	C	0.4167	0.00956	0.00171	NA	2.15001e-08	766345	142387	4.07833e-05	4.28375e-06	TRUE	0.134716
Education	Pack years of smoking	rs139244147	G	A	0.95408	0.02095	0.00365	NA	9.90011e-09	766345	142387	4.29873e-05	3.96031e-05	TRUE	0.927281
Education	Pack years of smoking	rs139612798	C	T	0.05442	0.02918	0.00511	NA	1.10999e-08	766345	142387	4.25488e-05	2.75389e-12	TRUE	0.0238354
Education	Pack years of smoking	rs1405876	T	G	0.6412	0.01038	0.00177	NA	4.39997e-09	766345	142387	4.48751e-05	7.93708e-07	TRUE	0.0441562
Education	Pack years of smoking	rs1427298	T	C	0.4116	0.0102	0.00172	NA	3.27997e-09	766345	142387	4.58881e-05	2.52231e-05	TRUE	0.543814
Education	Pack years of smoking	rs143163770	C	T	0.869	0.01625	0.00258	NA	3.22003e-10	766345	142387	5.17633e-05	1.142e-05	TRUE	0.18613
Education	Pack years of smoking	rs143386970	T	C	0.8673	0.016	0.00286	NA	2.19999e-08	766345	142387	4.08382e-05	4.0677e-06	TRUE	0.129629
Education	Pack years of smoking	rs1458145	C	T	0.3827	0.01001	0.00178	NA	1.74e-08	766345	142387	4.12655e-05	2.16196e-05	TRUE	0.538694
Education	Pack years of smoking	rs1461515	A	G	0.4898	0.0093	0.0017	NA	4.54999e-08	766345	142387	3.90506e-05	1.65359e-06	TRUE	0.0854615
Education	Pack years of smoking	rs152603	G	A	0.3861	0.01019	0.00177	NA	9.47e-09	766345	142387	4.32474e-05	3.79225e-06	TRUE	0.108708
Education	Pack years of smoking	rs1527878	G	A	0.25	0.01182	0.00199	NA	3.07999e-09	766345	142387	4.60347e-05	1.86594e-06	TRUE	0.0604114
Education	Pack years of smoking	rs1558727	C	T	0.5153	0.01069	0.0017	NA	3.09001e-10	766345	142387	5.15955e-05	9.73592e-06	TRUE	0.159173
Education	Pack years of smoking	rs1566085	T	G	0.5697	0.01645	0.00171	NA	6.90081e-22	766345	142387	0.000120744	7.16047e-06	TRUE	0.00396975
Education	Pack years of smoking	rs1566504	T	C	0.2432	0.01126	0.00203	NA	3.05e-08	766345	142387	4.01462e-05	2.96895e-06	TRUE	0.109926
Education	Pack years of smoking	rs1569092	A	G	0.182	0.01807	0.00234	NA	1.16011e-14	766345	142387	7.78086e-05	6.7519e-05	TRUE	0.834225
Education	Pack years of smoking	rs1569723	A	C	0.7432	0.01168	0.00197	NA	3.01002e-09	766345	142387	4.5868e-05	3.79417e-07	TRUE	0.0328906
Education	Pack years of smoking	rs1599381	A	G	0.4898	0.01002	0.0017	NA	3.83001e-09	766345	142387	4.53309e-05	9.19807e-06	TRUE	0.199792
Education	Pack years of smoking	rs1620977	A	G	0.3095	0.02046	0.00195	NA	1.13999e-25	766345	142387	0.000143634	2.7717e-06	TRUE	0.000348596
Education	Pack years of smoking	rs1671770	A	C	0.1939	0.01342	0.00223	NA	1.90999e-09	766345	142387	4.72554e-05	1.57968e-06	TRUE	0.0515866
Education	Pack years of smoking	rs16822665	T	C	0.3027	0.01286	0.00185	NA	3.57026e-12	766345	142387	6.30504e-05	1.72073e-07	TRUE	0.0091122
Education	Pack years of smoking	rs16854920	C	T	0.3554	0.01007	0.00181	NA	2.50998e-08	766345	142387	4.03888e-05	2.05601e-05	TRUE	0.528046
Education	Pack years of smoking	rs16995054	C	T	0.7993	0.0139	0.00208	NA	2.52e-11	766345	142387	5.82713e-05	3.62688e-05	TRUE	0.576615
Education	Pack years of smoking	rs17048855	A	G	0.3248	0.01184	0.00179	NA	3.26964e-11	766345	142387	5.70886e-05	1.75121e-06	TRUE	0.0307978
Education	Pack years of smoking	rs17060737	T	C	0.6956	0.01192	0.0019	NA	3.18002e-10	766345	142387	5.1357e-05	1.6971e-05	TRUE	0.291058
Education	Pack years of smoking	rs17110109	C	T	0.3776	0.01023	0.00175	NA	4.70999e-09	766345	142387	4.45895e-05	2.4442e-05	TRUE	0.547998
Education	Pack years of smoking	rs17126938	C	T	0.1207	0.01536	0.0025	NA	8.13992e-10	766345	142387	4.92559e-05	1.69993e-05	TRUE	0.315725
Education	Pack years of smoking	rs17321729	A	G	0.7772	0.01141	0.00196	NA	6.05996e-09	766345	142387	4.42198e-05	3.26279e-05	TRUE	0.745223
Education	Pack years of smoking	rs17425572	A	G	0.4575	0.01224	0.0017	NA	6.8897e-13	766345	142387	6.76414e-05	3.52006e-08	TRUE	0.00535336
Education	Pack years of smoking	rs17489649	A	G	0.6735	0.0139	0.00181	NA	1.57e-14	766345	142387	7.69513e-05	3.25096e-06	TRUE	0.0157348
Education	Pack years of smoking	rs17551064	A	G	0.8401	0.01493	0.0023	NA	8.61986e-11	766345	142387	5.49815e-05	3.7486e-05	TRUE	0.654262
Education	Pack years of smoking	rs17563464	C	A	0.7959	0.01477	0.00212	NA	2.89001e-12	766345	142387	6.33342e-05	1.39405e-06	TRUE	0.0188436
Education	Pack years of smoking	rs17570033	G	T	0.91156	0.01862	0.00283	NA	4.6505e-11	766345	142387	5.64857e-05	2.56283e-05	TRUE	0.395252
Education	Pack years of smoking	rs1758747	A	G	0.6905	0.0101	0.00184	NA	4.13e-08	766345	142387	3.93158e-05	1.70544e-05	TRUE	0.458237
Education	Pack years of smoking	rs17598675	C	T	0.5187	0.01199	0.0017	NA	1.74985e-12	766345	142387	6.49066e-05	1.87788e-05	TRUE	0.197002
Education	Pack years of smoking	rs176218	T	G	0.2007	0.01883	0.00215	NA	1.85012e-18	766345	142387	0.000100082	1.78664e-05	TRUE	0.0452821
Education	Pack years of smoking	rs17638867	T	C	0.1871	0.01329	0.00222	NA	2.10999e-09	766345	142387	4.67628e-05	2.58384e-06	TRUE	0.0698879
Education	Pack years of smoking	rs1866823	A	G	0.551	0.01009	0.00171	NA	3.80996e-09	766345	142387	4.54305e-05	1.50571e-05	TRUE	0.321674
Education	Pack years of smoking	rs1880692	A	G	0.5578	0.01008	0.0017	NA	3.17001e-09	766345	142387	4.58754e-05	6.81007e-06	TRUE	0.149085
Education	Pack years of smoking	rs1892417	T	C	0.7721	0.01732	0.00202	NA	1.11995e-17	766345	142387	9.59242e-05	4.84097e-08	TRUE	0.000907643
Education	Pack years of smoking	rs1918394	T	C	0.1565	0.01261	0.0023	NA	4.15002e-08	766345	142387	3.92224e-05	7.23819e-09	TRUE	0.0322973
Education	Pack years of smoking	rs192436652	C	T	0.97789	0.03497	0.00545	NA	1.34999e-10	766345	142387	5.37219e-05	1.18189e-05	TRUE	0.177475
Education	Pack years of smoking	rs1925587	T	C	0.4048	0.01016	0.00171	NA	3.02998e-09	766345	142387	4.6063e-05	4.25288e-05	TRUE	0.926678
Education	Pack years of smoking	rs1931259	G	A	0.2041	0.01237	0.00211	NA	4.30002e-09	766345	142387	4.48468e-05	1.70118e-05	TRUE	0.37274
Education	Pack years of smoking	rs1952183	G	A	0.4745	0.01055	0.0017	NA	5.57006e-10	766345	142387	5.0253e-05	1.9967e-05	TRUE	0.363837
Education	Pack years of smoking	rs1964927	A	G	0.3622	0.01423	0.00177	NA	9.8992e-16	766345	142387	8.43341e-05	4.08869e-05	TRUE	0.333782
Education	Pack years of smoking	rs1979969	G	T	0.2551	0.01208	0.00195	NA	6.17007e-10	766345	142387	5.00749e-05	1.26577e-05	TRUE	0.222734
Education	Pack years of smoking	rs1980628	A	G	0.2398	0.01173	0.00209	NA	1.88999e-08	766345	142387	4.11019e-05	2.84571e-06	TRUE	0.101623
Education	Pack years of smoking	rs2002058	C	T	0.7908	0.01211	0.00216	NA	1.97002e-08	766345	142387	4.10147e-05	9.43337e-06	TRUE	0.248118
Education	Pack years of smoking	rs2034670	A	G	0.8384	0.01312	0.00214	NA	8.09003e-10	766345	142387	4.90451e-05	3.31907e-05	TRUE	0.666888
Education	Pack years of smoking	rs2067854	A	G	0.182	0.01477	0.00209	NA	1.38007e-12	766345	142387	6.51654e-05	3.83676e-09	TRUE	0.00550553
Education	Pack years of smoking	rs2182505	T	C	0.2636	0.01086	0.00192	NA	1.63999e-08	766345	142387	4.17461e-05	6.55809e-09	TRUE	0.0270454
Education	Pack years of smoking	rs2220926	C	T	0.585	0.01055	0.00172	NA	7.99006e-10	766345	142387	4.90912e-05	3.15559e-07	TRUE	0.0255315
Education	Pack years of smoking	rs2245901	G	A	0.5935	0.01403	0.00174	NA	6.26037e-16	766345	142387	8.48314e-05	2.62237e-06	TRUE	0.00852558
Education	Pack years of smoking	rs2256965	A	G	0.4575	0.01128	0.00176	NA	1.59001e-10	766345	142387	5.35977e-05	7.50595e-06	TRUE	0.112386
Education	Pack years of smoking	rs2287838	G	A	0.466	0.01152	0.00171	NA	1.53003e-11	766345	142387	5.92194e-05	3.70328e-05	TRUE	0.57691
Education	Pack years of smoking	rs2302761	T	C	0.1905	0.01354	0.00209	NA	1e-10	766345	142387	5.47643e-05	2.16094e-08	TRUE	0.011956
Education	Pack years of smoking	rs2343094	A	G	0.6173	0.01029	0.00181	NA	1.29e-08	766345	142387	4.21728e-05	5.85123e-06	TRUE	0.157911
Education	Pack years of smoking	rs2347526	C	T	0.6378	0.01395	0.00179	NA	6.84069e-15	766345	142387	7.92473e-05	4.08375e-05	TRUE	0.384087
Education	Pack years of smoking	rs2365376	A	C	0.3282	0.0107	0.00179	NA	2.15001e-09	766345	142387	4.66249e-05	1.31495e-05	TRUE	0.267177
Education	Pack years of smoking	rs2406253	A	G	0.7976	0.01411	0.00216	NA	6.4003e-11	766345	142387	5.568e-05	1.91106e-06	TRUE	0.0351437
Education	Pack years of smoking	rs242093	G	A	0.4524	0.01031	0.00172	NA	2.07e-09	766345	142387	4.68832e-05	1.81882e-05	TRUE	0.370861
Education	Pack years of smoking	rs2496482	T	C	0.415	0.01109	0.00177	NA	4.03999e-10	766345	142387	5.12237e-05	2.64864e-06	TRUE	0.055346
Education	Pack years of smoking	rs2554835	A	G	0.398	0.00974	0.00175	NA	2.68999e-08	766345	142387	4.04204e-05	6.87361e-07	TRUE	0.0553906
Education	Pack years of smoking	rs2589091	G	A	0.6105	0.00949	0.00172	NA	3.26002e-08	766345	142387	3.97224e-05	1.87509e-05	TRUE	0.494311
Education	Pack years of smoking	rs2702575	C	T	0.6395	0.00989	0.00175	NA	1.55998e-08	766345	142387	4.1675e-05	5.41001e-06	TRUE	0.15242
Education	Pack years of smoking	rs2706762	T	C	0.1514	0.01484	0.00246	NA	1.59001e-09	766345	142387	4.74847e-05	2.94787e-05	TRUE	0.61254
Education	Pack years of smoking	rs2725370	C	T	0.7109	0.01536	0.00187	NA	1.97015e-16	766345	142387	8.80314e-05	8.32739e-06	TRUE	0.0243638
Education	Pack years of smoking	rs273438	G	A	0.5255	0.00937	0.00171	NA	4.15002e-08	766345	142387	3.91784e-05	1.33341e-06	TRUE	0.0769207
Education	Pack years of smoking	rs277828	C	A	0.7432	0.01091	0.00196	NA	2.71e-08	766345	142387	4.04293e-05	3.32134e-05	TRUE	0.836565
Education	Pack years of smoking	rs281302	G	A	0.4252	0.0111	0.00172	NA	9.84011e-11	766345	142387	5.43428e-05	4.42572e-05	TRUE	0.803197
Education	Pack years of smoking	rs2819336	T	C	0.3384	0.01828	0.00177	NA	5.46009e-25	766345	142387	0.000139162	3.07959e-05	TRUE	0.0303897
Education	Pack years of smoking	rs2820314	A	C	0.6837	0.011	0.0018	NA	9.34007e-10	766345	142387	4.873e-05	3.50932e-05	TRUE	0.714221
Education	Pack years of smoking	rs2833483	C	T	0.06293	0.01974	0.00337	NA	4.77002e-09	766345	142387	4.47705e-05	9.3364e-06	TRUE	0.20774
Education	Pack years of smoking	rs28513670	G	A	0.1531	0.01477	0.00225	NA	5.06058e-11	766345	142387	5.62274e-05	3.58645e-05	TRUE	0.600838
Education	Pack years of smoking	rs28513882	G	A	0.8112	0.01246	0.00221	NA	1.63001e-08	766345	142387	4.14773e-05	7.96054e-07	TRUE	0.0545386
Education	Pack years of smoking	rs28661002	T	C	0.7483	0.01099	0.00198	NA	2.89001e-08	766345	142387	4.01998e-05	9.16898e-07	TRUE	0.0621449
Education	Pack years of smoking	rs2885198	A	G	0.4983	0.01025	0.0017	NA	1.81001e-09	766345	142387	4.74358e-05	6.27868e-06	TRUE	0.128926
Education	Pack years of smoking	rs2898191	A	C	0.6922	0.01041	0.00188	NA	3.29003e-08	766345	142387	4.00078e-05	3.08004e-07	TRUE	0.0455539
Education	Pack years of smoking	rs2964197	T	C	0.5	0.01177	0.0017	NA	4.70002e-12	766345	142387	6.25467e-05	3.05994e-06	TRUE	0.0328107
Education	Pack years of smoking	rs2971970	G	T	0.7721	0.01654	0.00207	NA	1.24997e-15	766345	142387	8.3305e-05	2.36909e-05	TRUE	0.139896
Education	Pack years of smoking	rs2998315	G	A	0.5782	0.01269	0.00171	NA	1.11995e-13	766345	142387	7.18582e-05	7.62318e-06	TRUE	0.0476212
Education	Pack years of smoking	rs301800	T	C	0.1803	0.01516	0.00224	NA	1.33015e-11	766345	142387	5.97659e-05	2.46697e-05	TRUE	0.33816
Education	Pack years of smoking	rs3026996	A	C	0.716	0.01537	0.00199	NA	1.05003e-14	766345	142387	7.78367e-05	5.67104e-05	TRUE	0.654377
Education	Pack years of smoking	rs31940	A	G	0.1344	0.01548	0.00246	NA	3.23996e-10	766345	142387	5.16685e-05	2.06334e-05	TRUE	0.359244
Education	Pack years of smoking	rs337637	A	G	0.3367	0.01123	0.00177	NA	2.10999e-10	766345	142387	5.25251e-05	1.73984e-06	TRUE	0.0399432
Education	Pack years of smoking	rs339054	G	T	0.5221	0.0117	0.0017	NA	5.90065e-12	766345	142387	6.1805e-05	3.19861e-07	TRUE	0.0114627
Education	Pack years of smoking	rs34316	A	C	0.4201	0.02016	0.00177	NA	3.34965e-30	766345	142387	0.000169254	2.38211e-05	TRUE	0.00484587
Education	Pack years of smoking	rs34394051	G	A	0.1599	0.01392	0.0024	NA	6.19998e-09	766345	142387	4.38949e-05	3.43916e-06	TRUE	0.0982887
Education	Pack years of smoking	rs34485537	T	C	0.3895	0.01075	0.00173	NA	5.66996e-10	766345	142387	5.03825e-05	6.10765e-06	TRUE	0.108875
Education	Pack years of smoking	rs35039375	A	G	0.90646	0.01983	0.00293	NA	1.22011e-11	766345	142387	5.97669e-05	1.40641e-05	TRUE	0.167762
Education	Pack years of smoking	rs35104491	A	G	0.233	0.01218	0.00219	NA	2.61999e-08	766345	142387	4.03613e-05	1.08095e-05	TRUE	0.288146
Education	Pack years of smoking	rs35309068	G	T	0.466	0.01321	0.00171	NA	1.15001e-14	766345	142387	7.78675e-05	4.90195e-05	TRUE	0.527586
Education	Pack years of smoking	rs35316276	T	C	0.2942	0.01173	0.00194	NA	1.51999e-09	766345	142387	4.77033e-05	4.78014e-07	TRUE	0.0312578
Education	Pack years of smoking	rs35475880	G	T	0.8163	0.01511	0.00208	NA	3.80014e-13	766345	142387	6.88572e-05	6.45903e-06	TRUE	0.0460632
Education	Pack years of smoking	rs35919256	A	C	0.602	0.01032	0.00177	NA	5.56007e-09	766345	142387	4.43578e-05	8.83533e-06	TRUE	0.201285
Education	Pack years of smoking	rs36083520	C	T	0.1667	0.01629	0.00223	NA	2.60016e-13	766345	142387	6.96272e-05	6.69377e-06	TRUE	0.0460442
Education	Pack years of smoking	rs36119825	A	G	0.4694	0.01063	0.00171	NA	4.82003e-10	766345	142387	5.04231e-05	9.34398e-06	TRUE	0.161095
Education	Pack years of smoking	rs3781339	C	T	0.8095	0.01247	0.00219	NA	1.29999e-08	766345	142387	4.23061e-05	7.85965e-06	TRUE	0.199694
Education	Pack years of smoking	rs3796348	A	G	0.6207	0.01032	0.00175	NA	3.65999e-09	766345	142387	4.53775e-05	9.02353e-06	TRUE	0.195886
Education	Pack years of smoking	rs3809634	G	A	0.335	0.01058	0.00185	NA	1.09001e-08	766345	142387	4.26762e-05	1.81403e-05	TRUE	0.430783
Education	Pack years of smoking	rs3812281	T	C	0.5867	0.01228	0.00174	NA	1.58016e-12	766345	142387	6.499e-05	3.13867e-05	TRUE	0.394094
Education	Pack years of smoking	rs3890802	G	A	0.7313	0.01133	0.00191	NA	2.74e-09	766345	142387	4.59145e-05	2.05697e-06	TRUE	0.0641598
Education	Pack years of smoking	rs3897821	A	G	0.6497	0.01502	0.0018	NA	8.25087e-17	766345	142387	9.08515e-05	6.95747e-06	TRUE	0.0168962
Education	Pack years of smoking	rs4073894	A	G	0.1769	0.01524	0.00211	NA	5.40008e-13	766345	142387	6.80695e-05	3.22599e-05	TRUE	0.373027
Education	Pack years of smoking	rs4328757	T	C	0.6514	0.01067	0.00174	NA	9.3901e-10	766345	142387	4.90666e-05	1.72265e-05	TRUE	0.322621
Education	Pack years of smoking	rs4352658	C	T	0.90986	0.0212	0.00308	NA	5.55009e-12	766345	142387	6.18188e-05	1.95699e-05	TRUE	0.233411
Education	Pack years of smoking	rs4369924	A	G	0.1684	0.01362	0.00234	NA	5.81996e-09	766345	142387	4.42059e-05	9.12576e-08	TRUE	0.0278591
Education	Pack years of smoking	rs4382592	G	T	0.699	0.01636	0.00185	NA	1.00995e-18	766345	142387	0.000102037	4.81643e-05	TRUE	0.273291
Education	Pack years of smoking	rs4442732	A	G	0.4031	0.01063	0.00176	NA	1.49001e-09	766345	142387	4.75989e-05	5.23179e-10	TRUE	0.0171812
Education	Pack years of smoking	rs4652135	A	C	0.6769	0.01219	0.0019	NA	1.54e-10	766345	142387	5.37098e-05	3.69872e-05	TRUE	0.665652
Education	Pack years of smoking	rs4675248	G	A	0.631	0.01004	0.00173	NA	6.74994e-09	766345	142387	4.39474e-05	3.39701e-05	TRUE	0.781369
Education	Pack years of smoking	rs4700393	G	A	0.5289	0.02086	0.0017	NA	1.51008e-34	766345	142387	0.000196437	4.12826e-06	TRUE	3.28281e-05
Education	Pack years of smoking	rs4726070	A	G	0.6207	0.01251	0.00174	NA	5.94977e-13	766345	142387	6.74472e-05	1.836e-06	TRUE	0.0174847
Education	Pack years of smoking	rs4731413	A	G	0.233	0.01211	0.00213	NA	1.37e-08	766345	142387	4.21782e-05	1.66607e-06	TRUE	0.0713555
Education	Pack years of smoking	rs4760687	G	A	0.6854	0.01039	0.00183	NA	1.29999e-08	766345	142387	4.20618e-05	5.71765e-08	TRUE	0.0304248
Education	Pack years of smoking	rs476358	C	T	0.09864	0.01609	0.00273	NA	3.80996e-09	766345	142387	4.53256e-05	3.43855e-06	TRUE	0.0909548
Education	Pack years of smoking	rs4780563	G	A	0.8282	0.01398	0.00245	NA	1.12001e-08	766345	142387	4.24855e-05	1.57478e-05	TRUE	0.376937
Education	Pack years of smoking	rs4787457	A	G	0.6854	0.01741	0.00176	NA	3.72992e-23	766345	142387	0.000127671	5.46083e-05	TRUE	0.175479
Education	Pack years of smoking	rs4810227	A	G	0.6344	0.01272	0.00175	NA	3.57026e-13	766345	142387	6.89358e-05	5.8779e-07	TRUE	0.00901583
Education	Pack years of smoking	rs4839155	T	G	0.75	0.01251	0.002	NA	3.94003e-10	766345	142387	5.10516e-05	2.1388e-05	TRUE	0.382463
Education	Pack years of smoking	rs4904523	G	A	0.5408	0.00936	0.0017	NA	3.70997e-08	766345	142387	3.95561e-05	1.37644e-05	TRUE	0.371426
Education	Pack years of smoking	rs4964046	G	A	0.335	0.01053	0.00178	NA	3.36001e-09	766345	142387	4.5664e-05	4.25879e-05	TRUE	0.936041
Education	Pack years of smoking	rs4972400	A	G	0.352	0.01156	0.00181	NA	1.7e-10	766345	142387	5.32246e-05	8.92031e-08	TRUE	0.0153262
Education	Pack years of smoking	rs4984541	G	A	0.2415	0.01233	0.00207	NA	2.77e-09	766345	142387	4.62959e-05	1.2446e-06	TRUE	0.0487012
Education	Pack years of smoking	rs535307	A	G	0.3231	0.01004	0.00184	NA	4.72999e-08	766345	142387	3.88501e-05	1.09298e-07	TRUE	0.0408246
Education	Pack years of smoking	rs55641816	C	T	0.8622	0.01462	0.00262	NA	2.39999e-08	766345	142387	4.06304e-05	1.06914e-06	TRUE	0.0642407
Education	Pack years of smoking	rs56048629	C	T	0.631	0.01654	0.00176	NA	6.75927e-21	766345	142387	0.000115232	2.68142e-06	TRUE	0.00161906
Education	Pack years of smoking	rs56330207	A	G	0.2075	0.01184	0.00207	NA	1.05e-08	766345	142387	4.26895e-05	1.96169e-06	TRUE	0.0752813
Education	Pack years of smoking	rs56391344	A	G	0.2381	0.01571	0.00197	NA	1.33999e-15	766345	142387	8.29776e-05	4.59549e-05	TRUE	0.419374
Education	Pack years of smoking	rs563954	G	A	0.5119	0.00976	0.00175	NA	2.29002e-08	766345	142387	4.05866e-05	1.66316e-05	TRUE	0.42694
Education	Pack years of smoking	rs57016874	T	C	0.04762	0.02902	0.00457	NA	2.09002e-10	766345	142387	5.26158e-05	5.25535e-05	TRUE	0.998812
Education	Pack years of smoking	rs5763431	T	C	0.5714	0.01125	0.00176	NA	1.52999e-10	766345	142387	5.3313e-05	1.6711e-05	TRUE	0.265438
Education	Pack years of smoking	rs59123361	G	A	0.8946	0.02094	0.00291	NA	5.86949e-13	766345	142387	6.75639e-05	2.04019e-07	TRUE	0.00710614
Education	Pack years of smoking	rs59484001	C	T	0.94898	0.02926	0.00391	NA	7.41993e-14	766345	142387	7.30702e-05	2.01689e-05	TRUE	0.159745
Education	Pack years of smoking	rs60096640	A	G	0.90136	0.01574	0.00273	NA	7.82006e-09	766345	142387	4.33753e-05	3.33448e-06	TRUE	0.0990589
Education	Pack years of smoking	rs6067645	G	A	0.534	0.01003	0.00173	NA	6.37999e-09	766345	142387	4.38599e-05	2.78049e-06	TRUE	0.0859614
Education	Pack years of smoking	rs6122735	T	C	0.4133	0.0105	0.00174	NA	1.49001e-09	766345	142387	4.75156e-05	2.49263e-06	TRUE	0.0655404
Education	Pack years of smoking	rs6123924	A	G	0.8401	0.01528	0.00235	NA	7.54918e-11	766345	142387	5.5165e-05	1.96778e-08	TRUE	0.0115654
Education	Pack years of smoking	rs613872	G	T	0.1718	0.0175	0.00227	NA	1.20005e-14	766345	142387	7.75474e-05	3.05194e-05	TRUE	0.255449
Education	Pack years of smoking	rs61757207	A	G	0.98639	0.04941	0.00795	NA	5.09003e-10	766345	142387	5.04023e-05	2.23189e-06	TRUE	0.0520829
Education	Pack years of smoking	rs61996546	T	C	0.4745	0.00965	0.0017	NA	1.33999e-08	766345	142387	4.20451e-05	1.78483e-07	TRUE	0.0356819
Education	Pack years of smoking	rs62142891	A	G	0.2551	0.01121	0.00194	NA	6.94001e-09	766345	142387	4.35678e-05	3.7901e-05	TRUE	0.877662
Education	Pack years of smoking	rs62157915	C	T	0.05952	0.02091	0.00348	NA	1.96002e-09	766345	142387	4.71092e-05	1.51874e-06	TRUE	0.0510138
Education	Pack years of smoking	rs62166492	A	G	0.91327	0.02846	0.0034	NA	6.02976e-17	766345	142387	9.14217e-05	3.99905e-07	TRUE	0.00197353
Education	Pack years of smoking	rs62172885	C	T	0.6599	0.01012	0.00179	NA	1.73002e-08	766345	142387	4.17075e-05	4.88634e-06	TRUE	0.141046
Education	Pack years of smoking	rs62174974	G	A	0.7772	0.01191	0.00215	NA	2.83002e-08	766345	142387	4.00411e-05	1.32135e-05	TRUE	0.35076
Education	Pack years of smoking	rs62184480	C	T	0.7551	0.01528	0.00191	NA	1.27997e-15	766345	142387	8.35065e-05	1.54793e-05	TRUE	0.0713419
Education	Pack years of smoking	rs62190914	T	C	0.6361	0.01001	0.00176	NA	1.38e-08	766345	142387	4.22086e-05	2.6605e-06	TRUE	0.0917791
Education	Pack years of smoking	rs622169	T	C	0.4677	0.00999	0.00178	NA	1.88999e-08	766345	142387	4.11008e-05	1.14581e-07	TRUE	0.0353561
Education	Pack years of smoking	rs62439690	G	A	0.733	0.01087	0.00194	NA	2.18002e-08	766345	142387	4.09652e-05	3.80445e-06	TRUE	0.123074
Education	Pack years of smoking	rs62444881	T	C	0.1905	0.01815	0.00217	NA	5.79029e-17	766345	142387	9.1279e-05	1.53993e-05	TRUE	0.0510665
Education	Pack years of smoking	rs635754	A	G	0.5306	0.0134	0.00173	NA	8.0094e-15	766345	142387	7.82817e-05	2.51893e-06	TRUE	0.0118695
Education	Pack years of smoking	rs6429082	C	T	0.5238	0.01078	0.0017	NA	2.37001e-10	766345	142387	5.24679e-05	4.27329e-06	TRUE	0.0728586
Education	Pack years of smoking	rs6436555	A	C	0.4762	0.01012	0.0017	NA	2.69998e-09	766345	142387	4.62402e-05	1.87321e-05	TRUE	0.391663
Education	Pack years of smoking	rs6440008	C	T	0.3486	0.00976	0.00175	NA	2.44e-08	766345	142387	4.05866e-05	3.27729e-07	TRUE	0.0445118
Education	Pack years of smoking	rs6457996	T	C	0.5527	0.01014	0.0017	NA	2.43002e-09	766345	142387	4.64232e-05	3.34753e-05	TRUE	0.721751
Education	Pack years of smoking	rs6493265	C	T	0.6105	0.01385	0.00174	NA	1.69981e-15	766345	142387	8.26689e-05	2.65344e-05	TRUE	0.172024
Education	Pack years of smoking	rs6513959	A	G	0.7211	0.01177	0.00185	NA	1.88001e-10	766345	142387	5.28157e-05	8.42015e-06	TRUE	0.130322
Education	Pack years of smoking	rs6535149	C	T	0.7075	0.01051	0.00189	NA	2.61999e-08	766345	142387	4.03498e-05	1.39143e-07	TRUE	0.0382745
Education	Pack years of smoking	rs6557171	C	T	0.7245	0.01567	0.00181	NA	4.14954e-18	766345	142387	9.77947e-05	4.78126e-05	TRUE	0.302647
Education	Pack years of smoking	rs6573552	C	T	0.5272	0.01086	0.0017	NA	1.61998e-10	766345	142387	5.32495e-05	1.11622e-06	TRUE	0.0305749
Education	Pack years of smoking	rs66641143	C	T	0.97449	0.03162	0.00486	NA	8.04081e-11	766345	142387	5.52337e-05	1.88514e-05	TRUE	0.284251
Education	Pack years of smoking	rs6666119	G	A	0.2976	0.01269	0.00183	NA	4.16006e-12	766345	142387	6.27438e-05	5.74998e-05	TRUE	0.906693
Education	Pack years of smoking	rs66671632	C	T	0.8724	0.01838	0.00254	NA	4.58987e-13	766345	142387	6.83236e-05	2.67706e-05	TRUE	0.283987
Education	Pack years of smoking	rs6736898	A	G	0.6173	0.01032	0.00178	NA	6.09004e-09	766345	142387	4.38609e-05	2.90444e-06	TRUE	0.0883092
Education	Pack years of smoking	rs67885444	T	C	0.1718	0.01406	0.00232	NA	1.47999e-09	766345	142387	4.79237e-05	2.59729e-05	TRUE	0.526811
Education	Pack years of smoking	rs6805241	T	C	0.8027	0.01413	0.00203	NA	3.0903e-12	766345	142387	6.32181e-05	1.96495e-07	TRUE	0.00927871
Education	Pack years of smoking	rs6821231	C	T	0.733	0.01217	0.00197	NA	6.05996e-10	766345	142387	4.97971e-05	8.93988e-07	TRUE	0.0342024
Education	Pack years of smoking	rs6917204	T	C	0.7721	0.01185	0.00213	NA	2.65999e-08	766345	142387	4.03866e-05	3.41655e-06	TRUE	0.118367
Education	Pack years of smoking	rs7012546	T	C	0.4201	0.01009	0.00172	NA	4.93003e-09	766345	142387	4.49038e-05	3.2472e-07	TRUE	0.0336201
Education	Pack years of smoking	rs702606	T	C	0.8299	0.01427	0.0025	NA	1.12001e-08	766345	142387	4.25134e-05	1.42601e-06	TRUE	0.0649487
Education	Pack years of smoking	rs7029718	A	G	0.4354	0.02439	0.00174	NA	1.85012e-44	766345	142387	0.000256325	1.42546e-05	TRUE	2.2354e-05
Education	Pack years of smoking	rs7108020	A	C	0.6616	0.01094	0.00178	NA	7.35005e-10	766345	142387	4.9289e-05	2.51876e-05	TRUE	0.487861
Education	Pack years of smoking	rs7117878	C	A	0.6956	0.01036	0.00182	NA	1.17999e-08	766345	142387	4.228e-05	4.18091e-05	TRUE	0.989961
Education	Pack years of smoking	rs7139165	A	C	0.7058	0.01136	0.00195	rs2372376	5.29005e-09	766345	142387	4.42838e-05	2.04205e-07	TRUE	0.0316039
Education	Pack years of smoking	rs71415374	T	C	0.05952	0.02142	0.00307	NA	2.93022e-12	766345	142387	6.35201e-05	1.2248e-06	TRUE	0.017393
Education	Pack years of smoking	rs71432775	A	G	0.2959	0.0113	0.00198	NA	1.06001e-08	766345	142387	4.24996e-05	3.01397e-06	TRUE	0.097427
Education	Pack years of smoking	rs71646142	T	C	0.1735	0.01286	0.00217	NA	3.11e-09	766345	142387	4.58268e-05	3.76421e-09	TRUE	0.0200963
Education	Pack years of smoking	rs7215889	T	C	0.7449	0.01132	0.00196	NA	7.05992e-09	766345	142387	4.3525e-05	5.84732e-06	TRUE	0.147559
Education	Pack years of smoking	rs7233920	G	A	0.784	0.01315	0.00202	NA	7.13017e-11	766345	142387	5.5297e-05	5.00449e-07	TRUE	0.0197172
Education	Pack years of smoking	rs7257460	T	C	0.7296	0.01145	0.00189	NA	1.25e-09	766345	142387	4.78898e-05	6.08803e-07	TRUE	0.0333658
Education	Pack years of smoking	rs72677177	A	G	0.4354	0.0105	0.00174	NA	1.54999e-09	766345	142387	4.75156e-05	4.31899e-06	TRUE	0.0952169
Education	Pack years of smoking	rs72693550	C	A	0.8759	0.01542	0.00234	NA	4.56983e-11	766345	142387	5.66617e-05	1.46028e-09	TRUE	0.00945407
Education	Pack years of smoking	rs72786644	A	G	0.2007	0.0139	0.00219	NA	2.13e-10	766345	142387	5.25648e-05	2.31445e-06	TRUE	0.047124
Education	Pack years of smoking	rs72802200	A	G	0.97789	0.04604	0.00838	NA	3.86999e-08	766345	142387	3.9386e-05	3.42324e-06	TRUE	0.125131
Education	Pack years of smoking	rs728054	G	A	0.6378	0.01274	0.00177	NA	6.64967e-13	766345	142387	6.75989e-05	1.31866e-05	TRUE	0.111665
Education	Pack years of smoking	rs72828517	C	T	0.1412	0.01836	0.00224	NA	2.83009e-16	766345	142387	8.76573e-05	1.95378e-07	TRUE	0.00199338
Education	Pack years of smoking	rs72829857	G	A	0.2449	0.01516	0.00202	NA	5.39014e-14	766345	142387	7.34921e-05	3.52682e-05	TRUE	0.361351
Education	Pack years of smoking	rs72840994	G	T	0.182	0.01247	0.00216	NA	7.76998e-09	766345	142387	4.34894e-05	4.13948e-05	TRUE	0.955572
Education	Pack years of smoking	rs72972965	A	C	0.3503	0.01015	0.00183	NA	2.84001e-08	766345	142387	4.01411e-05	1.50788e-05	TRUE	0.395394
Education	Pack years of smoking	rs730384	A	G	0.4558	0.01016	0.00171	NA	3.01002e-09	766345	142387	4.6063e-05	2.38497e-05	TRUE	0.509531
Education	Pack years of smoking	rs7321274	A	G	0.8044	0.01275	0.00211	NA	1.59001e-09	766345	142387	4.76444e-05	3.91456e-06	TRUE	0.0879562
Education	Pack years of smoking	rs7332724	C	T	0.7381	0.01149	0.00189	NA	1.26e-09	766345	142387	4.8225e-05	2.18043e-06	TRUE	0.0581287
Education	Pack years of smoking	rs73344830	A	G	0.398	0.0172	0.00172	NA	1.94984e-23	766345	142387	0.000130473	9.83139e-06	TRUE	0.00408207
Education	Pack years of smoking	rs736282	T	C	0.4847	0.01082	0.0017	NA	2.07e-10	766345	142387	5.2858e-05	2.25636e-05	TRUE	0.38248
Education	Pack years of smoking	rs73874335	C	T	0.94048	0.0199	0.00361	NA	3.40001e-08	766345	142387	3.96507e-05	4.98081e-07	TRUE	0.0526896
Education	Pack years of smoking	rs74545339	G	A	0.91156	0.01626	0.00269	NA	1.43999e-09	766345	142387	4.76752e-05	2.08919e-07	TRUE	0.0254659
Education	Pack years of smoking	rs74701752	T	G	0.09524	0.01591	0.00285	NA	2.38002e-08	766345	142387	4.0664e-05	5.07124e-06	TRUE	0.152896
Education	Pack years of smoking	rs74944275	T	C	0.02891	0.02739	0.00424	NA	1.02e-10	766345	142387	5.4451e-05	1.70419e-06	TRUE	0.03532
Education	Pack years of smoking	rs74998289	T	G	0.7602	0.01821	0.00213	NA	1.31009e-17	766345	142387	9.53665e-05	3.71084e-07	TRUE	0.0015089
Education	Pack years of smoking	rs7526112	T	G	0.6429	0.01215	0.00177	NA	6.09958e-12	766345	142387	6.14832e-05	3.85621e-05	TRUE	0.571872
Education	Pack years of smoking	rs75708852	C	A	0.97109	0.02792	0.00498	NA	2.09002e-08	766345	142387	4.10139e-05	1.19669e-05	TRUE	0.3075
Education	Pack years of smoking	rs75755471	G	A	0.92347	0.01891	0.00344	NA	3.79001e-08	766345	142387	3.94299e-05	8.49536e-06	TRUE	0.243641
Education	Pack years of smoking	rs7575637	A	G	0.4779	0.01136	0.00171	NA	2.86022e-11	766345	142387	5.75859e-05	4.54729e-06	TRUE	0.0586665
Education	Pack years of smoking	rs7597126	C	T	0.5221	0.01009	0.00172	NA	4.20001e-09	766345	142387	4.49038e-05	1.84248e-06	TRUE	0.0640684
Education	Pack years of smoking	rs7603132	A	G	0.1548	0.01317	0.00215	NA	9.17001e-10	766345	142387	4.8961e-05	5.62015e-06	TRUE	0.108888
Education	Pack years of smoking	rs76076331	T	C	0.131	0.01873	0.00248	NA	4.40048e-14	766345	142387	7.44246e-05	3.10723e-05	TRUE	0.290113
Education	Pack years of smoking	rs7625428	T	C	0.5986	0.00989	0.00174	NA	1.26e-08	766345	142387	4.21553e-05	9.9638e-07	TRUE	0.0569125
Education	Pack years of smoking	rs76608582	A	C	0.04082	0.02798	0.00445	NA	3.11e-10	766345	142387	5.15858e-05	2.03128e-05	TRUE	0.353881
Education	Pack years of smoking	rs77025239	G	A	0.8912	0.01422	0.00234	NA	1.32999e-09	766345	142387	4.81863e-05	6.53652e-06	TRUE	0.128635
Education	Pack years of smoking	rs77128898	C	T	0.97789	0.02769	0.00482	NA	9.47e-09	766345	142387	4.30636e-05	1.22866e-08	TRUE	0.0253799
Education	Pack years of smoking	rs7737905	G	T	0.7228	0.01285	0.00188	NA	8.34065e-12	766345	142387	6.09594e-05	2.30893e-05	TRUE	0.298122
Education	Pack years of smoking	rs77702819	T	G	0.08333	0.01863	0.00298	NA	3.92004e-10	766345	142387	5.09974e-05	3.33613e-06	TRUE	0.0655202
Education	Pack years of smoking	rs7788620	A	G	0.75	0.01635	0.00206	NA	1.83992e-15	766345	142387	8.21944e-05	3.46449e-06	TRUE	0.0125364
Education	Pack years of smoking	rs7796203	G	A	0.4745	0.01074	0.00171	NA	3.59998e-10	766345	142387	5.1472e-05	4.06659e-05	TRUE	0.782293
Education	Pack years of smoking	rs7803932	A	G	0.1565	0.0143	0.00226	NA	2.44e-10	766345	142387	5.22407e-05	7.23596e-07	TRUE	0.0271168
Education	Pack years of smoking	rs790647	C	A	0.7653	0.01482	0.00202	NA	2.1702e-13	766345	142387	7.02328e-05	2.31829e-05	TRUE	0.216602
Education	Pack years of smoking	rs79265434	G	A	0.1173	0.02331	0.00262	NA	6.07995e-19	766345	142387	0.000103279	1.6329e-05	TRUE	0.033888
Education	Pack years of smoking	rs79269403	A	G	0.2228	0.01447	0.00204	NA	1.17004e-12	766345	142387	6.56485e-05	2.02688e-05	TRUE	0.212172
Education	Pack years of smoking	rs7943853	T	C	0.7517	0.01128	0.00201	NA	2.06001e-08	766345	142387	4.10946e-05	2.75476e-05	TRUE	0.687211
Education	Pack years of smoking	rs795230	T	C	0.4184	0.00952	0.00172	NA	2.97002e-08	766345	142387	3.99739e-05	3.42442e-06	TRUE	0.121227
Education	Pack years of smoking	rs7977614	G	A	0.3078	0.01325	0.00198	NA	2.08978e-11	766345	142387	5.84323e-05	5.1614e-05	TRUE	0.8734
Education	Pack years of smoking	rs8008382	C	T	0.6871	0.01208	0.00185	NA	6.12068e-11	766345	142387	5.56344e-05	3.39257e-06	TRUE	0.0516043
Education	Pack years of smoking	rs80171383	A	G	0.1241	0.0145	0.00241	NA	1.83e-09	766345	142387	4.72344e-05	1.67084e-05	TRUE	0.334481
Education	Pack years of smoking	rs8020034	A	G	0.2058	0.01782	0.00223	NA	1.17004e-15	766345	142387	8.33194e-05	1.46653e-05	TRUE	0.0663462
Education	Pack years of smoking	rs818415	G	T	0.182	0.01235	0.00219	NA	1.72001e-08	766345	142387	4.14958e-05	7.03739e-06	TRUE	0.189198
Education	Pack years of smoking	rs837080	C	T	0.4932	0.01092	0.0017	NA	1.43001e-10	766345	142387	5.38395e-05	1.37874e-05	TRUE	0.209131
Education	Pack years of smoking	rs892612	C	A	0.8418	0.01464	0.00237	NA	6.62995e-10	766345	142387	4.97898e-05	1.67882e-06	TRUE	0.045917
Education	Pack years of smoking	rs9289300	C	T	0.1837	0.01512	0.00234	NA	1.09999e-10	766345	142387	5.44785e-05	7.80468e-07	TRUE	0.0243507
Education	Pack years of smoking	rs9320493	A	G	0.1361	0.01394	0.0024	NA	6.12999e-09	766345	142387	4.40211e-05	1.10977e-07	TRUE	0.0289853
Education	Pack years of smoking	rs9342482	T	G	0.2908	0.01264	0.00197	NA	1.36e-10	766345	142387	5.37174e-05	7.81391e-06	TRUE	0.116156
Education	Pack years of smoking	rs9349956	C	A	0.2398	0.01881	0.00225	NA	6.28058e-17	766345	142387	9.11905e-05	4.86053e-06	TRUE	0.0109224
Education	Pack years of smoking	rs9371881	A	G	0.3537	0.01036	0.00178	NA	5.75997e-09	766345	142387	4.42015e-05	1.04096e-05	TRUE	0.235692
Education	Pack years of smoking	rs9372625	A	G	0.4133	0.02383	0.00176	NA	6.75927e-42	766345	142387	0.000239164	6.27614e-05	TRUE	0.00894746
Education	Pack years of smoking	rs9384679	C	T	0.5918	0.00959	0.00176	NA	4.88e-08	766345	142387	3.87411e-05	6.36076e-07	TRUE	0.0600438
Education	Pack years of smoking	rs9386319	G	A	0.4269	0.00991	0.00174	NA	1.26999e-08	766345	142387	4.2326e-05	1.24441e-06	TRUE	0.0617802
Education	Pack years of smoking	rs9386787	G	A	0.5136	0.00958	0.0017	NA	1.81999e-08	766345	142387	4.14374e-05	1.79222e-05	TRUE	0.445075
Education	Pack years of smoking	rs9436866	C	A	0.09524	0.01882	0.00289	NA	7.45075e-11	766345	142387	5.53345e-05	1.527e-07	TRUE	0.0145945
Education	Pack years of smoking	rs9503598	A	G	0.4388	0.01079	0.00171	NA	3.11997e-10	766345	142387	5.19523e-05	8.81156e-08	TRUE	0.0166289
Education	Pack years of smoking	rs9536961	G	A	0.3895	0.01242	0.0018	NA	4.96021e-12	766345	142387	6.21224e-05	4.27907e-05	TRUE	0.642314
Education	Pack years of smoking	rs9557378	G	A	0.7432	0.01094	0.00193	NA	1.45001e-08	766345	142387	4.19255e-05	1.8762e-05	TRUE	0.457617
Education	Pack years of smoking	rs968454	A	G	0.7313	0.01102	0.00198	NA	2.52e-08	766345	142387	4.04196e-05	7.64689e-06	TRUE	0.213192
Education	Pack years of smoking	rs9933256	A	G	0.5918	0.01134	0.00172	NA	4.56983e-11	766345	142387	5.67181e-05	4.81338e-05	TRUE	0.837106
Education	Pack years of smoking	rs998887	A	C	0.4898	0.01272	0.0017	NA	7.41993e-14	766345	142387	7.30502e-05	3.63303e-06	TRUE	0.0213771

## Sheet: Edu-Maternal smoking
Exposure	Outcome	SNP	Effect allele	Other allele	Effect allele frequency	Beta	Standard Error	P	Samplesize.exposure	Samplesize.outcome	rsq.exposure	rsq.outcome	Steiger_dir	Steiger_pval
Education	Maternal smoking around birth	rs1007731	C	A	0.8759	0.0151	0.00269	2.07e-08	766345	289727	4.11158e-05	1.13497e-08	TRUE	0.00383661
Education	Maternal smoking around birth	rs10098073	C	A	0.5	0.01185	0.00171	3.71022e-12	766345	289727	6.26605e-05	1.39566e-08	TRUE	0.000349591
Education	Maternal smoking around birth	rs10120798	G	A	0.5833	0.01028	0.00173	2.74e-09	766345	289727	4.60735e-05	1.70888e-06	TRUE	0.0119721
Education	Maternal smoking around birth	rs10145520	G	T	0.2058	0.01191	0.00213	2.17e-08	766345	289727	4.07965e-05	2.69423e-05	TRUE	0.583217
Education	Maternal smoking around birth	rs10189857	A	G	0.5816	0.01725	0.00171	6.70039e-24	766345	289727	0.000132772	2.16442e-05	TRUE	0.00163048
Education	Maternal smoking around birth	rs10215082	G	A	0.5612	0.01303	0.00172	3.32966e-14	766345	289727	7.48818e-05	9.70345e-06	TRUE	0.0110993
Education	Maternal smoking around birth	rs1043209	A	G	0.619	0.01364	0.00174	4.21988e-15	766345	289727	8.01811e-05	5.8318e-06	TRUE	0.00271233
Education	Maternal smoking around birth	rs10433551	A	G	0.1003	0.01448	0.00265	4.72999e-08	766345	289727	3.89588e-05	5.56093e-06	TRUE	0.0749595
Education	Maternal smoking around birth	rs10456918	C	A	0.182	0.01485	0.00224	3.67029e-11	766345	289727	5.73467e-05	5.09786e-08	TRUE	0.000754959
Education	Maternal smoking around birth	rs10519504	T	G	0.1446	0.01381	0.00235	3.92004e-09	766345	289727	4.50618e-05	1.07263e-05	TRUE	0.114957
Education	Maternal smoking around birth	rs1054442	C	A	0.3282	0.01426	0.00177	8.41977e-16	766345	289727	8.46901e-05	1.57015e-05	TRUE	0.0162679
Education	Maternal smoking around birth	rs10616	T	C	0.2993	0.0103	0.00185	2.74e-08	766345	289727	4.04474e-05	2.54755e-06	TRUE	0.0289404
Education	Maternal smoking around birth	rs1061801	G	A	0.8112	0.01354	0.0022	8.34008e-10	766345	289727	4.94251e-05	1.76011e-05	TRUE	0.193632
Education	Maternal smoking around birth	rs10752262	T	C	0.3741	0.01072	0.00174	7.79992e-10	766345	289727	4.95275e-05	1.57509e-05	TRUE	0.159378
Education	Maternal smoking around birth	rs10765775	A	G	0.3963	0.01488	0.00176	2.61999e-17	766345	289727	9.32646e-05	1.34931e-05	TRUE	0.00607058
Education	Maternal smoking around birth	rs10795831	G	T	0.7908	0.01223	0.00208	3.98997e-09	766345	289727	4.51111e-05	3.2861e-06	TRUE	0.0245445
Education	Maternal smoking around birth	rs10797055	G	A	0.5102	0.00986	0.00172	1.03999e-08	766345	289727	4.288e-05	1.98249e-06	TRUE	0.0184252
Education	Maternal smoking around birth	rs10810099	G	A	0.7177	0.015	0.0019	3.30979e-15	766345	289727	8.13236e-05	2.07155e-05	TRUE	0.0405509
Education	Maternal smoking around birth	rs10853455	G	T	0.7857	0.01163	0.00211	3.61002e-08	766345	289727	3.96419e-05	4.79209e-06	TRUE	0.0596706
Education	Maternal smoking around birth	rs10856785	C	T	0.2704	0.01132	0.00192	3.83001e-09	766345	289727	4.53573e-05	3.70898e-07	TRUE	0.00497213
Education	Maternal smoking around birth	rs10879676	C	T	0.4082	0.00982	0.00173	1.26e-08	766345	289727	4.20426e-05	3.48605e-07	TRUE	0.00688467
Education	Maternal smoking around birth	rs10887801	T	G	0.4371	0.01087	0.00171	2.27002e-10	766345	289727	5.27255e-05	1.52515e-05	TRUE	0.123852
Education	Maternal smoking around birth	rs10906186	T	C	0.4354	0.00991	0.00172	7.91006e-09	766345	289727	4.3316e-05	1.87834e-07	TRUE	0.00481638
Education	Maternal smoking around birth	rs10994777	A	G	0.1395	0.0146	0.00232	3.36001e-10	766345	289727	5.16754e-05	6.8333e-06	TRUE	0.0359445
Education	Maternal smoking around birth	rs1105307	G	A	0.7551	0.01173	0.00195	1.67001e-09	766345	289727	4.72153e-05	1.37556e-05	TRUE	0.147029
Education	Maternal smoking around birth	rs1106090	A	G	0.6259	0.01173	0.00175	2.08978e-11	766345	289727	5.86234e-05	8.91038e-06	TRUE	0.0321878
Education	Maternal smoking around birth	rs11081529	T	C	0.7432	0.01311	0.00186	1.82012e-12	766345	289727	6.48229e-05	3.77792e-08	TRUE	0.000315024
Education	Maternal smoking around birth	rs11123818	A	G	0.3946	0.02081	0.00175	1.71989e-32	766345	289727	0.000184487	1.98596e-05	TRUE	2.85294e-05
Education	Maternal smoking around birth	rs111821073	T	C	0.1633	0.01385	0.00237	4.84998e-09	766345	289727	4.45616e-05	5.32895e-06	TRUE	0.0452422
Education	Maternal smoking around birth	rs111852224	T	C	0.1582	0.01663	0.00262	2.34002e-10	766345	289727	5.25697e-05	5.98659e-07	TRUE	0.00298008
Education	Maternal smoking around birth	rs11223560	A	G	0.6173	0.00995	0.00173	9.6801e-09	766345	289727	4.3163e-05	2.3877e-06	TRUE	0.0212261
Education	Maternal smoking around birth	rs11259919	G	A	0.7364	0.01093	0.0019	9.31001e-09	766345	289727	4.31808e-05	1.24853e-06	TRUE	0.0123936
Education	Maternal smoking around birth	rs112687095	A	G	0.165	0.01325	0.00238	2.42003e-08	766345	289727	4.04424e-05	1.12399e-06	TRUE	0.015105
Education	Maternal smoking around birth	rs113182709	A	G	0.02381	0.03225	0.00567	1.29e-08	766345	289727	4.22135e-05	3.08603e-07	TRUE	0.00644152
Education	Maternal smoking around birth	rs1143770	T	C	0.5918	0.01136	0.00172	4.31023e-11	766345	289727	5.69183e-05	1.05466e-05	TRUE	0.0488084
Education	Maternal smoking around birth	rs115438240	G	T	0.06463	0.02162	0.00378	1.07999e-08	766345	289727	4.26861e-05	1.15985e-06	TRUE	0.0123511
Education	Maternal smoking around birth	rs11601122	A	G	0.8503	0.01947	0.0023	2.23975e-17	766345	289727	9.35002e-05	1.32995e-05	TRUE	0.00575089
Education	Maternal smoking around birth	rs11620355	A	G	0.1156	0.01756	0.003	4.77002e-09	766345	289727	4.47058e-05	1.44714e-05	TRUE	0.186321
Education	Maternal smoking around birth	rs11623285	G	T	0.1207	0.01413	0.00251	1.72001e-08	766345	289727	4.13519e-05	1.33692e-05	TRUE	0.203359
Education	Maternal smoking around birth	rs11627087	A	G	0.91497	0.01788	0.00325	3.70997e-08	766345	289727	3.94937e-05	1.21681e-06	TRUE	0.0175123
Education	Maternal smoking around birth	rs11646221	T	G	0.5646	0.01144	0.00172	3.01023e-11	766345	289727	5.77227e-05	1.64879e-05	TRUE	0.104835
Education	Maternal smoking around birth	rs11657342	A	G	0.3554	0.01404	0.00191	1.93999e-13	766345	289727	7.0504e-05	5.48932e-06	TRUE	0.00550584
Education	Maternal smoking around birth	rs11678980	G	A	0.5544	0.01744	0.00172	4.29042e-24	766345	289727	0.000134139	3.68181e-05	TRUE	0.0114551
Education	Maternal smoking around birth	rs11681861	T	G	0.8435	0.01435	0.00259	2.87998e-08	766345	289727	4.00556e-05	1.1322e-06	TRUE	0.0157741
Education	Maternal smoking around birth	rs11703948	G	A	0.07483	0.01737	0.00285	1.06001e-09	766345	289727	4.84692e-05	1.00974e-06	TRUE	0.00630449
Education	Maternal smoking around birth	rs11725086	T	C	0.398	0.00973	0.00174	2.39999e-08	766345	289727	4.08025e-05	2.37754e-05	TRUE	0.488213
Education	Maternal smoking around birth	rs11774212	T	C	0.4762	0.01196	0.00171	2.74031e-12	766345	289727	6.38292e-05	1.86725e-06	TRUE	0.00239118
Education	Maternal smoking around birth	rs11871429	A	G	0.7959	0.01425	0.00202	1.91999e-12	766345	289727	6.49345e-05	8.88435e-08	TRUE	0.000373331
Education	Maternal smoking around birth	rs12030427	A	G	0.3027	0.01085	0.00198	4.34e-08	766345	289727	3.91822e-05	2.47582e-06	TRUE	0.0316578
Education	Maternal smoking around birth	rs12151248	C	T	0.8895	0.01573	0.00271	6.74994e-09	766345	289727	4.39619e-05	8.52062e-07	TRUE	0.00887176
Education	Maternal smoking around birth	rs12170452	A	G	0.4371	0.01153	0.00171	1.39991e-11	766345	289727	5.93222e-05	5.6179e-07	TRUE	0.00143281
Education	Maternal smoking around birth	rs12273435	G	A	0.8027	0.01152	0.0021	3.96004e-08	766345	289727	3.92669e-05	4.292e-06	TRUE	0.0544363
Education	Maternal smoking around birth	rs12290350	T	C	0.233	0.013	0.00209	4.70002e-10	766345	289727	5.04834e-05	2.27813e-05	TRUE	0.284891
Education	Maternal smoking around birth	rs12364080	C	T	0.1276	0.01389	0.0025	2.89001e-08	766345	289727	4.02795e-05	2.35163e-05	TRUE	0.492374
Education	Maternal smoking around birth	rs12375949	C	T	0.5697	0.01447	0.00172	3.30979e-17	766345	289727	9.23457e-05	4.77332e-06	TRUE	0.000662644
Education	Maternal smoking around birth	rs12468040	T	G	0.3963	0.01432	0.00175	2.4598e-16	766345	289727	8.73673e-05	6.07315e-06	TRUE	0.00159969
Education	Maternal smoking around birth	rs12503522	C	T	0.7517	0.01125	0.00188	2.24001e-09	766345	289727	4.67246e-05	1.78709e-05	TRUE	0.231728
Education	Maternal smoking around birth	rs12515541	G	T	0.4082	0.01135	0.00174	6.95024e-11	766345	289727	5.55195e-05	3.69358e-06	TRUE	0.0112337
Education	Maternal smoking around birth	rs12602286	T	G	0.8861	0.01701	0.00255	2.36974e-11	766345	289727	5.80604e-05	8.22081e-07	TRUE	0.00208302
Education	Maternal smoking around birth	rs12643771	T	C	0.3112	0.01518	0.00184	1.6099e-16	766345	289727	8.88068e-05	1.78918e-05	TRUE	0.0172374
Education	Maternal smoking around birth	rs12646216	T	C	0.3912	0.01062	0.00174	1.09999e-09	766345	289727	4.86078e-05	1.14085e-05	TRUE	0.0993326
Education	Maternal smoking around birth	rs12646297	G	A	0.2874	0.0111	0.00187	2.76001e-09	766345	289727	4.59748e-05	3.3877e-07	TRUE	0.00448104
Education	Maternal smoking around birth	rs12655753	G	A	0.97619	0.02903	0.00509	1.17999e-08	766345	289727	4.24441e-05	5.53982e-06	TRUE	0.0563854
Education	Maternal smoking around birth	rs12682775	C	T	0.2143	0.01187	0.00204	5.99004e-09	766345	289727	4.41773e-05	1.02085e-06	TRUE	0.00975585
Education	Maternal smoking around birth	rs12694681	T	G	0.7075	0.01123	0.00183	9.06004e-10	766345	289727	4.91375e-05	1.94641e-06	TRUE	0.0100388
Education	Maternal smoking around birth	rs12712269	C	T	0.6344	0.01063	0.00174	9.50999e-10	766345	289727	4.86994e-05	3.00373e-07	TRUE	0.00319286
Education	Maternal smoking around birth	rs12716848	G	A	0.4439	0.00969	0.00174	2.43002e-08	766345	289727	4.04677e-05	2.51741e-05	TRUE	0.537703
Education	Maternal smoking around birth	rs12724430	T	G	0.4558	0.00979	0.0017	8.31994e-09	766345	289727	4.32739e-05	8.98471e-06	TRUE	0.100606
Education	Maternal smoking around birth	rs12778624	T	G	0.7772	0.01099	0.00196	2.01999e-08	766345	289727	4.10244e-05	6.52777e-06	TRUE	0.0775008
Education	Maternal smoking around birth	rs1291818	T	C	0.4847	0.01085	0.0017	1.78e-10	766345	289727	5.31515e-05	2.78196e-07	TRUE	0.00192831
Education	Maternal smoking around birth	rs12926704	G	A	0.91497	0.01737	0.00269	1.03001e-10	766345	289727	5.44062e-05	1.02972e-05	TRUE	0.0560349
Education	Maternal smoking around birth	rs13010288	T	G	0.1241	0.01953	0.00252	1.03992e-14	766345	289727	7.83693e-05	2.51422e-05	TRUE	0.0783926
Education	Maternal smoking around birth	rs13010566	C	A	0.5612	0.0106	0.0017	4.58997e-10	766345	289727	5.07304e-05	4.8893e-07	TRUE	0.00322681
Education	Maternal smoking around birth	rs13029509	G	A	0.5323	0.01049	0.0017	7.17001e-10	766345	289727	4.96831e-05	6.285e-06	TRUE	0.0372988
Education	Maternal smoking around birth	rs13035874	G	A	0.6667	0.01114	0.00178	4.34e-10	766345	289727	5.11075e-05	7.16275e-07	TRUE	0.00385324
Education	Maternal smoking around birth	rs13090388	T	C	0.3095	0.02852	0.00184	4.29042e-54	766345	289727	0.000313404	2.02618e-05	TRUE	1.41148e-09
Education	Maternal smoking around birth	rs13141210	T	C	0.5085	0.01361	0.00172	2.25996e-15	766345	289727	8.1696e-05	1.55144e-05	TRUE	0.0193645
Education	Maternal smoking around birth	rs13145650	C	T	0.09184	0.01918	0.00306	3.79997e-10	766345	289727	5.12636e-05	2.1389e-06	TRUE	0.00899069
Education	Maternal smoking around birth	rs13163062	T	C	0.4167	0.01007	0.00172	4.70999e-09	766345	289727	4.47259e-05	1.30177e-05	TRUE	0.157903
Education	Maternal smoking around birth	rs1334297	A	G	0.784	0.02449	0.00192	3.05985e-37	766345	289727	0.000212256	4.6803e-06	TRUE	1.28022e-08
Education	Maternal smoking around birth	rs1335482	T	C	0.5816	0.0096	0.0017	1.63001e-08	766345	289727	4.16105e-05	1.63849e-05	TRUE	0.270566
Education	Maternal smoking around birth	rs13422673	C	T	0.5153	0.01201	0.0017	1.7398e-12	766345	289727	6.51233e-05	4.29017e-06	TRUE	0.00594918
Education	Maternal smoking around birth	rs13428598	T	C	0.3793	0.01649	0.00175	3.90032e-21	766345	289727	0.000115849	2.17509e-06	TRUE	2.05209e-05
Education	Maternal smoking around birth	rs1364626	T	C	0.4167	0.00956	0.00171	2.15001e-08	766345	289727	4.07833e-05	3.93509e-06	TRUE	0.0435225
Education	Maternal smoking around birth	rs1381247	T	C	0.7092	0.01013	0.00182	2.45997e-08	766345	289727	4.04236e-05	1.6723e-08	TRUE	0.00429023
Education	Maternal smoking around birth	rs139244147	G	A	0.95408	0.02095	0.00365	9.90011e-09	766345	289727	4.29873e-05	7.59443e-07	TRUE	0.00914106
Education	Maternal smoking around birth	rs139612798	C	T	0.05442	0.02918	0.00511	1.10999e-08	766345	289727	4.25488e-05	2.61238e-08	TRUE	0.00353608
Education	Maternal smoking around birth	rs1427298	T	C	0.4116	0.0102	0.00172	3.27997e-09	766345	289727	4.58881e-05	4.04933e-06	TRUE	0.0290051
Education	Maternal smoking around birth	rs143163770	C	T	0.869	0.01625	0.00258	3.22003e-10	766345	289727	5.17633e-05	6.30713e-06	TRUE	0.0317594
Education	Maternal smoking around birth	rs143386970	T	C	0.8673	0.016	0.00286	2.19999e-08	766345	289727	4.08382e-05	1.59383e-05	TRUE	0.271484
Education	Maternal smoking around birth	rs145590108	T	G	0.04932	0.02232	0.00367	1.13999e-09	766345	289727	4.82628e-05	2.40723e-05	TRUE	0.34939
Education	Maternal smoking around birth	rs1458145	C	T	0.3827	0.01001	0.00178	1.74e-08	766345	289727	4.12655e-05	3.19176e-07	TRUE	0.00722167
Education	Maternal smoking around birth	rs1461515	A	G	0.4898	0.0093	0.0017	4.54999e-08	766345	289727	3.90506e-05	4.50973e-07	TRUE	0.0105448
Education	Maternal smoking around birth	rs1475974	C	T	0.3435	0.01269	0.0018	2.02023e-12	766345	289727	6.48525e-05	1.28895e-06	TRUE	0.00151382
Education	Maternal smoking around birth	rs152603	G	A	0.3861	0.01019	0.00177	9.47e-09	766345	289727	4.32474e-05	1.60634e-05	TRUE	0.238926
Education	Maternal smoking around birth	rs1527878	G	A	0.25	0.01182	0.00199	3.07999e-09	766345	289727	4.60347e-05	3.40518e-07	TRUE	0.00446225
Education	Maternal smoking around birth	rs1550816	T	C	0.5408	0.01107	0.00172	1.32999e-10	766345	289727	5.40495e-05	2.11054e-05	TRUE	0.206037
Education	Maternal smoking around birth	rs1558727	C	T	0.5153	0.01069	0.0017	3.09001e-10	766345	289727	5.15955e-05	1.66455e-07	TRUE	0.00189295
Education	Maternal smoking around birth	rs1566504	T	C	0.2432	0.01126	0.00203	3.05e-08	766345	289727	4.01462e-05	2.16947e-06	TRUE	0.0257537
Education	Maternal smoking around birth	rs1569092	A	G	0.182	0.01807	0.00234	1.16011e-14	766345	289727	7.78086e-05	5.1016e-06	TRUE	0.0026209
Education	Maternal smoking around birth	rs1569723	A	C	0.7432	0.01168	0.00197	3.01002e-09	766345	289727	4.5868e-05	1.30944e-05	TRUE	0.148121
Education	Maternal smoking around birth	rs1584469	C	T	0.6888	0.01303	0.00185	2.09991e-12	766345	289727	6.47283e-05	1.02081e-05	TRUE	0.0261437
Education	Maternal smoking around birth	rs1599381	A	G	0.4898	0.01002	0.0017	3.83001e-09	766345	289727	4.53309e-05	6.98986e-08	TRUE	0.00301745
Education	Maternal smoking around birth	rs1618725	T	C	0.5204	0.01477	0.00174	2.22024e-17	766345	289727	9.40153e-05	2.40984e-06	TRUE	0.000188295
Education	Maternal smoking around birth	rs1671770	A	C	0.1939	0.01342	0.00223	1.90999e-09	766345	289727	4.72554e-05	3.64084e-06	TRUE	0.0227785
Education	Maternal smoking around birth	rs16822665	T	C	0.3027	0.01286	0.00185	3.57026e-12	766345	289727	6.30504e-05	1.93238e-05	TRUE	0.104097
Education	Maternal smoking around birth	rs16854920	C	T	0.3554	0.01007	0.00181	2.50998e-08	766345	289727	4.03888e-05	2.94955e-05	TRUE	0.671712
Education	Maternal smoking around birth	rs16995054	C	T	0.7993	0.0139	0.00208	2.52e-11	766345	289727	5.82713e-05	3.28954e-06	TRUE	0.00761715
Education	Maternal smoking around birth	rs17048855	A	G	0.3248	0.01184	0.00179	3.26964e-11	766345	289727	5.70886e-05	2.59675e-06	TRUE	0.00641802
Education	Maternal smoking around birth	rs17060737	T	C	0.6956	0.01192	0.0019	3.18002e-10	766345	289727	5.1357e-05	8.971e-06	TRUE	0.0557944
Education	Maternal smoking around birth	rs17110109	C	T	0.3776	0.01023	0.00175	4.70999e-09	766345	289727	4.45895e-05	2.98718e-05	TRUE	0.578377
Education	Maternal smoking around birth	rs17126938	C	T	0.1207	0.01536	0.0025	8.13992e-10	766345	289727	4.92559e-05	2.36997e-06	TRUE	0.0119988
Education	Maternal smoking around birth	rs17321729	A	G	0.7772	0.01141	0.00196	6.05996e-09	766345	289727	4.42198e-05	7.02531e-07	TRUE	0.00770365
Education	Maternal smoking around birth	rs17489649	A	G	0.6735	0.0139	0.00181	1.57e-14	766345	289727	7.69513e-05	1.87118e-05	TRUE	0.0414612
Education	Maternal smoking around birth	rs17551064	A	G	0.8401	0.01493	0.0023	8.61986e-11	766345	289727	5.49815e-05	4.07129e-06	TRUE	0.0133315
Education	Maternal smoking around birth	rs17563464	C	A	0.7959	0.01477	0.00212	2.89001e-12	766345	289727	6.33342e-05	7.01766e-08	TRUE	0.000419282
Education	Maternal smoking around birth	rs17565975	G	A	0.4694	0.01142	0.00171	2.55976e-11	766345	289727	5.81958e-05	4.40927e-06	TRUE	0.0112407
Education	Maternal smoking around birth	rs17570033	G	T	0.91156	0.01862	0.00283	4.6505e-11	766345	289727	5.64857e-05	2.10365e-06	TRUE	0.00541707
Education	Maternal smoking around birth	rs1758747	A	G	0.6905	0.0101	0.00184	4.13e-08	766345	289727	3.93158e-05	1.07711e-05	TRUE	0.170618
Education	Maternal smoking around birth	rs17598675	C	T	0.5187	0.01199	0.0017	1.74985e-12	766345	289727	6.49066e-05	2.17555e-08	TRUE	0.000287291
Education	Maternal smoking around birth	rs176218	T	G	0.2007	0.01883	0.00215	1.85012e-18	766345	289727	0.000100082	6.89695e-07	TRUE	2.5942e-05
Education	Maternal smoking around birth	rs17638867	T	C	0.1871	0.01329	0.00222	2.10999e-09	766345	289727	4.67628e-05	5.23574e-08	TRUE	0.00244034
Education	Maternal smoking around birth	rs1827540	A	G	0.534	0.0106	0.0017	4.49997e-10	766345	289727	5.07304e-05	7.21795e-06	TRUE	0.0419513
Education	Maternal smoking around birth	rs1866823	A	G	0.551	0.01009	0.00171	3.80996e-09	766345	289727	4.54305e-05	4.40313e-07	TRUE	0.00533116
Education	Maternal smoking around birth	rs1880692	A	G	0.5578	0.01008	0.0017	3.17001e-09	766345	289727	4.58754e-05	2.0039e-07	TRUE	0.00372675
Education	Maternal smoking around birth	rs1892417	T	C	0.7721	0.01732	0.00202	1.11995e-17	766345	289727	9.59242e-05	8.8311e-06	TRUE	0.00175801
Education	Maternal smoking around birth	rs1918394	T	C	0.1565	0.01261	0.0023	4.15002e-08	766345	289727	3.92224e-05	3.01207e-07	TRUE	0.008793
Education	Maternal smoking around birth	rs192436652	C	T	0.97789	0.03497	0.00545	1.34999e-10	766345	289727	5.37219e-05	5.93579e-06	TRUE	0.0248532
Education	Maternal smoking around birth	rs1925587	T	C	0.4048	0.01016	0.00171	3.02998e-09	766345	289727	4.6063e-05	1.12284e-05	TRUE	0.115128
Education	Maternal smoking around birth	rs1952183	G	A	0.4745	0.01055	0.0017	5.57006e-10	766345	289727	5.0253e-05	2.23531e-05	TRUE	0.27898
Education	Maternal smoking around birth	rs1964927	A	G	0.3622	0.01423	0.00177	9.8992e-16	766345	289727	8.43341e-05	1.4838e-05	TRUE	0.0144997
Education	Maternal smoking around birth	rs1979969	G	T	0.2551	0.01208	0.00195	6.17007e-10	766345	289727	5.00749e-05	7.47462e-06	TRUE	0.0464678
Education	Maternal smoking around birth	rs1980628	A	G	0.2398	0.01173	0.00209	1.88999e-08	766345	289727	4.11019e-05	2.9662e-07	TRUE	0.00714683
Education	Maternal smoking around birth	rs2002058	C	T	0.7908	0.01211	0.00216	1.97002e-08	766345	289727	4.10147e-05	3.46928e-08	TRUE	0.00435652
Education	Maternal smoking around birth	rs2034670	A	G	0.8384	0.01312	0.00214	8.09003e-10	766345	289727	4.90451e-05	1.72957e-06	TRUE	0.00910323
Education	Maternal smoking around birth	rs2052285	A	G	0.5765	0.01123	0.00175	1.33999e-10	766345	289727	5.37325e-05	1.43053e-07	TRUE	0.0014341
Education	Maternal smoking around birth	rs2067854	A	G	0.182	0.01477	0.00209	1.38007e-12	766345	289727	6.51654e-05	1.27082e-06	TRUE	0.00144958
Education	Maternal smoking around birth	rs2141277	A	G	0.4728	0.00952	0.0017	2.15998e-08	766345	289727	4.09199e-05	2.55524e-05	TRUE	0.538341
Education	Maternal smoking around birth	rs2179152	C	T	0.6429	0.01455	0.00176	1.21004e-16	766345	289727	8.91741e-05	3.87151e-05	TRUE	0.139673
Education	Maternal smoking around birth	rs2182505	T	C	0.2636	0.01086	0.00192	1.63999e-08	766345	289727	4.17461e-05	2.2151e-06	TRUE	0.0225977
Education	Maternal smoking around birth	rs2195086	T	G	0.835	0.01282	0.00228	2e-08	766345	289727	4.12539e-05	6.99008e-06	TRUE	0.0831305
Education	Maternal smoking around birth	rs2220926	C	T	0.585	0.01055	0.00172	7.99006e-10	766345	289727	4.90912e-05	2.5236e-07	TRUE	0.00286058
Education	Maternal smoking around birth	rs2245901	G	A	0.5935	0.01403	0.00174	6.26037e-16	766345	289727	8.48314e-05	9.16787e-06	TRUE	0.00458349
Education	Maternal smoking around birth	rs2256965	A	G	0.4575	0.01128	0.00176	1.59001e-10	766345	289727	5.35977e-05	5.82789e-06	TRUE	0.0244497
Education	Maternal smoking around birth	rs2283076	A	G	0.7857	0.01143	0.00204	2.07e-08	766345	289727	4.09629e-05	1.47621e-07	TRUE	0.0058067
Education	Maternal smoking around birth	rs2287838	G	A	0.466	0.01152	0.00171	1.53003e-11	766345	289727	5.92194e-05	8.66845e-06	TRUE	0.0293629
Education	Maternal smoking around birth	rs2302761	T	C	0.1905	0.01354	0.00209	1e-10	766345	289727	5.47643e-05	2.6566e-07	TRUE	0.0015945
Education	Maternal smoking around birth	rs2336721	T	C	0.3605	0.00996	0.0018	3.05e-08	766345	289727	3.99515e-05	2.79633e-05	TRUE	0.63584
Education	Maternal smoking around birth	rs2343094	A	G	0.6173	0.01029	0.00181	1.29e-08	766345	289727	4.21728e-05	8.62073e-09	TRUE	0.00333416
Education	Maternal smoking around birth	rs2347526	C	T	0.6378	0.01395	0.00179	6.84069e-15	766345	289727	7.92473e-05	1.5271e-06	TRUE	0.000439298
Education	Maternal smoking around birth	rs2365376	A	C	0.3282	0.0107	0.00179	2.15001e-09	766345	289727	4.66249e-05	7.61532e-06	TRUE	0.0620966
Education	Maternal smoking around birth	rs2406253	A	G	0.7976	0.01411	0.00216	6.4003e-11	766345	289727	5.568e-05	2.25963e-06	TRUE	0.00629047
Education	Maternal smoking around birth	rs242093	G	A	0.4524	0.01031	0.00172	2.07e-09	766345	289727	4.68832e-05	1.75577e-05	TRUE	0.223112
Education	Maternal smoking around birth	rs2447535	G	A	0.7245	0.01181	0.00185	1.69001e-10	766345	289727	5.31753e-05	2.56484e-05	TRUE	0.307023
Education	Maternal smoking around birth	rs2496482	T	C	0.415	0.01109	0.00177	4.03999e-10	766345	289727	5.12237e-05	2.51306e-08	TRUE	0.00133184
Education	Maternal smoking around birth	rs2554835	A	G	0.398	0.00974	0.00175	2.68999e-08	766345	289727	4.04204e-05	6.39567e-07	TRUE	0.0108193
Education	Maternal smoking around birth	rs2589091	G	A	0.6105	0.00949	0.00172	3.26002e-08	766345	289727	3.97224e-05	2.59554e-07	TRUE	0.00790055
Education	Maternal smoking around birth	rs268120	A	G	0.2466	0.01244	0.00196	2.13e-10	766345	289727	5.25633e-05	1.78626e-07	TRUE	0.00174472
Education	Maternal smoking around birth	rs2702575	C	T	0.6395	0.00989	0.00175	1.55998e-08	766345	289727	4.1675e-05	4.85376e-06	TRUE	0.0511893
Education	Maternal smoking around birth	rs2706762	T	C	0.1514	0.01484	0.00246	1.59001e-09	766345	289727	4.74847e-05	5.4555e-07	TRUE	0.0047874
Education	Maternal smoking around birth	rs2725370	C	T	0.7109	0.01536	0.00187	1.97015e-16	766345	289727	8.80314e-05	1.75526e-05	TRUE	0.0172575
Education	Maternal smoking around birth	rs273438	G	A	0.5255	0.00937	0.00171	4.15002e-08	766345	289727	3.91784e-05	7.12102e-06	TRUE	0.099669
Education	Maternal smoking around birth	rs277828	C	A	0.7432	0.01091	0.00196	2.71e-08	766345	289727	4.04293e-05	7.93063e-06	TRUE	0.104325
Education	Maternal smoking around birth	rs281302	G	A	0.4252	0.0111	0.00172	9.84011e-11	766345	289727	5.43428e-05	1.54858e-05	TRUE	0.115076
Education	Maternal smoking around birth	rs2820314	A	C	0.6837	0.011	0.0018	9.34007e-10	766345	289727	4.873e-05	7.65288e-06	TRUE	0.0533115
Education	Maternal smoking around birth	rs2833483	C	T	0.06293	0.01974	0.00337	4.77002e-09	766345	289727	4.47705e-05	1.11546e-06	TRUE	0.00977276
Education	Maternal smoking around birth	rs28513670	G	A	0.1531	0.01477	0.00225	5.06058e-11	766345	289727	5.62274e-05	1.23546e-06	TRUE	0.00340467
Education	Maternal smoking around birth	rs28513882	G	A	0.8112	0.01246	0.00221	1.63001e-08	766345	289727	4.14773e-05	1.94988e-05	TRUE	0.353242
Education	Maternal smoking around birth	rs2885198	A	G	0.4983	0.01025	0.0017	1.81001e-09	766345	289727	4.74358e-05	1.04559e-06	TRUE	0.00716265
Education	Maternal smoking around birth	rs2971970	G	T	0.7721	0.01654	0.00207	1.24997e-15	766345	289727	8.3305e-05	2.1973e-05	TRUE	0.0417752
Education	Maternal smoking around birth	rs2998315	G	A	0.5782	0.01269	0.00171	1.11995e-13	766345	289727	7.18582e-05	7.77544e-06	TRUE	0.00909748
Education	Maternal smoking around birth	rs301800	T	C	0.1803	0.01516	0.00224	1.33015e-11	766345	289727	5.97659e-05	1.80739e-05	TRUE	0.110606
Education	Maternal smoking around birth	rs3026996	A	C	0.716	0.01537	0.00199	1.05003e-14	766345	289727	7.78367e-05	1.27711e-05	TRUE	0.0160931
Education	Maternal smoking around birth	rs31940	A	G	0.1344	0.01548	0.00246	3.23996e-10	766345	289727	5.16685e-05	1.23798e-08	TRUE	0.00117485
Education	Maternal smoking around birth	rs339054	G	T	0.5221	0.0117	0.0017	5.90065e-12	766345	289727	6.1805e-05	2.2453e-05	TRUE	0.152119
Education	Maternal smoking around birth	rs34316	A	C	0.4201	0.02016	0.00177	3.34965e-30	766345	289727	0.000169254	1.19362e-05	TRUE	1.17904e-05
Education	Maternal smoking around birth	rs34485537	T	C	0.3895	0.01075	0.00173	5.66996e-10	766345	289727	5.03825e-05	2.21101e-06	TRUE	0.0100862
Education	Maternal smoking around birth	rs35039375	A	G	0.90646	0.01983	0.00293	1.22011e-11	766345	289727	5.97669e-05	2.27302e-05	TRUE	0.174216
Education	Maternal smoking around birth	rs35104491	A	G	0.233	0.01218	0.00219	2.61999e-08	766345	289727	4.03613e-05	9.48247e-06	TRUE	0.133333
Education	Maternal smoking around birth	rs35309068	G	T	0.466	0.01321	0.00171	1.15001e-14	766345	289727	7.78675e-05	4.40366e-06	TRUE	0.00204237
Education	Maternal smoking around birth	rs35316276	T	C	0.2942	0.01173	0.00194	1.51999e-09	766345	289727	4.77033e-05	4.0674e-07	TRUE	0.00404656
Education	Maternal smoking around birth	rs35417702	C	T	0.4235	0.01445	0.0017	1.93019e-17	766345	289727	9.427e-05	5.55392e-07	TRUE	3.95104e-05
Education	Maternal smoking around birth	rs35475880	G	T	0.8163	0.01511	0.00208	3.80014e-13	766345	289727	6.88572e-05	1.1253e-05	TRUE	0.0234048
Education	Maternal smoking around birth	rs35919256	A	C	0.602	0.01032	0.00177	5.56007e-09	766345	289727	4.43578e-05	9.89443e-09	TRUE	0.00262753
Education	Maternal smoking around birth	rs36083520	C	T	0.1667	0.01629	0.00223	2.60016e-13	766345	289727	6.96272e-05	5.39613e-06	TRUE	0.00576269
Education	Maternal smoking around birth	rs36119825	A	G	0.4694	0.01063	0.00171	4.82003e-10	766345	289727	5.04231e-05	2.45861e-05	TRUE	0.3259
Education	Maternal smoking around birth	rs363096	C	T	0.5748	0.01363	0.00172	2.03986e-15	766345	289727	8.19362e-05	9.08809e-06	TRUE	0.00563508
Education	Maternal smoking around birth	rs3781339	C	T	0.8095	0.01247	0.00219	1.29999e-08	766345	289727	4.23061e-05	3.66668e-06	TRUE	0.0353438
Education	Maternal smoking around birth	rs3796348	A	G	0.6207	0.01032	0.00175	3.65999e-09	766345	289727	4.53775e-05	8.20696e-06	TRUE	0.0758644
Education	Maternal smoking around birth	rs3809634	G	A	0.335	0.01058	0.00185	1.09001e-08	766345	289727	4.26762e-05	1.31903e-05	TRUE	0.183472
Education	Maternal smoking around birth	rs3812281	T	C	0.5867	0.01228	0.00174	1.58016e-12	766345	289727	6.499e-05	6.49458e-07	TRUE	0.000877912
Education	Maternal smoking around birth	rs3897821	A	G	0.6497	0.01502	0.0018	8.25087e-17	766345	289727	9.08515e-05	1.06771e-06	TRUE	9.74832e-05
Education	Maternal smoking around birth	rs4073894	A	G	0.1769	0.01524	0.00211	5.40008e-13	766345	289727	6.80695e-05	1.63402e-06	TRUE	0.00138891
Education	Maternal smoking around birth	rs4144624	C	T	0.1497	0.01338	0.00239	2.30001e-08	766345	289727	4.08955e-05	2.77187e-06	TRUE	0.0300928
Education	Maternal smoking around birth	rs4328757	T	C	0.6514	0.01067	0.00174	9.3901e-10	766345	289727	4.90666e-05	8.09461e-06	TRUE	0.0564777
Education	Maternal smoking around birth	rs4352658	C	T	0.90986	0.0212	0.00308	5.55009e-12	766345	289727	6.18188e-05	1.07058e-05	TRUE	0.0352987
Education	Maternal smoking around birth	rs4369924	A	G	0.1684	0.01362	0.00234	5.81996e-09	766345	289727	4.42059e-05	2.58944e-06	TRUE	0.0208445
Education	Maternal smoking around birth	rs4382592	G	T	0.699	0.01636	0.00185	1.00995e-18	766345	289727	0.000102037	2.91478e-05	TRUE	0.0310604
Education	Maternal smoking around birth	rs4384309	A	G	0.4796	0.0109	0.00172	2.52e-10	766345	289727	5.24023e-05	2.93463e-05	TRUE	0.403532
Education	Maternal smoking around birth	rs4442732	A	G	0.4031	0.01063	0.00176	1.49001e-09	766345	289727	4.75989e-05	4.52066e-07	TRUE	0.00430125
Education	Maternal smoking around birth	rs4652135	A	C	0.6769	0.01219	0.0019	1.54e-10	766345	289727	5.37098e-05	3.83619e-06	TRUE	0.0138031
Education	Maternal smoking around birth	rs4675248	G	A	0.631	0.01004	0.00173	6.74994e-09	766345	289727	4.39474e-05	1.3835e-06	TRUE	0.012406
Education	Maternal smoking around birth	rs4700393	G	A	0.5289	0.02086	0.0017	1.51008e-34	766345	289727	0.000196437	9.65044e-06	TRUE	5.66098e-07
Education	Maternal smoking around birth	rs4726070	A	G	0.6207	0.01251	0.00174	5.94977e-13	766345	289727	6.74472e-05	1.01073e-05	TRUE	0.020999
Education	Maternal smoking around birth	rs4731413	A	G	0.233	0.01211	0.00213	1.37e-08	766345	289727	4.21782e-05	4.9218e-10	TRUE	0.00300025
Education	Maternal smoking around birth	rs4760687	G	A	0.6854	0.01039	0.00183	1.29999e-08	766345	289727	4.20618e-05	1.41947e-05	TRUE	0.212672
Education	Maternal smoking around birth	rs4778058	C	T	0.5221	0.01017	0.0017	2.39999e-09	766345	289727	4.66982e-05	1.47251e-07	TRUE	0.003102
Education	Maternal smoking around birth	rs4780563	G	A	0.8282	0.01398	0.00245	1.12001e-08	766345	289727	4.24855e-05	5.73556e-06	TRUE	0.0586774
Education	Maternal smoking around birth	rs4787457	A	G	0.6854	0.01741	0.00176	3.72992e-23	766345	289727	0.000127671	2.48788e-06	TRUE	8.27701e-06
Education	Maternal smoking around birth	rs4810227	A	G	0.6344	0.01272	0.00175	3.57026e-13	766345	289727	6.89358e-05	6.56464e-06	TRUE	0.00848176
Education	Maternal smoking around birth	rs4839155	T	G	0.75	0.01251	0.002	3.94003e-10	766345	289727	5.10516e-05	2.4433e-06	TRUE	0.0104828
Education	Maternal smoking around birth	rs4846724	A	G	0.4915	0.01018	0.0017	2.26001e-09	766345	289727	4.67901e-05	6.05216e-08	TRUE	0.00249725
Education	Maternal smoking around birth	rs4858670	C	T	0.3163	0.0101	0.00183	3.22003e-08	766345	289727	3.97466e-05	1.20446e-07	TRUE	0.00630197
Education	Maternal smoking around birth	rs4860734	G	A	0.6701	0.0114	0.00188	1.29e-09	766345	289727	4.79789e-05	5.01968e-06	TRUE	0.0316526
Education	Maternal smoking around birth	rs4904523	G	A	0.5408	0.00936	0.0017	3.70997e-08	766345	289727	3.95561e-05	6.69599e-09	TRUE	0.00442284
Education	Maternal smoking around birth	rs4972400	A	G	0.352	0.01156	0.00181	1.7e-10	766345	289727	5.32246e-05	1.4483e-06	TRUE	0.00521588
Education	Maternal smoking around birth	rs4976445	T	C	0.7432	0.012	0.00197	1.16001e-09	766345	289727	4.84157e-05	4.11594e-06	TRUE	0.0238053
Education	Maternal smoking around birth	rs4984541	G	A	0.2415	0.01233	0.00207	2.77e-09	766345	289727	4.62959e-05	1.60123e-06	TRUE	0.0110962
Education	Maternal smoking around birth	rs535307	A	G	0.3231	0.01004	0.00184	4.72999e-08	766345	289727	3.88501e-05	3.87525e-07	TRUE	0.0100953
Education	Maternal smoking around birth	rs55641816	C	T	0.8622	0.01462	0.00262	2.39999e-08	766345	289727	4.06304e-05	4.08208e-08	TRUE	0.00465341
Education	Maternal smoking around birth	rs56048629	C	T	0.631	0.01654	0.00176	6.75927e-21	766345	289727	0.000115232	3.40964e-05	TRUE	0.0247813
Education	Maternal smoking around birth	rs56330207	A	G	0.2075	0.01184	0.00207	1.05e-08	766345	289727	4.26895e-05	1.80338e-06	TRUE	0.0173063
Education	Maternal smoking around birth	rs56391344	A	G	0.2381	0.01571	0.00197	1.33999e-15	766345	289727	8.29776e-05	2.40718e-05	TRUE	0.0539532
Education	Maternal smoking around birth	rs563954	G	A	0.5119	0.00976	0.00175	2.29002e-08	766345	289727	4.05866e-05	5.52568e-06	TRUE	0.0652814
Education	Maternal smoking around birth	rs5763431	T	C	0.5714	0.01125	0.00176	1.52999e-10	766345	289727	5.3313e-05	1.61179e-07	TRUE	0.00155673
Education	Maternal smoking around birth	rs59123361	G	A	0.8946	0.02094	0.00291	5.86949e-13	766345	289727	6.75639e-05	3.22071e-06	TRUE	0.00321792
Education	Maternal smoking around birth	rs59484001	C	T	0.94898	0.02926	0.00391	7.41993e-14	766345	289727	7.30702e-05	3.09905e-06	TRUE	0.00185581
Education	Maternal smoking around birth	rs60096640	A	G	0.90136	0.01574	0.00273	7.82006e-09	766345	289727	4.33753e-05	8.00349e-08	TRUE	0.00385079
Education	Maternal smoking around birth	rs6067645	G	A	0.534	0.01003	0.00173	6.37999e-09	766345	289727	4.38599e-05	1.57233e-05	TRUE	0.22303
Education	Maternal smoking around birth	rs6123924	A	G	0.8401	0.01528	0.00235	7.54918e-11	766345	289727	5.5165e-05	5.47034e-07	TRUE	0.00216578
Education	Maternal smoking around birth	rs613872	G	T	0.1718	0.0175	0.00227	1.20005e-14	766345	289727	7.75474e-05	4.83876e-06	TRUE	0.00245153
Education	Maternal smoking around birth	rs61757207	A	G	0.98639	0.04941	0.00795	5.09003e-10	766345	289727	5.04023e-05	3.26734e-06	TRUE	0.0152459
Education	Maternal smoking around birth	rs61996546	T	C	0.4745	0.00965	0.0017	1.33999e-08	766345	289727	4.20451e-05	4.12936e-10	TRUE	0.003038
Education	Maternal smoking around birth	rs62142891	A	G	0.2551	0.01121	0.00194	6.94001e-09	766345	289727	4.35678e-05	1.94758e-05	TRUE	0.315851
Education	Maternal smoking around birth	rs62155873	C	T	0.8861	0.01441	0.00259	2.58e-08	766345	289727	4.03913e-05	1.24476e-05	TRUE	0.194836
Education	Maternal smoking around birth	rs62157915	C	T	0.05952	0.02091	0.00348	1.96002e-09	766345	289727	4.71092e-05	4.19318e-08	TRUE	0.00226369
Education	Maternal smoking around birth	rs62166492	A	G	0.91327	0.02846	0.0034	6.02976e-17	766345	289727	9.14217e-05	9.39532e-07	TRUE	8.15448e-05
Education	Maternal smoking around birth	rs62172885	C	T	0.6599	0.01012	0.00179	1.73002e-08	766345	289727	4.17075e-05	1.46661e-06	TRUE	0.0161311
Education	Maternal smoking around birth	rs62174974	G	A	0.7772	0.01191	0.00215	2.83002e-08	766345	289727	4.00411e-05	6.83184e-06	TRUE	0.08857
Education	Maternal smoking around birth	rs62177359	C	A	0.02211	0.0304	0.00475	1.6e-10	766345	289727	5.34458e-05	1.53162e-05	TRUE	0.11931
Education	Maternal smoking around birth	rs62184480	C	T	0.7551	0.01528	0.00191	1.27997e-15	766345	289727	8.35065e-05	2.02352e-06	TRUE	0.000403306
Education	Maternal smoking around birth	rs62190914	T	C	0.6361	0.01001	0.00176	1.38e-08	766345	289727	4.22086e-05	1.96054e-07	TRUE	0.00550428
Education	Maternal smoking around birth	rs622169	T	C	0.4677	0.00999	0.00178	1.88999e-08	766345	289727	4.11008e-05	1.6092e-06	TRUE	0.018376
Education	Maternal smoking around birth	rs62439690	G	A	0.733	0.01087	0.00194	2.18002e-08	766345	289727	4.09652e-05	2.44814e-06	TRUE	0.0266008
Education	Maternal smoking around birth	rs62444881	T	C	0.1905	0.01815	0.00217	5.79029e-17	766345	289727	9.1279e-05	2.72543e-05	TRUE	0.0469137
Education	Maternal smoking around birth	rs635754	A	G	0.5306	0.0134	0.00173	8.0094e-15	766345	289727	7.82817e-05	1.42604e-05	TRUE	0.0200487
Education	Maternal smoking around birth	rs6429082	C	T	0.5238	0.01078	0.0017	2.37001e-10	766345	289727	5.24679e-05	1.14277e-06	TRUE	0.00463775
Education	Maternal smoking around birth	rs6436555	A	C	0.4762	0.01012	0.0017	2.69998e-09	766345	289727	4.62402e-05	1.82577e-06	TRUE	0.0124744
Education	Maternal smoking around birth	rs6440008	C	T	0.3486	0.00976	0.00175	2.44e-08	766345	289727	4.05866e-05	1.05913e-06	TRUE	0.0143143
Education	Maternal smoking around birth	rs6457996	T	C	0.5527	0.01014	0.0017	2.43002e-09	766345	289727	4.64232e-05	1.02982e-05	TRUE	0.0983885
Education	Maternal smoking around birth	rs6513959	A	G	0.7211	0.01177	0.00185	1.88001e-10	766345	289727	5.28157e-05	7.00618e-06	TRUE	0.0341194
Education	Maternal smoking around birth	rs6535149	C	T	0.7075	0.01051	0.00189	2.61999e-08	766345	289727	4.03498e-05	4.74896e-06	TRUE	0.0556954
Education	Maternal smoking around birth	rs6557171	C	T	0.7245	0.01567	0.00181	4.14954e-18	766345	289727	9.77947e-05	1.1833e-05	TRUE	0.00310415
Education	Maternal smoking around birth	rs6573552	C	T	0.5272	0.01086	0.0017	1.61998e-10	766345	289727	5.32495e-05	1.66623e-06	TRUE	0.00588515
Education	Maternal smoking around birth	rs66568921	G	T	0.3639	0.01565	0.00182	7.49031e-18	766345	289727	9.64763e-05	4.94245e-06	TRUE	0.000493115
Education	Maternal smoking around birth	rs66641143	C	T	0.97449	0.03162	0.00486	8.04081e-11	766345	289727	5.52337e-05	1.49569e-07	TRUE	0.00123607
Education	Maternal smoking around birth	rs6666119	G	A	0.2976	0.01269	0.00183	4.16006e-12	766345	289727	6.27438e-05	2.76546e-07	TRUE	0.000696558
Education	Maternal smoking around birth	rs66671632	C	T	0.8724	0.01838	0.00254	4.58987e-13	766345	289727	6.83236e-05	2.01446e-06	TRUE	0.00169331
Education	Maternal smoking around birth	rs6731373	G	A	0.6633	0.01256	0.00181	3.46976e-12	766345	289727	6.28307e-05	5.84297e-07	TRUE	0.00102316
Education	Maternal smoking around birth	rs6736898	A	G	0.6173	0.01032	0.00178	6.09004e-09	766345	289727	4.38609e-05	2.60435e-05	TRUE	0.485971
Education	Maternal smoking around birth	rs6774533	T	C	0.6905	0.0126	0.00187	1.72982e-11	766345	289727	5.92392e-05	2.05431e-06	TRUE	0.00407925
Education	Maternal smoking around birth	rs67885444	T	C	0.1718	0.01406	0.00232	1.47999e-09	766345	289727	4.79237e-05	1.50123e-05	TRUE	0.162212
Education	Maternal smoking around birth	rs67890737	C	A	0.6735	0.01141	0.00179	2.01002e-10	766345	289727	5.30175e-05	4.00399e-06	TRUE	0.01547
Education	Maternal smoking around birth	rs6805241	T	C	0.8027	0.01413	0.00203	3.0903e-12	766345	289727	6.32181e-05	1.88546e-06	TRUE	0.00256001
Education	Maternal smoking around birth	rs6821231	C	T	0.733	0.01217	0.00197	6.05996e-10	766345	289727	4.97971e-05	1.97301e-06	TRUE	0.00955205
Education	Maternal smoking around birth	rs6871635	G	A	0.5629	0.00946	0.00173	4.62999e-08	766345	289727	3.90166e-05	1.15428e-05	TRUE	0.191454
Education	Maternal smoking around birth	rs6959891	A	G	0.7041	0.01136	0.00189	1.74e-09	766345	289727	4.714e-05	7.44105e-09	TRUE	0.00187959
Education	Maternal smoking around birth	rs7012546	T	C	0.4201	0.01009	0.00172	4.93003e-09	766345	289727	4.49038e-05	8.53851e-07	TRUE	0.00807523
Education	Maternal smoking around birth	rs702606	T	C	0.8299	0.01427	0.0025	1.12001e-08	766345	289727	4.25134e-05	1.22533e-07	TRUE	0.00466653
Education	Maternal smoking around birth	rs710629	A	G	0.6565	0.01053	0.00177	2.95999e-09	766345	289727	4.61814e-05	1.73279e-06	TRUE	0.0119903
Education	Maternal smoking around birth	rs7108020	A	C	0.6616	0.01094	0.00178	7.35005e-10	766345	289727	4.9289e-05	1.37162e-05	TRUE	0.128262
Education	Maternal smoking around birth	rs7117878	C	A	0.6956	0.01036	0.00182	1.17999e-08	766345	289727	4.228e-05	8.84185e-08	TRUE	0.00443923
Education	Maternal smoking around birth	rs7139165	A	C	0.7058	0.01136	0.00195	5.29005e-09	766345	289727	4.42838e-05	3.7279e-07	TRUE	0.0055823
Education	Maternal smoking around birth	rs71415374	T	C	0.05952	0.02142	0.00307	2.93022e-12	766345	289727	6.35201e-05	2.06479e-06	TRUE	0.00273912
Education	Maternal smoking around birth	rs71432775	A	G	0.2959	0.0113	0.00198	1.06001e-08	766345	289727	4.24996e-05	1.19832e-05	TRUE	0.160928
Education	Maternal smoking around birth	rs71646142	T	C	0.1735	0.01286	0.00217	3.11e-09	766345	289727	4.58268e-05	2.35445e-06	TRUE	0.0163747
Education	Maternal smoking around birth	rs7257460	T	C	0.7296	0.01145	0.00189	1.25e-09	766345	289727	4.78898e-05	6.49754e-07	TRUE	0.0050548
Education	Maternal smoking around birth	rs72677177	A	G	0.4354	0.0105	0.00174	1.54999e-09	766345	289727	4.75156e-05	1.35294e-05	TRUE	0.140442
Education	Maternal smoking around birth	rs72686126	C	T	0.06633	0.01862	0.00331	1.88001e-08	766345	289727	4.12917e-05	2.89694e-05	TRUE	0.632296
Education	Maternal smoking around birth	rs72693550	C	A	0.8759	0.01542	0.00234	4.56983e-11	766345	289727	5.66617e-05	6.23932e-06	TRUE	0.0210994
Education	Maternal smoking around birth	rs72802200	A	G	0.97789	0.04604	0.00838	3.86999e-08	766345	289727	3.9386e-05	2.65462e-07	TRUE	0.00825675
Education	Maternal smoking around birth	rs728054	G	A	0.6378	0.01274	0.00177	6.64967e-13	766345	289727	6.75989e-05	2.19165e-07	TRUE	0.000377531
Education	Maternal smoking around birth	rs72828517	C	T	0.1412	0.01836	0.00224	2.83009e-16	766345	289727	8.76573e-05	4.25561e-06	TRUE	0.000816468
Education	Maternal smoking around birth	rs72829857	G	A	0.2449	0.01516	0.00202	5.39014e-14	766345	289727	7.34921e-05	2.20685e-14	TRUE	8.46622e-05
Education	Maternal smoking around birth	rs72840994	G	T	0.182	0.01247	0.00216	7.76998e-09	766345	289727	4.34894e-05	6.87302e-07	TRUE	0.00820076
Education	Maternal smoking around birth	rs72972965	A	C	0.3503	0.01015	0.00183	2.84001e-08	766345	289727	4.01411e-05	3.19104e-06	TRUE	0.0369781
Education	Maternal smoking around birth	rs7321274	A	G	0.8044	0.01275	0.00211	1.59001e-09	766345	289727	4.76444e-05	5.12621e-08	TRUE	0.00220478
Education	Maternal smoking around birth	rs73301698	G	A	0.7738	0.01291	0.00208	5.81005e-10	766345	289727	5.02667e-05	7.34831e-06	TRUE	0.0446467
Education	Maternal smoking around birth	rs7332724	C	T	0.7381	0.01149	0.00189	1.26e-09	766345	289727	4.8225e-05	1.60051e-05	TRUE	0.177072
Education	Maternal smoking around birth	rs73344830	A	G	0.398	0.0172	0.00172	1.94984e-23	766345	289727	0.000130473	3.57318e-05	TRUE	0.012533
Education	Maternal smoking around birth	rs73874335	C	T	0.94048	0.0199	0.00361	3.40001e-08	766345	289727	3.96507e-05	7.05258e-07	TRUE	0.0123417
Education	Maternal smoking around birth	rs743316	T	C	0.818	0.01185	0.00208	1.2e-08	766345	289727	4.23515e-05	1.15407e-07	TRUE	0.00468062
Education	Maternal smoking around birth	rs74545339	G	A	0.91156	0.01626	0.00269	1.43999e-09	766345	289727	4.76752e-05	6.74737e-06	TRUE	0.0482724
Education	Maternal smoking around birth	rs74701752	T	G	0.09524	0.01591	0.00285	2.38002e-08	766345	289727	4.0664e-05	2.18926e-06	TRUE	0.0247355
Education	Maternal smoking around birth	rs74944275	T	C	0.02891	0.02739	0.00424	1.02e-10	766345	289727	5.4451e-05	2.40631e-07	TRUE	0.00158531
Education	Maternal smoking around birth	rs74998289	T	G	0.7602	0.01821	0.00213	1.31009e-17	766345	289727	9.53665e-05	1.32123e-10	TRUE	7.72804e-06
Education	Maternal smoking around birth	rs7526112	T	G	0.6429	0.01215	0.00177	6.09958e-12	766345	289727	6.14832e-05	5.06033e-06	TRUE	0.0103494
Education	Maternal smoking around birth	rs75708852	C	A	0.97109	0.02792	0.00498	2.09002e-08	766345	289727	4.10139e-05	1.92635e-05	TRUE	0.35547
Education	Maternal smoking around birth	rs75755471	G	A	0.92347	0.01891	0.00344	3.79001e-08	766345	289727	3.94299e-05	2.09675e-06	TRUE	0.0267404
Education	Maternal smoking around birth	rs7575637	A	G	0.4779	0.01136	0.00171	2.86022e-11	766345	289727	5.75859e-05	3.69005e-06	TRUE	0.00935593
Education	Maternal smoking around birth	rs7595950	T	C	0.5459	0.00993	0.0017	4.98999e-09	766345	289727	4.45203e-05	2.17894e-05	TRUE	0.35804
Education	Maternal smoking around birth	rs7597126	C	T	0.5221	0.01009	0.00172	4.20001e-09	766345	289727	4.49038e-05	4.13018e-07	TRUE	0.00547073
Education	Maternal smoking around birth	rs7603132	A	G	0.1548	0.01317	0.00215	9.17001e-10	766345	289727	4.8961e-05	3.96006e-07	TRUE	0.00350177
Education	Maternal smoking around birth	rs7625428	T	C	0.5986	0.00989	0.00174	1.26e-08	766345	289727	4.21553e-05	7.5512e-06	TRUE	0.0859628
Education	Maternal smoking around birth	rs77025239	G	A	0.8912	0.01422	0.00234	1.32999e-09	766345	289727	4.81863e-05	6.40607e-06	TRUE	0.0431349
Education	Maternal smoking around birth	rs77128898	C	T	0.97789	0.02769	0.00482	9.47e-09	766345	289727	4.30636e-05	1.9591e-06	TRUE	0.0179233
Education	Maternal smoking around birth	rs7737905	G	T	0.7228	0.01285	0.00188	8.34065e-12	766345	289727	6.09594e-05	2.60207e-06	TRUE	0.00450571
Education	Maternal smoking around birth	rs77702819	T	G	0.08333	0.01863	0.00298	3.92004e-10	766345	289727	5.09974e-05	3.63844e-06	TRUE	0.0164021
Education	Maternal smoking around birth	rs77835879	A	G	0.90986	0.01601	0.00288	2.67997e-08	766345	289727	4.03234e-05	6.15886e-06	TRUE	0.0761032
Education	Maternal smoking around birth	rs7788620	A	G	0.75	0.01635	0.00206	1.83992e-15	766345	289727	8.21944e-05	5.73568e-06	TRUE	0.00222091
Education	Maternal smoking around birth	rs7796203	G	A	0.4745	0.01074	0.00171	3.59998e-10	766345	289727	5.1472e-05	2.89562e-05	TRUE	0.410908
Education	Maternal smoking around birth	rs78721320	A	G	0.2041	0.01307	0.00219	2.27997e-09	766345	289727	4.6475e-05	1.82241e-05	TRUE	0.242614
Education	Maternal smoking around birth	rs7924036	T	G	0.5391	0.01501	0.0017	1.07004e-18	766345	289727	0.000101718	9.87693e-06	TRUE	0.00145485
Education	Maternal smoking around birth	rs79265434	G	A	0.1173	0.02331	0.00262	6.07995e-19	766345	289727	0.000103279	3.31715e-07	TRUE	1.10339e-05
Education	Maternal smoking around birth	rs79269403	A	G	0.2228	0.01447	0.00204	1.17004e-12	766345	289727	6.56485e-05	1.47924e-06	TRUE	0.00159122
Education	Maternal smoking around birth	rs7943853	T	C	0.7517	0.01128	0.00201	2.06001e-08	766345	289727	4.10946e-05	3.57276e-06	TRUE	0.0382001
Education	Maternal smoking around birth	rs79523955	A	G	0.90476	0.01802	0.00283	1.86999e-10	766345	289727	5.29042e-05	4.85685e-06	TRUE	0.0200925
Education	Maternal smoking around birth	rs7977614	G	A	0.3078	0.01325	0.00198	2.08978e-11	766345	289727	5.84323e-05	5.76262e-06	TRUE	0.0162017
Education	Maternal smoking around birth	rs8008382	C	T	0.6871	0.01208	0.00185	6.12068e-11	766345	289727	5.56344e-05	2.82853e-06	TRUE	0.00807445
Education	Maternal smoking around birth	rs80171383	A	G	0.1241	0.0145	0.00241	1.83e-09	766345	289727	4.72344e-05	2.50979e-05	TRUE	0.392978
Education	Maternal smoking around birth	rs8020034	A	G	0.2058	0.01782	0.00223	1.17004e-15	766345	289727	8.33194e-05	1.52319e-05	TRUE	0.0165778
Education	Maternal smoking around birth	rs8052297	G	T	0.5714	0.01029	0.00172	2.1e-09	766345	289727	4.67015e-05	2.7363e-06	TRUE	0.0175476
Education	Maternal smoking around birth	rs818415	G	T	0.182	0.01235	0.00219	1.72001e-08	766345	289727	4.14958e-05	8.34979e-06	TRUE	0.103365
Education	Maternal smoking around birth	rs837080	C	T	0.4932	0.01092	0.0017	1.43001e-10	766345	289727	5.38395e-05	1.11109e-05	TRUE	0.0663462
Education	Maternal smoking around birth	rs892612	C	A	0.8418	0.01464	0.00237	6.62995e-10	766345	289727	4.97898e-05	1.37497e-05	TRUE	0.124727
Education	Maternal smoking around birth	rs9289300	C	T	0.1837	0.01512	0.00234	1.09999e-10	766345	289727	5.44785e-05	1.5529e-07	TRUE	0.0013568
Education	Maternal smoking around birth	rs9320493	A	G	0.1361	0.01394	0.0024	6.12999e-09	766345	289727	4.40211e-05	9.73262e-06	TRUE	0.107007
Education	Maternal smoking around birth	rs9342482	T	G	0.2908	0.01264	0.00197	1.36e-10	766345	289727	5.37174e-05	1.72161e-06	TRUE	0.00579739
Education	Maternal smoking around birth	rs9349956	C	A	0.2398	0.01881	0.00225	6.28058e-17	766345	289727	9.11905e-05	1.33577e-05	TRUE	0.00687387
Education	Maternal smoking around birth	rs9371881	A	G	0.3537	0.01036	0.00178	5.75997e-09	766345	289727	4.42015e-05	8.1171e-07	TRUE	0.00840446
Education	Maternal smoking around birth	rs9372625	A	G	0.4133	0.02383	0.00176	6.75927e-42	766345	289727	0.000239164	2.79288e-05	TRUE	3.03636e-06
Education	Maternal smoking around birth	rs9384679	C	T	0.5918	0.00959	0.00176	4.88e-08	766345	289727	3.87411e-05	2.32224e-06	TRUE	0.0311433
Education	Maternal smoking around birth	rs9386319	G	A	0.4269	0.00991	0.00174	1.26999e-08	766345	289727	4.2326e-05	3.92128e-06	TRUE	0.0379748
Education	Maternal smoking around birth	rs9386787	G	A	0.5136	0.00958	0.0017	1.81999e-08	766345	289727	4.14374e-05	5.78682e-06	TRUE	0.0645143
Education	Maternal smoking around birth	rs9388490	T	C	0.4235	0.00972	0.00171	1.43001e-08	766345	289727	4.21598e-05	1.24363e-05	TRUE	0.173749
Education	Maternal smoking around birth	rs939400	G	T	0.6241	0.01031	0.00177	5.27995e-09	766345	289727	4.42719e-05	4.90002e-06	TRUE	0.041758
Education	Maternal smoking around birth	rs9436866	C	A	0.09524	0.01882	0.00289	7.45075e-11	766345	289727	5.53345e-05	5.00964e-07	TRUE	0.00202646
Education	Maternal smoking around birth	rs9503598	A	G	0.4388	0.01079	0.00171	3.11997e-10	766345	289727	5.19523e-05	2.34344e-05	TRUE	0.277786
Education	Maternal smoking around birth	rs9513416	G	A	0.1395	0.01316	0.00232	1.45999e-08	766345	289727	4.1985e-05	3.90018e-06	TRUE	0.0388726
Education	Maternal smoking around birth	rs9536961	G	A	0.3895	0.01242	0.0018	4.96021e-12	766345	289727	6.21224e-05	1.96836e-05	TRUE	0.114168
Education	Maternal smoking around birth	rs9556958	C	T	0.4711	0.0108	0.0017	2.38002e-10	766345	289727	5.26628e-05	3.83078e-06	TRUE	0.0150962
Education	Maternal smoking around birth	rs9557378	G	A	0.7432	0.01094	0.00193	1.45001e-08	766345	289727	4.19255e-05	1.58737e-05	TRUE	0.253405
Education	Maternal smoking around birth	rs9616906	A	G	0.4235	0.01497	0.00172	2.92012e-18	766345	289727	9.88372e-05	4.78869e-07	TRUE	2.22214e-05
Education	Maternal smoking around birth	rs968454	A	G	0.7313	0.01102	0.00198	2.52e-08	766345	289727	4.04196e-05	3.7212e-08	TRUE	0.00470314
Education	Maternal smoking around birth	rs9914918	A	G	0.2823	0.01155	0.00189	8.9e-10	766345	289727	4.873e-05	1.99505e-06	TRUE	0.0106741
Education	Maternal smoking around birth	rs9933256	A	G	0.5918	0.01134	0.00172	4.56983e-11	766345	289727	5.67181e-05	8.46353e-06	TRUE	0.0340647
Education	Maternal smoking around birth	rs9936270	C	T	0.6922	0.0136	0.00198	6.42984e-12	766345	289727	6.15598e-05	9.38191e-08	TRUE	0.000545862
Education	Maternal smoking around birth	rs9964724	T	C	0.6599	0.01978	0.00183	2.66011e-27	766345	289727	0.000152427	4.45108e-06	TRUE	2.68097e-06
Education	Maternal smoking around birth	rs997123	C	T	0.4881	0.00966	0.0017	1.31999e-08	766345	289727	4.21323e-05	1.01898e-06	TRUE	0.0119569
Education	Maternal smoking around birth	rs998887	A	C	0.4898	0.01272	0.0017	7.41993e-14	766345	289727	7.30502e-05	3.51257e-07	TRUE	0.000265025

## Sheet: Edu-Smoking initiation
Exposure	Outcome	SNP	Effect allele	Other allele	Effect allele frequency	Beta	Standard Error	Proxy SNP	P	Samplesize.exposure	Samplesize.outcome	rsq.exposure	rsq.outcome	Steiger_dir	Steiger_pval
Education	Smoking initiation	rs10060023	T	C	0.3622	0.01178	0.00182	NA	9.58959e-11	766345	632802	5.46639e-05	1.09513e-06	TRUE	0.000186424
Education	Smoking initiation	rs1007731	C	A	0.8759	0.0151	0.00269	NA	2.07e-08	766345	632802	4.11158e-05	2.98672e-06	TRUE	0.00582254
Education	Smoking initiation	rs10120798	G	A	0.5833	0.01028	0.00173	NA	2.74e-09	766345	632802	4.60735e-05	8.94436e-08	TRUE	0.00013339
Education	Smoking initiation	rs10189857	A	G	0.5816	0.01725	0.00171	NA	6.70039e-24	766345	632802	0.000132772	7.99619e-07	TRUE	3.9109e-10
Education	Smoking initiation	rs10402747	T	C	0.551	0.0097	0.00172	NA	1.73002e-08	766345	632802	4.14997e-05	1.24366e-05	TRUE	0.0860787
Education	Smoking initiation	rs1043209	A	G	0.619	0.01364	0.00174	NA	4.21988e-15	766345	632802	8.01811e-05	3.11315e-07	TRUE	7.67939e-07
Education	Smoking initiation	rs10433551	A	G	0.1003	0.01448	0.00265	NA	4.72999e-08	766345	632802	3.89588e-05	2.76548e-06	TRUE	0.00702489
Education	Smoking initiation	rs10456918	C	A	0.182	0.01485	0.00224	NA	3.67029e-11	766345	632802	5.73467e-05	1.34166e-06	TRUE	0.00015908
Education	Smoking initiation	rs10460095	G	A	0.4133	0.01066	0.00171	rs4800617	4.87001e-10	766345	632802	5.07081e-05	1.03507e-05	TRUE	0.021546
Education	Smoking initiation	rs10496091	G	A	0.7109	0.01403	0.00188	NA	7.46965e-14	766345	632802	7.26683e-05	8.9127e-06	TRUE	0.00110956
Education	Smoking initiation	rs1051474	C	T	0.2738	0.01301	0.00188	rs7046725	4.85959e-12	766345	632802	6.24868e-05	1.24683e-05	TRUE	0.0100221
Education	Smoking initiation	rs10519504	T	G	0.1446	0.01381	0.00235	NA	3.92004e-09	766345	632802	4.50618e-05	5.65741e-07	TRUE	0.000449367
Education	Smoking initiation	rs1054442	C	A	0.3282	0.01426	0.00177	NA	8.41977e-16	766345	632802	8.46901e-05	4.61439e-06	TRUE	3.27594e-05
Education	Smoking initiation	rs10616	T	C	0.2993	0.0103	0.00185	NA	2.74e-08	766345	632802	4.04474e-05	7.44305e-06	TRUE	0.0325101
Education	Smoking initiation	rs1061801	G	A	0.8112	0.01354	0.0022	NA	8.34008e-10	766345	632802	4.94251e-05	1.19784e-05	TRUE	0.0356052
Education	Smoking initiation	rs10752262	T	C	0.3741	0.01072	0.00174	NA	7.79992e-10	766345	632802	4.95275e-05	1.07458e-05	TRUE	0.0268715
Education	Smoking initiation	rs10795831	G	T	0.7908	0.01223	0.00208	NA	3.98997e-09	766345	632802	4.51111e-05	4.50376e-06	TRUE	0.006834
Education	Smoking initiation	rs10797055	G	A	0.5102	0.00986	0.00172	NA	1.03999e-08	766345	632802	4.288e-05	4.29834e-06	TRUE	0.00842294
Education	Smoking initiation	rs10810099	G	A	0.7177	0.015	0.0019	NA	3.30979e-15	766345	632802	8.13236e-05	2.76548e-06	TRUE	1.48961e-05
Education	Smoking initiation	rs10853455	G	T	0.7857	0.01163	0.00211	NA	3.61002e-08	766345	632802	3.96419e-05	7.30091e-07	TRUE	0.00135657
Education	Smoking initiation	rs10856785	C	T	0.2704	0.01132	0.00192	NA	3.83001e-09	766345	632802	4.53573e-05	4.6302e-06	TRUE	0.00697181
Education	Smoking initiation	rs10879676	C	T	0.4082	0.00982	0.00173	NA	1.26e-08	766345	632802	4.20426e-05	1.54709e-06	TRUE	0.00203484
Education	Smoking initiation	rs10887801	T	G	0.4371	0.01087	0.00171	NA	2.27002e-10	766345	632802	5.27255e-05	3.00252e-06	TRUE	0.00113464
Education	Smoking initiation	rs10906186	T	C	0.4354	0.00991	0.00172	NA	7.91006e-09	766345	632802	4.3316e-05	1.27844e-06	TRUE	0.00133156
Education	Smoking initiation	rs10940921	T	G	0.4303	0.01089	0.00177	NA	7.00003e-10	766345	632802	4.93929e-05	9.59216e-06	TRUE	0.0206524
Education	Smoking initiation	rs10984445	A	G	0.4626	0.01158	0.00171	NA	1.17004e-11	766345	632802	5.98378e-05	5.19911e-08	TRUE	9.87287e-06
Education	Smoking initiation	rs10994777	A	G	0.1395	0.0146	0.00232	NA	3.36001e-10	766345	632802	5.16754e-05	1.42383e-06	TRUE	0.000416071
Education	Smoking initiation	rs1105307	G	A	0.7551	0.01173	0.00195	NA	1.67001e-09	766345	632802	4.72153e-05	2.68647e-06	TRUE	0.00206685
Education	Smoking initiation	rs11123818	A	G	0.3946	0.02081	0.00175	rs2309812	1.71989e-32	766345	632802	0.000184487	7.68009e-06	TRUE	1.94811e-10
Education	Smoking initiation	rs111821073	T	C	0.1633	0.01385	0.00237	rs12375999	4.84998e-09	766345	632802	4.45616e-05	3.47659e-06	TRUE	0.00462072
Education	Smoking initiation	rs111852224	T	C	0.1582	0.01663	0.00262	NA	2.34002e-10	766345	632802	5.25697e-05	2.65486e-07	TRUE	7.33062e-05
Education	Smoking initiation	rs11223560	A	G	0.6173	0.00995	0.00173	NA	9.6801e-09	766345	632802	4.3163e-05	7.19022e-06	TRUE	0.0220645
Education	Smoking initiation	rs11259919	G	A	0.7364	0.01093	0.0019	NA	9.31001e-09	766345	632802	4.31808e-05	3.98228e-07	TRUE	0.000470196
Education	Smoking initiation	rs112687095	A	G	0.165	0.01325	0.00238	NA	2.42003e-08	766345	632802	4.04424e-05	6.85841e-09	TRUE	0.00021966
Education	Smoking initiation	rs113182709	A	G	0.02381	0.03225	0.00567	NA	1.29e-08	766345	632802	4.22135e-05	1.26581e-07	TRUE	0.000299577
Education	Smoking initiation	rs115438240	G	T	0.06463	0.02162	0.00378	NA	1.07999e-08	766345	632802	4.26861e-05	2.03856e-06	TRUE	0.00264796
Education	Smoking initiation	rs11601122	A	G	0.8503	0.01947	0.0023	NA	2.23975e-17	766345	632802	9.35002e-05	1.61186e-05	TRUE	0.000870743
Education	Smoking initiation	rs11620355	A	G	0.1156	0.01756	0.003	NA	4.77002e-09	766345	632802	4.47058e-05	8.75462e-06	TRUE	0.0282007
Education	Smoking initiation	rs11623285	G	T	0.1207	0.01413	0.00251	NA	1.72001e-08	766345	632802	4.13519e-05	5.86281e-06	TRUE	0.018256
Education	Smoking initiation	rs11627087	A	G	0.91497	0.01788	0.00325	NA	3.70997e-08	766345	632802	3.94937e-05	1.22629e-06	TRUE	0.00230449
Education	Smoking initiation	rs11635092	G	A	0.6361	0.01231	0.00177	NA	3.88956e-12	766345	632802	6.3113e-05	8.39128e-08	TRUE	6.58691e-06
Education	Smoking initiation	rs11646221	T	G	0.5646	0.01144	0.00172	NA	3.01023e-11	766345	632802	5.77227e-05	1.59608e-08	TRUE	1.08959e-05
Education	Smoking initiation	rs11657342	A	G	0.3554	0.01404	0.00191	NA	1.93999e-13	766345	632802	7.0504e-05	2.52844e-06	TRUE	6.14128e-05
Education	Smoking initiation	rs11703948	G	A	0.07483	0.01737	0.00285	NA	1.06001e-09	766345	632802	4.84692e-05	1.14255e-09	TRUE	4.52555e-05
Education	Smoking initiation	rs11725086	T	C	0.398	0.00973	0.00174	NA	2.39999e-08	766345	632802	4.08025e-05	8.8021e-06	TRUE	0.0440107
Education	Smoking initiation	rs11732657	G	A	0.2993	0.01274	0.00197	NA	9.53894e-11	766345	632802	5.45707e-05	5.38872e-06	TRUE	0.00285935
Education	Smoking initiation	rs11774212	T	C	0.4762	0.01196	0.00171	NA	2.74031e-12	766345	632802	6.38292e-05	9.90826e-06	TRUE	0.00436563
Education	Smoking initiation	rs12030427	A	G	0.3027	0.01085	0.00198	NA	4.34e-08	766345	632802	3.91822e-05	1.10303e-06	TRUE	0.00216284
Education	Smoking initiation	rs12151248	C	T	0.8895	0.01573	0.00271	NA	6.74994e-09	766345	632802	4.39619e-05	3.60302e-06	TRUE	0.00533568
Education	Smoking initiation	rs12170452	A	G	0.4371	0.01153	0.00171	NA	1.39991e-11	766345	632802	5.93222e-05	4.93046e-07	TRUE	3.77024e-05
Education	Smoking initiation	rs12290350	T	C	0.233	0.013	0.00209	NA	4.70002e-10	766345	632802	5.04834e-05	5.34131e-06	TRUE	0.00476586
Education	Smoking initiation	rs12364080	C	T	0.1276	0.01389	0.0025	NA	2.89001e-08	766345	632802	4.02795e-05	9.63966e-07	TRUE	0.00158613
Education	Smoking initiation	rs12375949	C	T	0.5697	0.01447	0.00172	NA	3.30979e-17	766345	632802	9.23457e-05	1.24366e-05	TRUE	0.000341687
Education	Smoking initiation	rs12468040	T	G	0.3963	0.01432	0.00175	NA	2.4598e-16	766345	632802	8.73673e-05	1.08881e-06	TRUE	1.01504e-06
Education	Smoking initiation	rs12515541	G	T	0.4082	0.01135	0.00174	NA	6.95024e-11	766345	632802	5.55195e-05	1.91214e-06	TRUE	0.000353354
Education	Smoking initiation	rs12574281	C	A	0.3997	0.01077	0.00176	NA	8.84993e-10	766345	632802	4.88609e-05	7.42731e-08	TRUE	7.65818e-05
Education	Smoking initiation	rs12602286	T	G	0.8861	0.01701	0.00255	NA	2.36974e-11	766345	632802	5.80604e-05	5.30971e-07	TRUE	4.96998e-05
Education	Smoking initiation	rs12643771	T	C	0.3112	0.01518	0.00184	NA	1.6099e-16	766345	632802	8.88068e-05	9.26035e-06	TRUE	0.000172225
Education	Smoking initiation	rs12646216	T	C	0.3912	0.01062	0.00174	rs13148448	1.09999e-09	766345	632802	4.86078e-05	1.53128e-06	TRUE	0.000735195
Education	Smoking initiation	rs12682775	C	T	0.2143	0.01187	0.00204	NA	5.99004e-09	766345	632802	4.41773e-05	1.12042e-06	TRUE	0.00100217
Education	Smoking initiation	rs12694681	T	G	0.7075	0.01123	0.00183	NA	9.06004e-10	766345	632802	4.91375e-05	2.81289e-06	TRUE	0.00169216
Education	Smoking initiation	rs12712269	C	T	0.6344	0.01063	0.00174	NA	9.50999e-10	766345	632802	4.86994e-05	1.7383e-06	TRUE	0.000861353
Education	Smoking initiation	rs12716848	G	A	0.4439	0.00969	0.00174	NA	2.43002e-08	766345	632802	4.04677e-05	4.39314e-06	TRUE	0.0120313
Education	Smoking initiation	rs12778624	T	G	0.7772	0.01099	0.00196	NA	2.01999e-08	766345	632802	4.10244e-05	7.55365e-06	TRUE	0.0313339
Education	Smoking initiation	rs12908232	A	G	0.4932	0.00975	0.0017	NA	1e-08	766345	632802	4.2921e-05	2.93931e-06	TRUE	0.00440359
Education	Smoking initiation	rs12926704	G	A	0.91497	0.01737	0.00269	NA	1.03001e-10	766345	632802	5.44062e-05	9.46583e-08	TRUE	3.16267e-05
Education	Smoking initiation	rs13010288	T	G	0.1241	0.01953	0.00252	NA	1.03992e-14	766345	632802	7.83693e-05	1.35111e-05	TRUE	0.00230445
Education	Smoking initiation	rs13029509	G	A	0.5323	0.01049	0.0017	NA	7.17001e-10	766345	632802	4.96831e-05	3.366e-08	TRUE	5.30501e-05
Education	Smoking initiation	rs13035874	G	A	0.6667	0.01114	0.00178	NA	4.34e-10	766345	632802	5.11075e-05	1.0572e-06	TRUE	0.000313939
Education	Smoking initiation	rs13090388	T	C	0.3095	0.02852	0.00184	NA	4.29042e-54	766345	632802	0.000313404	9.10232e-06	TRUE	5.27599e-18
Education	Smoking initiation	rs13091704	C	A	0.7551	0.0108	0.00197	NA	4.10998e-08	766345	632802	3.9217e-05	2.24399e-06	TRUE	0.00503244
Education	Smoking initiation	rs13141210	T	C	0.5085	0.01361	0.00172	NA	2.25996e-15	766345	632802	8.1696e-05	1.35586e-05	TRUE	0.00161281
Education	Smoking initiation	rs13145650	C	T	0.09184	0.01918	0.00306	NA	3.79997e-10	766345	632802	5.12636e-05	8.01194e-06	TRUE	0.0108078
Education	Smoking initiation	rs13163062	T	C	0.4167	0.01007	0.00172	NA	4.70999e-09	766345	632802	4.47259e-05	1.88053e-06	TRUE	0.00174821
Education	Smoking initiation	rs1334297	A	G	0.784	0.02449	0.00192	NA	3.05985e-37	766345	632802	0.000212256	3.79265e-06	TRUE	1.0759e-13
Education	Smoking initiation	rs13422673	C	T	0.5153	0.01201	0.0017	NA	1.7398e-12	766345	632802	6.51233e-05	1.70669e-07	TRUE	6.5487e-06
Education	Smoking initiation	rs13428598	T	C	0.3793	0.01649	0.00175	NA	3.90032e-21	766345	632802	0.000115849	3.4292e-06	TRUE	1.54866e-07
Education	Smoking initiation	rs1381247	T	C	0.7092	0.01013	0.00182	NA	2.45997e-08	766345	632802	4.04236e-05	9.05502e-07	TRUE	0.00145794
Education	Smoking initiation	rs139244147	G	A	0.95408	0.02095	0.00365	NA	9.90011e-09	766345	632802	4.29873e-05	2.68646e-06	TRUE	0.00379069
Education	Smoking initiation	rs1427298	T	C	0.4116	0.0102	0.00172	NA	3.27997e-09	766345	632802	4.58881e-05	1.58028e-06	TRUE	0.00116196
Education	Smoking initiation	rs143386970	T	C	0.8673	0.016	0.00286	NA	2.19999e-08	766345	632802	4.08382e-05	2.32301e-09	TRUE	0.000188522
Education	Smoking initiation	rs145590108	T	G	0.04932	0.02232	0.00367	NA	1.13999e-09	766345	632802	4.82628e-05	3.57139e-06	TRUE	0.0029066
Education	Smoking initiation	rs1458145	C	T	0.3827	0.01001	0.00178	NA	1.74e-08	766345	632802	4.12655e-05	9.90827e-06	TRUE	0.0537605
Education	Smoking initiation	rs1461515	A	G	0.4898	0.0093	0.0017	NA	4.54999e-08	766345	632802	3.90506e-05	5.57841e-07	TRUE	0.00119817
Education	Smoking initiation	rs1475974	C	T	0.3435	0.01269	0.0018	NA	2.02023e-12	766345	632802	6.48525e-05	9.26034e-06	TRUE	0.00318153
Education	Smoking initiation	rs152603	G	A	0.3861	0.01019	0.00177	NA	9.47e-09	766345	632802	4.32474e-05	1.05878e-05	TRUE	0.0504618
Education	Smoking initiation	rs1527878	G	A	0.25	0.01182	0.00199	rs4490143	3.07999e-09	766345	632802	4.60347e-05	6.36849e-06	TRUE	0.0121142
Education	Smoking initiation	rs1550816	T	C	0.5408	0.01107	0.00172	NA	1.32999e-10	766345	632802	5.40495e-05	1.27529e-06	TRUE	0.000248835
Education	Smoking initiation	rs1558727	C	T	0.5153	0.01069	0.0017	NA	3.09001e-10	766345	632802	5.15955e-05	3.57144e-07	TRUE	0.000105725
Education	Smoking initiation	rs1566504	T	C	0.2432	0.01126	0.00203	NA	3.05e-08	766345	632802	4.01462e-05	9.79771e-07	TRUE	0.00164652
Education	Smoking initiation	rs1569092	A	G	0.182	0.01807	0.00234	NA	1.16011e-14	766345	632802	7.78086e-05	4.21933e-06	TRUE	6.77828e-05
Education	Smoking initiation	rs1569723	A	C	0.7432	0.01168	0.00197	NA	3.01002e-09	766345	632802	4.5868e-05	1.84893e-06	TRUE	0.00143884
Education	Smoking initiation	rs1584469	C	T	0.6888	0.01303	0.00185	NA	2.09991e-12	766345	632802	6.47283e-05	3.71367e-07	TRUE	1.19847e-05
Education	Smoking initiation	rs16854920	C	T	0.3554	0.01007	0.00181	NA	2.50998e-08	766345	632802	4.03888e-05	2.7655e-07	TRUE	0.00059929
Education	Smoking initiation	rs17048855	A	G	0.3248	0.01184	0.00179	NA	3.26964e-11	766345	632802	5.70886e-05	8.64403e-06	TRUE	0.00657929
Education	Smoking initiation	rs17060737	T	C	0.6956	0.01192	0.0019	NA	3.18002e-10	766345	632802	5.1357e-05	4.91468e-07	TRUE	0.000141013
Education	Smoking initiation	rs17126938	C	T	0.1207	0.01536	0.0025	NA	8.13992e-10	766345	632802	4.92559e-05	2.2756e-06	TRUE	0.00117947
Education	Smoking initiation	rs17425572	A	G	0.4575	0.01224	0.0017	NA	6.8897e-13	766345	632802	6.76414e-05	3.96648e-09	TRUE	1.54771e-06
Education	Smoking initiation	rs17551064	A	G	0.8401	0.01493	0.0023	rs62454448	8.61986e-11	766345	632802	5.49815e-05	6.35272e-08	TRUE	2.47495e-05
Education	Smoking initiation	rs17563464	C	A	0.7959	0.01477	0.00212	NA	2.89001e-12	766345	632802	6.33342e-05	2.54425e-06	TRUE	0.000179471
Education	Smoking initiation	rs17570033	G	T	0.91156	0.01862	0.00283	NA	4.6505e-11	766345	632802	5.64857e-05	9.05492e-06	TRUE	0.00797306
Education	Smoking initiation	rs1827540	A	G	0.534	0.0106	0.0017	NA	4.49997e-10	766345	632802	5.07304e-05	1.08722e-05	TRUE	0.0243175
Education	Smoking initiation	rs1866823	A	G	0.551	0.01009	0.00171	NA	3.80996e-09	766345	632802	4.54305e-05	1.67509e-06	TRUE	0.00134482
Education	Smoking initiation	rs1880692	A	G	0.5578	0.01008	0.0017	NA	3.17001e-09	766345	632802	4.58754e-05	1.62769e-06	TRUE	0.00121012
Education	Smoking initiation	rs192436652	C	T	0.97789	0.03497	0.00545	NA	1.34999e-10	766345	632802	5.37219e-05	7.5221e-06	TRUE	0.00692373
Education	Smoking initiation	rs1925587	T	C	0.4048	0.01016	0.00171	NA	3.02998e-09	766345	632802	4.6063e-05	9.63963e-06	TRUE	0.0301693
Education	Smoking initiation	rs1931259	G	A	0.2041	0.01237	0.00211	NA	4.30002e-09	766345	632802	4.48468e-05	1.75411e-07	TRUE	0.000218973
Education	Smoking initiation	rs1947114	G	A	0.2551	0.01071	0.00192	NA	2.63998e-08	766345	632802	4.06009e-05	4.39316e-06	TRUE	0.0118231
Education	Smoking initiation	rs1952183	G	A	0.4745	0.01055	0.0017	NA	5.57006e-10	766345	632802	5.0253e-05	4.85144e-06	TRUE	0.00401751
Education	Smoking initiation	rs1964927	A	G	0.3622	0.01423	0.00177	NA	9.8992e-16	766345	632802	8.43341e-05	8.61243e-06	TRUE	0.00023424
Education	Smoking initiation	rs1980628	A	G	0.2398	0.01173	0.00209	NA	1.88999e-08	766345	632802	4.11019e-05	1.89634e-09	TRUE	0.000177692
Education	Smoking initiation	rs2002058	C	T	0.7908	0.01211	0.00216	NA	1.97002e-08	766345	632802	4.10147e-05	1.88053e-07	TRUE	0.000439564
Education	Smoking initiation	rs2034670	A	G	0.8384	0.01312	0.00214	NA	8.09003e-10	766345	632802	4.90451e-05	1.16465e-05	TRUE	0.0345245
Education	Smoking initiation	rs2067854	A	G	0.182	0.01477	0.00209	rs929444	1.38007e-12	766345	632802	6.51654e-05	1.19153e-09	TRUE	2.22013e-06
Education	Smoking initiation	rs2141277	A	G	0.4728	0.00952	0.0017	NA	2.15998e-08	766345	632802	4.09199e-05	1.01769e-05	TRUE	0.0590339
Education	Smoking initiation	rs2182505	T	C	0.2636	0.01086	0.00192	rs10948647	1.63999e-08	766345	632802	4.17461e-05	2.2756e-06	TRUE	0.00354793
Education	Smoking initiation	rs2195086	T	G	0.835	0.01282	0.00228	NA	2e-08	766345	632802	4.12539e-05	1.11251e-05	TRUE	0.0691047
Education	Smoking initiation	rs2220926	C	T	0.585	0.01055	0.00172	NA	7.99006e-10	766345	632802	4.90912e-05	6.03663e-06	TRUE	0.00739511
Education	Smoking initiation	rs2256965	A	G	0.4575	0.01128	0.00176	NA	1.59001e-10	766345	632802	5.35977e-05	3.88748e-07	TRUE	8.04347e-05
Education	Smoking initiation	rs2287838	G	A	0.466	0.01152	0.00171	NA	1.53003e-11	766345	632802	5.92194e-05	9.08663e-07	TRUE	7.20584e-05
Education	Smoking initiation	rs2302761	T	C	0.1905	0.01354	0.00209	NA	1e-10	766345	632802	5.47643e-05	5.79963e-07	TRUE	9.28786e-05
Education	Smoking initiation	rs2343094	A	G	0.6173	0.01029	0.00181	rs4300178	1.29e-08	766345	632802	4.21728e-05	1.76992e-07	TRUE	0.000349431
Education	Smoking initiation	rs2365376	A	C	0.3282	0.0107	0.00179	NA	2.15001e-09	766345	632802	4.66249e-05	4.94625e-07	TRUE	0.000310977
Education	Smoking initiation	rs2406253	A	G	0.7976	0.01411	0.00216	NA	6.4003e-11	766345	632802	5.568e-05	1.20575e-06	TRUE	0.00017922
Education	Smoking initiation	rs242093	G	A	0.4524	0.01031	0.00172	NA	2.07e-09	766345	632802	4.68832e-05	8.51761e-06	TRUE	0.0207255
Education	Smoking initiation	rs2447535	G	A	0.7245	0.01181	0.00185	NA	1.69001e-10	766345	632802	5.31753e-05	5.75217e-06	TRUE	0.00396207
Education	Smoking initiation	rs2554835	A	G	0.398	0.00974	0.00175	NA	2.68999e-08	766345	632802	4.04204e-05	1.80151e-07	TRUE	0.000477412
Education	Smoking initiation	rs2589091	G	A	0.6105	0.00949	0.00172	NA	3.26002e-08	766345	632802	3.97224e-05	8.21738e-06	TRUE	0.0430844
Education	Smoking initiation	rs268120	A	G	0.2466	0.01244	0.00196	rs268134	2.13e-10	766345	632802	5.25633e-05	6.51075e-08	TRUE	3.81922e-05
Education	Smoking initiation	rs2706762	T	C	0.1514	0.01484	0.00246	NA	1.59001e-09	766345	632802	4.74847e-05	8.12264e-07	TRUE	0.000421356
Education	Smoking initiation	rs2725370	C	T	0.7109	0.01536	0.00187	NA	1.97015e-16	766345	632802	8.80314e-05	9.87663e-06	TRUE	0.000239074
Education	Smoking initiation	rs273438	G	A	0.5255	0.00937	0.00171	NA	4.15002e-08	766345	632802	3.91784e-05	1.75411e-06	TRUE	0.00366882
Education	Smoking initiation	rs277828	C	A	0.7432	0.01091	0.00196	NA	2.71e-08	766345	632802	4.04293e-05	5.72058e-06	TRUE	0.0195272
Education	Smoking initiation	rs2820314	A	C	0.6837	0.011	0.0018	NA	9.34007e-10	766345	632802	4.873e-05	4.6302e-06	TRUE	0.00446963
Education	Smoking initiation	rs2833483	C	T	0.06293	0.01974	0.00337	NA	4.77002e-09	766345	632802	4.47705e-05	9.19717e-06	TRUE	0.0312523
Education	Smoking initiation	rs28513670	G	A	0.1531	0.01477	0.00225	NA	5.06058e-11	766345	632802	5.62274e-05	4.83566e-07	TRUE	6.19517e-05
Education	Smoking initiation	rs28513882	G	A	0.8112	0.01246	0.00221	NA	1.63001e-08	766345	632802	4.14773e-05	7.04803e-07	TRUE	0.000975956
Education	Smoking initiation	rs28661002	T	C	0.7483	0.01099	0.00198	NA	2.89001e-08	766345	632802	4.01998e-05	4.66182e-07	TRUE	0.000865955
Education	Smoking initiation	rs2964197	T	C	0.5	0.01177	0.0017	NA	4.70002e-12	766345	632802	6.25467e-05	2.81289e-06	TRUE	0.000243755
Education	Smoking initiation	rs2998315	G	A	0.5782	0.01269	0.00171	NA	1.11995e-13	766345	632802	7.18582e-05	9.49743e-07	TRUE	1.00096e-05
Education	Smoking initiation	rs3026996	A	C	0.716	0.01537	0.00199	NA	1.05003e-14	766345	632802	7.78367e-05	5.3413e-06	TRUE	0.000126303
Education	Smoking initiation	rs31940	A	G	0.1344	0.01548	0.00246	rs7710662	3.23996e-10	766345	632802	5.16685e-05	8.62827e-06	TRUE	0.0123298
Education	Smoking initiation	rs34316	A	C	0.4201	0.02016	0.00177	NA	3.34965e-30	766345	632802	0.000169254	1.19784e-05	TRUE	1.88718e-08
Education	Smoking initiation	rs34485537	T	C	0.3895	0.01075	0.00173	NA	5.66996e-10	766345	632802	5.03825e-05	2.87609e-06	TRUE	0.0014704
Education	Smoking initiation	rs35039375	A	G	0.90646	0.01983	0.00293	NA	1.22011e-11	766345	632802	5.97669e-05	8.73891e-06	TRUE	0.0049372
Education	Smoking initiation	rs35104491	A	G	0.233	0.01218	0.00219	NA	2.61999e-08	766345	632802	4.03613e-05	8.91283e-08	TRUE	0.000364547
Education	Smoking initiation	rs35309068	G	T	0.466	0.01321	0.00171	NA	1.15001e-14	766345	632802	7.78675e-05	5.00945e-06	TRUE	0.000105522
Education	Smoking initiation	rs35316276	T	C	0.2942	0.01173	0.00194	NA	1.51999e-09	766345	632802	4.77033e-05	1.02876e-06	TRUE	0.000522159
Education	Smoking initiation	rs35417702	C	T	0.4235	0.01445	0.0017	NA	1.93019e-17	766345	632802	9.427e-05	3.20797e-08	TRUE	2.01346e-08
Education	Smoking initiation	rs35919256	A	C	0.602	0.01032	0.00177	NA	5.56007e-09	766345	632802	4.43578e-05	5.91024e-07	TRUE	0.000523426
Education	Smoking initiation	rs36083520	C	T	0.1667	0.01629	0.00223	NA	2.60016e-13	766345	632802	6.96272e-05	2.97092e-07	TRUE	4.39595e-06
Education	Smoking initiation	rs36119825	A	G	0.4694	0.01063	0.00171	NA	4.82003e-10	766345	632802	5.04231e-05	2.57585e-06	TRUE	0.00121347
Education	Smoking initiation	rs363096	C	T	0.5748	0.01363	0.00172	NA	2.03986e-15	766345	632802	8.19362e-05	2.93932e-07	TRUE	5.442e-07
Education	Smoking initiation	rs3781339	C	T	0.8095	0.01247	0.00219	NA	1.29999e-08	766345	632802	4.23061e-05	6.05243e-06	TRUE	0.0172682
Education	Smoking initiation	rs3809634	G	A	0.335	0.01058	0.00185	NA	1.09001e-08	766345	632802	4.26762e-05	6.71613e-06	TRUE	0.020324
Education	Smoking initiation	rs4073894	A	G	0.1769	0.01524	0.00211	NA	5.40008e-13	766345	632802	6.80695e-05	1.44912e-07	TRUE	3.5999e-06
Education	Smoking initiation	rs4144624	C	T	0.1497	0.01338	0.00239	NA	2.30001e-08	766345	632802	4.08955e-05	7.31668e-08	TRUE	0.00031133
Education	Smoking initiation	rs4328757	T	C	0.6514	0.01067	0.00174	NA	9.3901e-10	766345	632802	4.90666e-05	1.33376e-06	TRUE	0.000573091
Education	Smoking initiation	rs4352658	C	T	0.90986	0.0212	0.00308	NA	5.55009e-12	766345	632802	6.18188e-05	1.24366e-05	TRUE	0.0106872
Education	Smoking initiation	rs4369924	A	G	0.1684	0.01362	0.00234	NA	5.81996e-09	766345	632802	4.42059e-05	8.69141e-06	TRUE	0.0293531
Education	Smoking initiation	rs4384309	A	G	0.4796	0.0109	0.00172	NA	2.52e-10	766345	632802	5.24023e-05	6.68454e-06	TRUE	0.00614943
Education	Smoking initiation	rs4442732	A	G	0.4031	0.01063	0.00176	NA	1.49001e-09	766345	632802	4.75989e-05	3.03412e-06	TRUE	0.00239487
Education	Smoking initiation	rs4641552	A	C	0.06803	0.01926	0.00336	NA	1.02e-08	766345	632802	4.28738e-05	9.18128e-06	TRUE	0.038355
Education	Smoking initiation	rs4652135	A	C	0.6769	0.01219	0.0019	NA	1.54e-10	766345	632802	5.37098e-05	9.21292e-06	TRUE	0.0114806
Education	Smoking initiation	rs4675248	G	A	0.631	0.01004	0.00173	NA	6.74994e-09	766345	632802	4.39474e-05	1.09354e-05	TRUE	0.0504606
Education	Smoking initiation	rs4726070	A	G	0.6207	0.01251	0.00174	rs1345278	5.94977e-13	766345	632802	6.74472e-05	9.22885e-09	TRUE	1.76574e-06
Education	Smoking initiation	rs4731413	A	G	0.233	0.01211	0.00213	NA	1.37e-08	766345	632802	4.21782e-05	1.73831e-10	TRUE	0.000135766
Education	Smoking initiation	rs4760687	G	A	0.6854	0.01039	0.00183	NA	1.29999e-08	766345	632802	4.20618e-05	8.45444e-06	TRUE	0.0351675
Education	Smoking initiation	rs476358	C	T	0.09864	0.01609	0.00273	rs571192	3.80996e-09	766345	632802	4.53256e-05	1.20889e-05	TRUE	0.0552813
Education	Smoking initiation	rs4778058	C	T	0.5221	0.01017	0.0017	NA	2.39999e-09	766345	632802	4.66982e-05	7.11121e-06	TRUE	0.0141576
Education	Smoking initiation	rs4780563	G	A	0.8282	0.01398	0.00245	NA	1.12001e-08	766345	632802	4.24855e-05	6.66877e-08	TRUE	0.000228351
Education	Smoking initiation	rs4810227	A	G	0.6344	0.01272	0.00175	NA	3.57026e-13	766345	632802	6.89358e-05	8.0594e-07	TRUE	1.30276e-05
Education	Smoking initiation	rs4839155	T	G	0.75	0.01251	0.002	NA	3.94003e-10	766345	632802	5.10516e-05	1.06826e-05	TRUE	0.0224698
Education	Smoking initiation	rs4846724	A	G	0.4915	0.01018	0.0017	NA	2.26001e-09	766345	632802	4.67901e-05	1.06194e-06	TRUE	0.000625156
Education	Smoking initiation	rs4858670	C	T	0.3163	0.0101	0.00183	NA	3.22003e-08	766345	632802	3.97466e-05	1.13622e-06	TRUE	0.00204153
Education	Smoking initiation	rs4860734	G	A	0.6701	0.0114	0.00188	NA	1.29e-09	766345	632802	4.79789e-05	7.74336e-07	TRUE	0.000370961
Education	Smoking initiation	rs4904523	G	A	0.5408	0.00936	0.0017	NA	3.70997e-08	766345	632802	3.95561e-05	7.74337e-07	TRUE	0.00144902
Education	Smoking initiation	rs4964046	G	A	0.335	0.01053	0.00178	NA	3.36001e-09	766345	632802	4.5664e-05	3.11313e-06	TRUE	0.00328603
Education	Smoking initiation	rs4976445	T	C	0.7432	0.012	0.00197	NA	1.16001e-09	766345	632802	4.84157e-05	6.70032e-06	TRUE	0.0100943
Education	Smoking initiation	rs4984541	G	A	0.2415	0.01233	0.00207	NA	2.77e-09	766345	632802	4.62959e-05	5.95766e-09	TRUE	7.48316e-05
Education	Smoking initiation	rs535307	A	G	0.3231	0.01004	0.00184	NA	4.72999e-08	766345	632802	3.88501e-05	3.98228e-06	TRUE	0.0126055
Education	Smoking initiation	rs55641816	C	T	0.8622	0.01462	0.00262	rs9531080	2.39999e-08	766345	632802	4.06304e-05	1.7225e-06	TRUE	0.00288209
Education	Smoking initiation	rs56194430	C	T	0.8248	0.01514	0.00232	NA	6.64967e-11	766345	632802	5.55685e-05	8.37545e-06	TRUE	0.00725521
Education	Smoking initiation	rs56330207	A	G	0.2075	0.01184	0.00207	NA	1.05e-08	766345	632802	4.26895e-05	4.15612e-07	TRUE	0.000526131
Education	Smoking initiation	rs563954	G	A	0.5119	0.00976	0.00175	rs2512703	2.29002e-08	766345	632802	4.05866e-05	2.13337e-06	TRUE	0.00384277
Education	Smoking initiation	rs57016874	T	C	0.04762	0.02902	0.00457	NA	2.09002e-10	766345	632802	5.26158e-05	9.93994e-09	TRUE	2.53333e-05
Education	Smoking initiation	rs5763431	T	C	0.5714	0.01125	0.00176	NA	1.52999e-10	766345	632802	5.3313e-05	2.65487e-08	TRUE	2.63655e-05
Education	Smoking initiation	rs59123361	G	A	0.8946	0.02094	0.00291	NA	5.86949e-13	766345	632802	6.75639e-05	8.91275e-07	TRUE	1.83994e-05
Education	Smoking initiation	rs59484001	C	T	0.94898	0.02926	0.00391	NA	7.41993e-14	766345	632802	7.30702e-05	5.00944e-06	TRUE	0.000203249
Education	Smoking initiation	rs60096640	A	G	0.90136	0.01574	0.00273	NA	7.82006e-09	766345	632802	4.33753e-05	3.31857e-06	TRUE	0.00503288
Education	Smoking initiation	rs6067645	G	A	0.534	0.01003	0.00173	NA	6.37999e-09	766345	632802	4.38599e-05	1.24842e-06	TRUE	0.00119026
Education	Smoking initiation	rs6122735	T	C	0.4133	0.0105	0.00174	NA	1.49001e-09	766345	632802	4.75156e-05	1.36693e-06	TRUE	0.000751869
Education	Smoking initiation	rs613872	G	T	0.1718	0.0175	0.00227	NA	1.20005e-14	766345	632802	7.75474e-05	1.32111e-06	TRUE	6.54911e-06
Education	Smoking initiation	rs61996546	T	C	0.4745	0.00965	0.0017	NA	1.33999e-08	766345	632802	4.20451e-05	1.83312e-07	TRUE	0.000363272
Education	Smoking initiation	rs62142891	A	G	0.2551	0.01121	0.00194	NA	6.94001e-09	766345	632802	4.35678e-05	5.46772e-06	TRUE	0.0120948
Education	Smoking initiation	rs62157915	C	T	0.05952	0.02091	0.00348	NA	1.96002e-09	766345	632802	4.71092e-05	4.66178e-06	TRUE	0.00561036
Education	Smoking initiation	rs62166492	A	G	0.91327	0.02846	0.0034	NA	6.02976e-17	766345	632802	9.14217e-05	6.09987e-08	TRUE	4.16154e-08
Education	Smoking initiation	rs62174974	G	A	0.7772	0.01191	0.00215	NA	2.83002e-08	766345	632802	4.00411e-05	2.44942e-06	TRUE	0.00504729
Education	Smoking initiation	rs62184480	C	T	0.7551	0.01528	0.00191	NA	1.27997e-15	766345	632802	8.35065e-05	3.33438e-06	TRUE	1.66976e-05
Education	Smoking initiation	rs622169	T	C	0.4677	0.00999	0.00178	NA	1.88999e-08	766345	632802	4.11008e-05	2.97094e-09	TRUE	0.000182358
Education	Smoking initiation	rs62444881	T	C	0.1905	0.01815	0.00217	NA	5.79029e-17	766345	632802	9.1279e-05	9.05493e-06	TRUE	0.000116536
Education	Smoking initiation	rs635754	A	G	0.5306	0.0134	0.00173	NA	8.0094e-15	766345	632802	7.82817e-05	5.10428e-07	TRUE	1.6812e-06
Education	Smoking initiation	rs6429082	C	T	0.5238	0.01078	0.0017	NA	2.37001e-10	766345	632802	5.24679e-05	2.65487e-07	TRUE	7.45883e-05
Education	Smoking initiation	rs6436555	A	C	0.4762	0.01012	0.0017	NA	2.69998e-09	766345	632802	4.62402e-05	1.43804e-07	TRUE	0.00015673
Education	Smoking initiation	rs6440008	C	T	0.3486	0.00976	0.00175	NA	2.44e-08	766345	632802	4.05866e-05	2.11757e-06	TRUE	0.00380394
Education	Smoking initiation	rs6457996	T	C	0.5527	0.01014	0.0017	NA	2.43002e-09	766345	632802	4.64232e-05	8.7073e-07	TRUE	0.000536248
Education	Smoking initiation	rs6513959	A	G	0.7211	0.01177	0.00185	NA	1.88001e-10	766345	632802	5.28157e-05	5.9418e-06	TRUE	0.00446155
Education	Smoking initiation	rs6557171	C	T	0.7245	0.01567	0.00181	NA	4.14954e-18	766345	632802	9.77947e-05	6.5265e-06	TRUE	1.57342e-05
Education	Smoking initiation	rs6573552	C	T	0.5272	0.01086	0.0017	NA	1.61998e-10	766345	632802	5.32495e-05	9.41848e-08	TRUE	3.86396e-05
Education	Smoking initiation	rs66641143	C	T	0.97449	0.03162	0.00486	NA	8.04081e-11	766345	632802	5.52337e-05	7.3799e-07	TRUE	0.000108968
Education	Smoking initiation	rs6666119	G	A	0.2976	0.01269	0.00183	NA	4.16006e-12	766345	632802	6.27438e-05	7.50634e-11	TRUE	3.18746e-06
Education	Smoking initiation	rs66671632	C	T	0.8724	0.01838	0.00254	NA	4.58987e-13	766345	632802	6.83236e-05	3.19217e-07	TRUE	5.79363e-06
Education	Smoking initiation	rs6736898	A	G	0.6173	0.01032	0.00178	NA	6.09004e-09	766345	632802	4.38609e-05	4.74083e-08	TRUE	0.000162686
Education	Smoking initiation	rs6774533	T	C	0.6905	0.0126	0.00187	NA	1.72982e-11	766345	632802	5.92392e-05	4.6302e-06	TRUE	0.00109649
Education	Smoking initiation	rs6805241	T	C	0.8027	0.01413	0.00203	NA	3.0903e-12	766345	632802	6.32181e-05	7.37983e-06	TRUE	0.00205806
Education	Smoking initiation	rs6821231	C	T	0.733	0.01217	0.00197	NA	6.05996e-10	766345	632802	4.97971e-05	1.09039e-06	TRUE	0.000400464
Education	Smoking initiation	rs6871635	G	A	0.5629	0.00946	0.00173	NA	4.62999e-08	766345	632802	3.90166e-05	4.26675e-06	TRUE	0.0138417
Education	Smoking initiation	rs6917204	T	C	0.7721	0.01185	0.00213	NA	2.65999e-08	766345	632802	4.03866e-05	9.63961e-06	TRUE	0.0556759
Education	Smoking initiation	rs7012546	T	C	0.4201	0.01009	0.00172	NA	4.93003e-09	766345	632802	4.49038e-05	6.28952e-07	TRUE	0.000504733
Education	Smoking initiation	rs702606	T	C	0.8299	0.01427	0.0025	NA	1.12001e-08	766345	632802	4.25134e-05	3.65043e-06	TRUE	0.00665042
Education	Smoking initiation	rs710629	A	G	0.6565	0.01053	0.00177	NA	2.95999e-09	766345	632802	4.61814e-05	3.23959e-07	TRUE	0.000246591
Education	Smoking initiation	rs7108020	A	C	0.6616	0.01094	0.00178	NA	7.35005e-10	766345	632802	4.9289e-05	7.41154e-07	TRUE	0.000287343
Education	Smoking initiation	rs7117878	C	A	0.6956	0.01036	0.00182	NA	1.17999e-08	766345	632802	4.228e-05	1.00663e-07	TRUE	0.000271216
Education	Smoking initiation	rs7139165	A	C	0.7058	0.01136	0.00195	rs2372376	5.29005e-09	766345	632802	4.42838e-05	2.59165e-06	TRUE	0.00297767
Education	Smoking initiation	rs71415374	T	C	0.05952	0.02142	0.00307	NA	2.93022e-12	766345	632802	6.35201e-05	1.18205e-06	TRUE	5.07503e-05
Education	Smoking initiation	rs71432775	A	G	0.2959	0.0113	0.00198	NA	1.06001e-08	766345	632802	4.24996e-05	4.21933e-06	TRUE	0.00856975
Education	Smoking initiation	rs71646142	T	C	0.1735	0.01286	0.00217	NA	3.11e-09	766345	632802	4.58268e-05	9.87674e-08	TRUE	0.000144433
Education	Smoking initiation	rs7233920	G	A	0.784	0.01315	0.00202	NA	7.13017e-11	766345	632802	5.5297e-05	5.92605e-07	TRUE	8.6817e-05
Education	Smoking initiation	rs7257460	T	C	0.7296	0.01145	0.00189	NA	1.25e-09	766345	632802	4.78898e-05	1.99115e-07	TRUE	0.000138129
Education	Smoking initiation	rs72786644	A	G	0.2007	0.0139	0.00219	rs28594545	2.13e-10	766345	632802	5.25648e-05	1.7383e-06	TRUE	0.000479005
Education	Smoking initiation	rs72802200	A	G	0.97789	0.04604	0.00838	NA	3.86999e-08	766345	632802	3.9386e-05	3.85586e-06	TRUE	0.0111249
Education	Smoking initiation	rs728054	G	A	0.6378	0.01274	0.00177	NA	6.64967e-13	766345	632802	6.75989e-05	1.07933e-07	TRUE	3.36606e-06
Education	Smoking initiation	rs72829857	G	A	0.2449	0.01516	0.00202	NA	5.39014e-14	766345	632802	7.34921e-05	1.44912e-06	TRUE	1.43508e-05
Education	Smoking initiation	rs72840994	G	T	0.182	0.01247	0.00216	NA	7.76998e-09	766345	632802	4.34894e-05	4.66182e-07	TRUE	0.00050042
Education	Smoking initiation	rs72972965	A	C	0.3503	0.01015	0.00183	NA	2.84001e-08	766345	632802	4.01411e-05	3.88748e-06	TRUE	0.0101914
Education	Smoking initiation	rs730384	A	G	0.4558	0.01016	0.00171	NA	3.01002e-09	766345	632802	4.6063e-05	2.2914e-06	TRUE	0.00190567
Education	Smoking initiation	rs7321274	A	G	0.8044	0.01275	0.00211	rs12585322	1.59001e-09	766345	632802	4.76444e-05	9.54489e-07	TRUE	0.000485615
Education	Smoking initiation	rs73301698	G	A	0.7738	0.01291	0.00208	NA	5.81005e-10	766345	632802	5.02667e-05	2.46523e-06	TRUE	0.00115518
Education	Smoking initiation	rs7332724	C	T	0.7381	0.01149	0.00189	NA	1.26e-09	766345	632802	4.8225e-05	9.1023e-06	TRUE	0.0207647
Education	Smoking initiation	rs73344830	A	G	0.398	0.0172	0.00172	NA	1.94984e-23	766345	632802	0.000130473	1.21996e-05	TRUE	3.03121e-06
Education	Smoking initiation	rs73874335	C	T	0.94048	0.0199	0.00361	NA	3.40001e-08	766345	632802	3.96507e-05	2.70228e-08	TRUE	0.000305711
Education	Smoking initiation	rs743316	T	C	0.818	0.01185	0.00208	NA	1.2e-08	766345	632802	4.23515e-05	1.1694e-06	TRUE	0.00139964
Education	Smoking initiation	rs74545339	G	A	0.91156	0.01626	0.00269	NA	1.43999e-09	766345	632802	4.76752e-05	8.92858e-09	TRUE	6.0866e-05
Education	Smoking initiation	rs74701752	T	G	0.09524	0.01591	0.00285	NA	2.38002e-08	766345	632802	4.0664e-05	2.02275e-06	TRUE	0.00353471
Education	Smoking initiation	rs74944275	T	C	0.02891	0.02739	0.00424	NA	1.02e-10	766345	632802	5.4451e-05	1.58028e-08	TRUE	1.9518e-05
Education	Smoking initiation	rs75708852	C	A	0.97109	0.02792	0.00498	NA	2.09002e-08	766345	632802	4.10139e-05	3.36599e-07	TRUE	0.00060622
Education	Smoking initiation	rs75755471	G	A	0.92347	0.01891	0.00344	NA	3.79001e-08	766345	632802	3.94299e-05	8.09091e-06	TRUE	0.0431512
Education	Smoking initiation	rs7575637	A	G	0.4779	0.01136	0.00171	NA	2.86022e-11	766345	632802	5.75859e-05	3.09735e-06	TRUE	0.000600162
Education	Smoking initiation	rs7603132	A	G	0.1548	0.01317	0.00215	NA	9.17001e-10	766345	632802	4.8961e-05	1.09513e-08	TRUE	4.95157e-05
Education	Smoking initiation	rs76076331	T	C	0.131	0.01873	0.00248	NA	4.40048e-14	766345	632802	7.44246e-05	2.40202e-06	TRUE	3.09155e-05
Education	Smoking initiation	rs7625428	T	C	0.5986	0.00989	0.00174	NA	1.26e-08	766345	632802	4.21553e-05	5.24653e-07	TRUE	0.00068365
Education	Smoking initiation	rs77025239	G	A	0.8912	0.01422	0.00234	NA	1.32999e-09	766345	632802	4.81863e-05	3.4924e-06	TRUE	0.0028212
Education	Smoking initiation	rs77128898	C	T	0.97789	0.02769	0.00482	NA	9.47e-09	766345	632802	4.30636e-05	1.07933e-06	TRUE	0.00114672
Education	Smoking initiation	rs7737905	G	T	0.7228	0.01285	0.00188	NA	8.34065e-12	766345	632802	6.09594e-05	5.13588e-06	TRUE	0.00110449
Education	Smoking initiation	rs77702819	T	G	0.08333	0.01863	0.00298	NA	3.92004e-10	766345	632802	5.09974e-05	1.38432e-07	TRUE	6.74045e-05
Education	Smoking initiation	rs77835879	A	G	0.90986	0.01601	0.00288	NA	2.67997e-08	766345	632802	4.03234e-05	3.04993e-06	TRUE	0.00672127
Education	Smoking initiation	rs7788620	A	G	0.75	0.01635	0.00206	NA	1.83992e-15	766345	632802	8.21944e-05	1.92794e-08	TRUE	1.47334e-07
Education	Smoking initiation	rs78721320	A	G	0.2041	0.01307	0.00219	NA	2.27997e-09	766345	632802	4.6475e-05	7.28503e-06	TRUE	0.0153278
Education	Smoking initiation	rs790647	C	A	0.7653	0.01482	0.00202	NA	2.1702e-13	766345	632802	7.02328e-05	1.45069e-06	TRUE	2.39103e-05
Education	Smoking initiation	rs7924036	T	G	0.5391	0.01501	0.0017	NA	1.07004e-18	766345	632802	0.000101718	2.81289e-06	TRUE	7.40548e-07
Education	Smoking initiation	rs7928017	A	C	0.4456	0.00953	0.00172	NA	2.83002e-08	766345	632802	4.00579e-05	2.90773e-07	TRUE	0.000652695
Education	Smoking initiation	rs79375112	A	G	0.8639	0.01529	0.00257	NA	2.63003e-09	766345	632802	4.61855e-05	1.27368e-05	TRUE	0.0574402
Education	Smoking initiation	rs7943853	T	C	0.7517	0.01128	0.00201	NA	2.06001e-08	766345	632802	4.10946e-05	2.54425e-06	TRUE	0.00458218
Education	Smoking initiation	rs79523955	A	G	0.90476	0.01802	0.00283	NA	1.86999e-10	766345	632802	5.29042e-05	8.0278e-07	TRUE	0.000173544
Education	Smoking initiation	rs7977614	G	A	0.3078	0.01325	0.00198	NA	2.08978e-11	766345	632802	5.84323e-05	1.23735e-05	TRUE	0.0151212
Education	Smoking initiation	rs8008382	C	T	0.6871	0.01208	0.00185	NA	6.12068e-11	766345	632802	5.56344e-05	2.98672e-06	TRUE	0.000741237
Education	Smoking initiation	rs80171383	A	G	0.1241	0.0145	0.00241	NA	1.83e-09	766345	632802	4.72344e-05	1.40011e-05	TRUE	0.0652836
Education	Smoking initiation	rs8020034	A	G	0.2058	0.01782	0.00223	NA	1.17004e-15	766345	632802	8.33194e-05	8.23323e-06	TRUE	0.000228937
Education	Smoking initiation	rs8052297	G	T	0.5714	0.01029	0.00172	NA	2.1e-09	766345	632802	4.67015e-05	4.36155e-06	TRUE	0.00520909
Education	Smoking initiation	rs818415	G	T	0.182	0.01235	0.00219	NA	1.72001e-08	766345	632802	4.14958e-05	8.86524e-06	TRUE	0.0413947
Education	Smoking initiation	rs837080	C	T	0.4932	0.01092	0.0017	rs401526	1.43001e-10	766345	632802	5.38395e-05	6.63719e-07	TRUE	0.000122909
Education	Smoking initiation	rs892612	C	A	0.8418	0.01464	0.00237	NA	6.62995e-10	766345	632802	4.97898e-05	3.16055e-06	TRUE	0.00188614
Education	Smoking initiation	rs9289300	C	T	0.1837	0.01512	0.00234	NA	1.09999e-10	766345	632802	5.44785e-05	8.45455e-08	TRUE	2.98958e-05
Education	Smoking initiation	rs9320493	A	G	0.1361	0.01394	0.0024	NA	6.12999e-09	766345	632802	4.40211e-05	5.76798e-06	TRUE	0.0126941
Education	Smoking initiation	rs9342482	T	G	0.2908	0.01264	0.00197	NA	1.36e-10	766345	632802	5.37174e-05	8.37541e-06	TRUE	0.00902294
Education	Smoking initiation	rs9349956	C	A	0.2398	0.01881	0.00225	NA	6.28058e-17	766345	632802	9.11905e-05	4.29833e-06	TRUE	1.07473e-05
Education	Smoking initiation	rs9371881	A	G	0.3537	0.01036	0.00178	NA	5.75997e-09	766345	632802	4.42015e-05	2.89192e-07	TRUE	0.000321214
Education	Smoking initiation	rs9386319	G	A	0.4269	0.00991	0.00174	NA	1.26999e-08	766345	632802	4.2326e-05	8.13842e-07	TRUE	0.000969931
Education	Smoking initiation	rs9386787	G	A	0.5136	0.00958	0.0017	NA	1.81999e-08	766345	632802	4.14374e-05	9.51325e-07	TRUE	0.00130184
Education	Smoking initiation	rs9388490	T	C	0.4235	0.00972	0.00171	NA	1.43001e-08	766345	632802	4.21598e-05	1.33531e-05	TRUE	0.09465
Education	Smoking initiation	rs939400	G	T	0.6241	0.01031	0.00177	NA	5.27995e-09	766345	632802	4.42719e-05	2.70228e-06	TRUE	0.00318298
Education	Smoking initiation	rs9436866	C	A	0.09524	0.01882	0.00289	NA	7.45075e-11	766345	632802	5.53345e-05	9.90835e-07	TRUE	0.000148582
Education	Smoking initiation	rs9503598	A	G	0.4388	0.01079	0.00171	NA	3.11997e-10	766345	632802	5.19523e-05	3.41339e-06	TRUE	0.0016006
Education	Smoking initiation	rs9513416	G	A	0.1395	0.01316	0.00232	NA	1.45999e-08	766345	632802	4.1985e-05	2.2756e-07	TRUE	0.000409454
Education	Smoking initiation	rs9536961	G	A	0.3895	0.01242	0.0018	NA	4.96021e-12	766345	632802	6.21224e-05	8.24899e-06	TRUE	0.00318375
Education	Smoking initiation	rs9556958	C	T	0.4711	0.0108	0.0017	NA	2.38002e-10	766345	632802	5.26628e-05	1.49494e-06	TRUE	0.000381462
Education	Smoking initiation	rs968454	A	G	0.7313	0.01102	0.00198	NA	2.52e-08	766345	632802	4.04196e-05	2.8919e-06	TRUE	0.00611041
Education	Smoking initiation	rs9704097	C	A	0.5272	0.0103	0.00171	NA	1.61002e-09	766345	632802	4.73411e-05	9.51329e-07	TRUE	0.000507876
Education	Smoking initiation	rs9771228	T	C	0.6735	0.01182	0.00178	NA	3.06973e-11	766345	632802	5.75369e-05	1.32427e-05	TRUE	0.0201606
Education	Smoking initiation	rs9914918	A	G	0.2823	0.01155	0.00189	NA	8.9e-10	766345	632802	4.873e-05	7.56949e-06	TRUE	0.0127732
Education	Smoking initiation	rs9933256	A	G	0.5918	0.01134	0.00172	rs8044618	4.56983e-11	766345	632802	5.67181e-05	2.05436e-06	TRUE	0.000330627
Education	Smoking initiation	rs9936270	C	T	0.6922	0.0136	0.00198	NA	6.42984e-12	766345	632802	6.15598e-05	1.43648e-07	TRUE	1.10206e-05
Education	Smoking initiation	rs9964724	T	C	0.6599	0.01978	0.00183	NA	2.66011e-27	766345	632802	0.000152427	2.81288e-06	TRUE	3.35399e-10
Education	Smoking initiation	rs997123	C	T	0.4881	0.00966	0.0017	NA	1.31999e-08	766345	632802	4.21323e-05	5.51517e-08	TRUE	0.000230342

[truncated: 17 more sheets: Edu-Age of smoking initiation, Edu-Alcoholic drinking, Edu-Coffee intake, Edu-SBP, Edu-DBP, Edu-TG, Edu-TC, Edu-HDL-C, Edu-LDL-C, Edu-Fasting glucose, Edu-Fasting insulin, Edu-MVPA, Edu-VPA, Edu-Sedentary behavior, Edu-Household income, Edu-T1D, Edu-T2D]
