# Supplementary material for: Cardiometabolic traits mediating the effect of education on the risk of DKD and CKD: a Mendelian randomization study
Source: Front Nutr. 2024 Aug 13;11:1400577. doi: 10.3389/fnut.2024.1400577 (PMC11347428; doi:10.3389/fnut.2024.1400577)
Supplement: Supplementary file 1 [file Presentation_1.zip › Supplemental material/Table S3.xlsx]

## Sheet: Table S3
Table S3. Full genetic instrument used in MR analysis to estimate the associations of candidate mediators with DKD
Abbreviations: BMI-DKD, Body mass index as the exposure-Diabetic kidney disease as the outcome; BF%-DKD, Body fat percentage as the exposure-Diabetic kidney disease as the outcome; WHR-DKD, Waist-to-hip ratio as the exposure-Diabetic kidney disease as the outcome; HC-DKD, Hip circumference as the exposure-Diabetic kidney disease as the outcome; WC-DKD, Waist circumference as the exposure-Diabetic…

## Sheet: BMI-DKD
Exposure	Outcome	SNP	Effect allele	Other allele	Effect allele frequency	Beta	Standard Error	Proxy SNP	P	Samplesize.exposure	Samplesize.outcome	rsq.exposure	rsq.outcome	Steiger_dir	Steiger_pval
BMI	DKD	rs10007906	A	C	0.3603	0.0133	0.0018	NA	1.69981e-13	795612	312650	6.86164e-05	1.42348e-06	TRUE	0.000781598
BMI	DKD	rs10009336	C	T	0.8362	0.014	0.0022	NA	2.19999e-10	795612	312650	5.08966e-05	9.41465e-07	TRUE	0.00349748
BMI	DKD	rs1000940	G	A	0.2987	0.0154	0.0018	NA	1.10002e-17	795612	312650	9.19933e-05	3.04103e-07	TRUE	1.84516e-05
BMI	DKD	rs10058464	C	A	0.8881	0.0175	0.0027	NA	1.29999e-10	795612	312650	5.2799e-05	2.98555e-06	TRUE	0.00869215
BMI	DKD	rs1006353	A	G	0.2485	0.0126	0.0019	NA	2.29985e-11	795612	312650	5.52726e-05	3.40508e-06	TRUE	0.00809633
BMI	DKD	rs1006896	A	C	0.8939	0.0234	0.0027	NA	5.50047e-18	795612	312650	9.4398e-05	1.19219e-05	TRUE	0.00300412
BMI	DKD	rs10071816	A	G	0.1941	0.0123	0.0022	NA	2.39999e-08	795612	312650	3.92869e-05	1.23245e-05	TRUE	0.191441
BMI	DKD	rs1007934	G	A	0.585	0.012	0.0017	NA	7.59976e-12	795612	312650	6.26235e-05	2.76e-06	TRUE	0.0030555
BMI	DKD	rs10118866	T	G	0.2238	0.012	0.0021	NA	6.19998e-09	795612	312650	4.10399e-05	1.54252e-07	TRUE	0.00438594
BMI	DKD	rs10119216	C	T	0.3514	0.01	0.0018	NA	4.09996e-08	795612	312650	3.87916e-05	5.62459e-06	TRUE	0.0676749
BMI	DKD	rs10130354	T	C	0.0998	0.0191	0.003	NA	1.7e-10	795612	312650	5.0945e-05	8.0924e-08	TRUE	0.00116721
BMI	DKD	rs10131890	C	A	0.0497	0.0222	0.0039	NA	1.6e-08	795612	312650	4.07248e-05	1.30266e-06	TRUE	0.0130407
BMI	DKD	rs10132280	C	A	0.6983	0.0223	0.0018	NA	5.60015e-35	795612	312650	0.000192877	1.24908e-06	TRUE	1.44391e-09
BMI	DKD	rs1014194	A	C	0.6434	0.0102	0.0018	NA	1.79999e-08	795612	312650	4.03587e-05	4.33043e-07	TRUE	0.00697582
BMI	DKD	rs10144318	A	C	0.489	0.0092	0.0016	NA	1.40001e-08	795612	312650	4.15544e-05	1.51073e-05	TRUE	0.225283
BMI	DKD	rs10145461	G	T	0.5372	0.0142	0.0017	NA	4.70002e-16	795612	312650	8.76881e-05	6.12698e-06	TRUE	0.00109925
BMI	DKD	rs10146527	T	C	0.6361	0.0137	0.0017	NA	2.29985e-15	795612	312650	8.16221e-05	4.86505e-06	TRUE	0.00121506
BMI	DKD	rs10163018	C	T	0.6252	0.0114	0.0018	NA	1.5e-10	795612	312650	5.0413e-05	3.90464e-06	TRUE	0.0151955
BMI	DKD	rs10182181	G	A	0.4753	0.0325	0.0016	NA	6.70039e-90	795612	312650	0.000518324	2.51529e-05	TRUE	4.03938e-17
BMI	DKD	rs10192119	G	T	0.1673	0.0166	0.0022	NA	2.99985e-14	795612	312650	7.15549e-05	4.46407e-06	TRUE	0.00264144
BMI	DKD	rs10197031	C	T	0.2834	0.0166	0.0019	NA	1.9002e-18	795612	312650	9.59328e-05	4.91479e-06	TRUE	0.000330555
BMI	DKD	rs10198345	C	T	0.3289	0.0109	0.0018	NA	2.19999e-09	795612	312650	4.6088e-05	7.38229e-07	TRUE	0.00496567
BMI	DKD	rs1020548	G	A	0.1656	0.0132	0.0023	NA	6.59994e-09	795612	312650	4.13975e-05	2.42272e-06	TRUE	0.0208419
BMI	DKD	rs10211055	C	T	0.3456	0.0157	0.0018	NA	7.19946e-18	795612	312650	9.5612e-05	3.71509e-07	TRUE	1.4e-05
BMI	DKD	rs10243319	T	C	0.6061	0.0107	0.0018	NA	1.2e-09	795612	312650	4.44123e-05	3.15484e-08	TRUE	0.00211816
BMI	DKD	rs10259665	A	G	0.3129	0.0109	0.0019	NA	4.70002e-09	795612	312650	4.13645e-05	1.40457e-05	TRUE	0.203556
BMI	DKD	rs10259786	A	G	0.6463	0.0114	0.0018	NA	4.09996e-10	795612	312650	5.0413e-05	4.32001e-06	TRUE	0.0173526
BMI	DKD	rs10263780	G	A	0.861	0.0157	0.0027	NA	8.30004e-09	795612	312650	4.24965e-05	2.26795e-07	TRUE	0.00419882
BMI	DKD	rs10269783	A	G	0.3896	0.0133	0.0017	NA	1.39991e-15	795612	312650	7.69258e-05	3.45646e-06	TRUE	0.0010584
BMI	DKD	rs1035010	T	C	0.2566	0.0139	0.002	NA	6.20012e-12	795612	312650	6.07076e-05	1.46592e-05	TRUE	0.0604544
BMI	DKD	rs1038088	G	T	0.5081	0.0117	0.0016	NA	4.60045e-13	795612	312650	6.72051e-05	6.63967e-08	TRUE	0.00016868
BMI	DKD	rs10408013	T	C	0.2908	0.0111	0.0018	NA	8e-10	795612	312650	4.77947e-05	1.4575e-07	TRUE	0.00197176
BMI	DKD	rs10438964	C	T	0.7243	0.0127	0.0019	NA	7.59976e-11	795612	312650	5.61533e-05	1.38411e-08	TRUE	0.000475016
BMI	DKD	rs1045411	C	T	0.7353	0.0148	0.0019	NA	2.29985e-15	795612	312650	7.62576e-05	2.99841e-06	TRUE	0.000910317
BMI	DKD	rs10460960	A	G	0.8876	0.0197	0.0025	NA	8.10028e-15	795612	312650	7.80402e-05	2.08344e-06	TRUE	0.000462683
BMI	DKD	rs10461497	T	C	0.5347	0.0113	0.0017	NA	5.40008e-11	795612	312650	5.55309e-05	2.12088e-06	TRUE	0.00450399
BMI	DKD	rs1048932	C	A	0.5838	0.016	0.0017	NA	3.80014e-22	795612	312650	0.000111325	1.59453e-06	TRUE	1.07947e-05
BMI	DKD	rs10491182	T	C	0.92739	0.0187	0.0031	NA	2.80001e-09	795612	312650	4.57341e-05	3.51185e-07	TRUE	0.00346477
BMI	DKD	rs10497810	C	T	0.8271	0.0167	0.0022	NA	5.90065e-14	795612	312650	7.24196e-05	1.24527e-07	TRUE	0.000111278
BMI	DKD	rs10510419	G	T	0.8584	0.0177	0.0023	NA	2.19989e-14	795612	312650	7.44318e-05	1.25893e-08	TRUE	5.47792e-05
BMI	DKD	rs10514222	A	G	0.90599	0.0164	0.0029	NA	2.1e-08	795612	312650	4.01952e-05	7.15203e-07	TRUE	0.00924127
BMI	DKD	rs10733051	A	G	0.5198	0.0097	0.0016	NA	2.90001e-09	795612	312650	4.61937e-05	6.51298e-09	TRUE	0.00146382
BMI	DKD	rs10744146	G	A	0.4854	0.0122	0.0017	NA	1.39991e-12	795612	312650	6.47282e-05	8.03969e-07	TRUE	0.00070698
BMI	DKD	rs10745785	C	T	0.3326	0.0111	0.0018	NA	1.2e-09	795612	312650	4.77947e-05	8.26342e-07	TRUE	0.00444591
BMI	DKD	rs10757826	A	G	0.3252	0.0105	0.0018	NA	2.99999e-09	795612	312650	4.27676e-05	1.56209e-05	TRUE	0.220267
BMI	DKD	rs1075901	C	T	0.5639	0.0121	0.0016	NA	1.20005e-13	795612	312650	7.18786e-05	5.94864e-06	TRUE	0.00422059
BMI	DKD	rs10765208	T	G	0.06905	0.0191	0.0035	NA	4.90004e-08	795612	312650	3.74295e-05	5.55739e-07	TRUE	0.0109185
BMI	DKD	rs10768994	T	C	0.5663	0.0114	0.0017	NA	6.4003e-12	795612	312650	5.6518e-05	8.92018e-07	TRUE	0.00184406
BMI	DKD	rs10779751	A	G	0.2744	0.0139	0.0018	NA	2.49977e-14	795612	312650	7.49466e-05	3.12386e-06	TRUE	0.00109787
BMI	DKD	rs10795422	G	A	0.6905	0.0139	0.0019	NA	9.30037e-14	795612	312650	6.72656e-05	2.52788e-07	TRUE	0.000264857
BMI	DKD	rs10797115	T	C	0.5365	0.0124	0.0017	NA	9.8992e-13	795612	312650	6.68677e-05	6.53145e-06	TRUE	0.00773641
BMI	DKD	rs10803762	A	G	0.6781	0.0116	0.0018	NA	3.50002e-10	795612	312650	5.21973e-05	3.36389e-06	TRUE	0.0106512
BMI	DKD	rs10811901	A	G	0.5591	0.0111	0.0017	NA	2.49977e-11	795612	312650	5.35827e-05	5.7304e-10	TRUE	0.00054695
BMI	DKD	rs10818810	A	G	0.3908	0.0126	0.0017	NA	1.10002e-13	795612	312650	6.90419e-05	2.77422e-06	TRUE	0.00164658
BMI	DKD	rs10818938	A	G	0.4215	0.0114	0.0017	NA	5.10035e-11	795612	312650	5.6518e-05	9.62008e-07	TRUE	0.00195464
BMI	DKD	rs10830452	G	A	0.3288	0.0111	0.0018	NA	2.1e-09	795612	312650	4.77947e-05	7.52591e-07	TRUE	0.00417898
BMI	DKD	rs10838465	A	C	0.6967	0.014	0.0019	NA	9.09913e-14	795612	312650	6.82369e-05	4.25123e-08	TRUE	0.000135678
BMI	DKD	rs10846428	C	T	0.2307	0.0106	0.0019	NA	3.09999e-08	795612	312650	3.9119e-05	7.00793e-07	TRUE	0.010271
BMI	DKD	rs10850185	A	C	0.3013	0.0107	0.0019	NA	1.40001e-08	795612	312650	3.98605e-05	9.85229e-06	TRUE	0.132564
BMI	DKD	rs10878946	C	T	0.286	0.0141	0.0019	NA	3.59998e-13	795612	312650	6.92151e-05	3.27164e-06	TRUE	0.00203804
BMI	DKD	rs10883553	A	C	0.4511	0.0119	0.0018	NA	1.9002e-11	795612	312650	5.49319e-05	4.31114e-07	TRUE	0.0013728
BMI	DKD	rs10883759	G	A	0.6977	0.0122	0.0018	NA	5.40008e-12	795612	312650	5.77364e-05	1.61751e-06	TRUE	0.00272325
BMI	DKD	rs10886017	A	C	0.2524	0.0152	0.0019	NA	1.39991e-15	795612	312650	8.0435e-05	1.68811e-05	TRUE	0.0213059
BMI	DKD	rs10889550	G	A	0.04467	0.0243	0.0041	NA	1.89998e-09	795612	312650	4.41495e-05	1.2287e-05	TRUE	0.136942
BMI	DKD	rs10904675	C	A	0.7658	0.0117	0.0021	NA	1.5e-08	795612	312650	3.90136e-05	4.50902e-07	TRUE	0.00826498
BMI	DKD	rs10915840	G	A	0.717	0.0118	0.0019	NA	1.29999e-09	795612	312650	4.8477e-05	9.31774e-06	TRUE	0.0639592
BMI	DKD	rs10920678	A	G	0.4291	0.0155	0.0016	NA	1.50003e-21	795612	312650	0.000117943	2.51893e-07	TRUE	9.22366e-07
BMI	DKD	rs10923724	C	T	0.4275	0.0118	0.0016	NA	6.4003e-13	795612	312650	6.83588e-05	1.42037e-05	TRUE	0.03304
BMI	DKD	rs10929925	C	A	0.5699	0.0143	0.0016	NA	1.80011e-18	795612	312650	0.000100389	7.80561e-06	TRUE	0.000618554
BMI	DKD	rs10938397	G	A	0.4317	0.0324	0.0016	NA	3.40017e-86	795612	312650	0.000515141	1.5104e-05	TRUE	4.94945e-19
BMI	DKD	rs10942267	A	G	0.6912	0.0156	0.0019	NA	3.90032e-17	795612	312650	8.47237e-05	2.90435e-06	TRUE	0.000380188
BMI	DKD	rs10942476	G	A	0.4893	0.0099	0.0017	rs1493354	9.49992e-09	795612	312650	4.2624e-05	1.62243e-07	TRUE	0.00370499
BMI	DKD	rs10971721	C	T	0.891	0.0199	0.0028	NA	5.70033e-13	795612	312650	6.34837e-05	2.957e-07	TRUE	0.000436113
BMI	DKD	rs10989568	A	G	0.4619	0.0107	0.0017	NA	6.59994e-10	795612	312650	4.97907e-05	2.88772e-06	TRUE	0.0111507
BMI	DKD	rs11001963	T	C	0.5644	0.0108	0.0018	NA	1.2e-09	795612	312650	4.52463e-05	1.76948e-06	TRUE	0.0105701
BMI	DKD	rs11056875	T	C	0.1469	0.0138	0.0024	NA	1.09999e-08	795612	312650	4.15544e-05	3.65823e-06	TRUE	0.0317231
BMI	DKD	rs11074446	T	C	0.8694	0.0225	0.0024	NA	1.80011e-20	795612	312650	0.000110457	1.18642e-07	TRUE	1.46364e-06
BMI	DKD	rs11075489	C	T	0.5172	0.0111	0.0017	NA	1.29999e-10	795612	312650	5.35827e-05	3.8165e-07	TRUE	0.00149679
BMI	DKD	rs11079849	C	T	0.6801	0.0188	0.0019	NA	4.79954e-24	795612	312650	0.000123042	2.14915e-05	TRUE	0.00222043
BMI	DKD	rs11084553	A	G	0.8482	0.021	0.0024	NA	1.80011e-18	795612	312650	9.62219e-05	4.12066e-06	TRUE	0.000228098
BMI	DKD	rs11096549	T	C	0.7112	0.0109	0.0019	NA	1.40001e-08	795612	312650	4.13645e-05	4.14916e-07	TRUE	0.00610917
BMI	DKD	rs11115176	T	C	0.7601	0.0121	0.0019	NA	2e-10	795612	312650	5.09731e-05	3.87948e-08	TRUE	0.00100485
BMI	DKD	rs11118308	A	G	0.5297	0.0101	0.0016	NA	4.79999e-10	795612	312650	5.00819e-05	6.8123e-06	TRUE	0.0343239
BMI	DKD	rs11119208	A	G	0.387	0.0095	0.0017	NA	1e-08	795612	312650	3.92493e-05	1.39932e-05	TRUE	0.231742
BMI	DKD	rs11129662	G	A	0.3313	0.0121	0.0018	NA	4.49987e-11	795612	312650	5.67938e-05	2.59454e-06	TRUE	0.00499619
BMI	DKD	rs11138082	T	C	0.7971	0.0123	0.0022	NA	1.09999e-08	795612	312650	3.92869e-05	1.18951e-06	TRUE	0.0141742
BMI	DKD	rs11138313	A	G	0.90149	0.0169	0.0028	NA	2.99999e-09	795612	312650	4.57865e-05	5.12029e-07	TRUE	0.00414691
BMI	DKD	rs11150911	A	C	0.2809	0.0133	0.0018	NA	4.70002e-13	795612	312650	6.86164e-05	7.99854e-06	TRUE	0.00974928
BMI	DKD	rs11165643	T	C	0.5828	0.0206	0.0017	NA	1.39991e-35	795612	312650	0.000184525	3.50708e-06	TRUE	2.87771e-08
BMI	DKD	rs11173522	A	C	0.2078	0.0128	0.0021	NA	1.09999e-09	795612	312650	4.6694e-05	1.02098e-07	TRUE	0.00202866
BMI	DKD	rs11191548	C	T	0.08191	0.0268	0.003	NA	5.00035e-19	795612	312650	0.000100296	2.35598e-07	TRUE	6.33787e-06
BMI	DKD	rs11251352	G	A	0.5988	0.0109	0.0018	NA	7.00003e-10	795612	312650	4.6088e-05	3.92835e-06	TRUE	0.0227675
BMI	DKD	rs1128249	T	G	0.4003	0.0113	0.0017	NA	8.49963e-12	795612	312650	5.55309e-05	6.38143e-06	TRUE	0.0196124
BMI	DKD	rs1150659	G	A	0.7746	0.0139	0.0019	NA	3.80014e-13	795612	312650	6.72656e-05	6.18436e-06	TRUE	0.00677957
BMI	DKD	rs11538	G	A	0.1805	0.0135	0.0023	NA	3.29997e-09	795612	312650	4.33005e-05	6.9586e-08	TRUE	0.00276658
BMI	DKD	rs1154659	G	A	0.7888	0.0119	0.0022	NA	4.39997e-08	795612	312650	3.67733e-05	1.89379e-06	TRUE	0.0263518
BMI	DKD	rs11577094	T	C	0.08109	0.0182	0.003	NA	6.90001e-10	795612	312650	4.62573e-05	1.00422e-07	TRUE	0.00212575
BMI	DKD	rs11577179	G	A	0.6279	0.0108	0.0017	NA	1.5e-10	795612	312650	5.07256e-05	1.98953e-07	TRUE	0.00156185
BMI	DKD	rs11581304	C	T	0.09676	0.0182	0.003	NA	7.10003e-10	795612	312650	4.62573e-05	1.50242e-06	TRUE	0.00825383
BMI	DKD	rs1158684	A	G	0.5088	0.0099	0.0017	NA	9.09997e-09	795612	312650	4.2624e-05	1.98033e-06	TRUE	0.0152504
BMI	DKD	rs1158805	C	A	0.6234	0.0137	0.0018	NA	1.20005e-14	795612	312650	7.28055e-05	6.22388e-07	TRUE	0.000243748
BMI	DKD	rs11611246	T	G	0.21	0.024	0.002	NA	5.00035e-32	795612	312650	0.00018096	1.4825e-05	TRUE	5.38189e-06
BMI	DKD	rs11635675	T	G	0.6465	0.0124	0.0018	NA	1.29987e-11	795612	312650	5.96448e-05	2.64507e-06	TRUE	0.00387203
BMI	DKD	rs11649864	A	G	0.09127	0.0178	0.0031	NA	6.69993e-09	795612	312650	4.1438e-05	6.5432e-07	TRUE	0.0076643
BMI	DKD	rs11670142	G	T	0.3944	0.0111	0.0018	NA	4.70002e-10	795612	312650	4.77947e-05	3.21065e-08	TRUE	0.00142061
BMI	DKD	rs1169091	C	T	0.7233	0.0113	0.002	NA	6.90001e-09	795612	312650	4.01217e-05	5.2634e-07	TRUE	0.00787933
BMI	DKD	rs11702843	A	G	0.2737	0.0114	0.002	NA	2.30001e-08	795612	312650	4.08349e-05	6.32711e-06	TRUE	0.0663903
BMI	DKD	rs11708733	G	A	0.95188	0.0227	0.0041	NA	2.80001e-08	795612	312650	3.85272e-05	1.12506e-07	TRUE	0.00540649
BMI	DKD	rs11713193	A	G	0.5073	0.0239	0.0017	NA	2.39994e-44	795612	312650	0.000248365	3.41273e-07	TRUE	6.47468e-13
BMI	DKD	rs11738695	A	C	0.586	0.0097	0.0017	NA	2e-08	795612	312650	4.09192e-05	6.5637e-06	TRUE	0.0692435
BMI	DKD	rs11739877	T	C	0.6118	0.0117	0.0018	NA	6.59933e-11	795612	312650	5.31011e-05	4.95747e-07	TRUE	0.00181594
BMI	DKD	rs11754747	T	C	0.2608	0.0116	0.0019	NA	1.40001e-09	795612	312650	4.68477e-05	6.40226e-06	TRUE	0.0409566
BMI	DKD	rs11781222	T	C	0.8714	0.0158	0.0024	NA	5.30029e-11	795612	312650	5.44713e-05	3.77008e-06	TRUE	0.00997372
BMI	DKD	rs11790280	C	T	0.3862	0.0103	0.0018	NA	7.10003e-09	795612	312650	4.11539e-05	1.78715e-08	TRUE	0.00292101
BMI	DKD	rs11792069	A	G	0.83	0.0145	0.0024	NA	6.49995e-10	795612	312650	4.58768e-05	7.69984e-06	TRUE	0.0581833
BMI	DKD	rs11792311	G	A	0.7612	0.0144	0.002	NA	1.29987e-12	795612	312650	6.51533e-05	6.85372e-08	TRUE	0.000215498
BMI	DKD	rs11855853	C	T	0.7351	0.0145	0.002	NA	2.39994e-13	795612	312650	6.60613e-05	1.32655e-06	TRUE	0.000949606
BMI	DKD	rs11866815	C	T	0.7539	0.0156	0.0019	NA	1e-16	795612	312650	8.47237e-05	4.8312e-07	TRUE	5.54077e-05
BMI	DKD	rs1187352	C	T	0.6518	0.0119	0.0018	NA	6.00067e-11	795612	312650	5.49319e-05	5.85177e-07	TRUE	0.0016385
BMI	DKD	rs11880870	A	G	0.5199	0.0189	0.0017	NA	1e-28	795612	312650	0.000155331	5.12725e-06	TRUE	1.35106e-06
BMI	DKD	rs11889536	A	G	0.8507	0.0189	0.0024	NA	6.4003e-15	795612	312650	7.79412e-05	6.41213e-06	TRUE	0.00285448
BMI	DKD	rs11904490	C	A	0.6089	0.0099	0.0018	NA	3.69999e-08	795612	312650	3.80197e-05	1.59047e-06	TRUE	0.0201383
BMI	DKD	rs11917965	C	A	0.3915	0.0115	0.0018	NA	7.19946e-11	795612	312650	5.13013e-05	2.10461e-08	TRUE	0.000885395
BMI	DKD	rs11945861	G	A	0.7631	0.0148	0.002	NA	5.00035e-13	795612	312650	6.8823e-05	2.13509e-06	TRUE	0.00120322
BMI	DKD	rs11951673	C	T	0.6059	0.0123	0.0017	NA	1.10002e-13	795612	312650	6.57936e-05	2.35254e-06	TRUE	0.00183172
BMI	DKD	rs12041258	T	C	0.7713	0.0146	0.002	NA	9.49948e-13	795612	312650	6.69756e-05	1.65307e-06	TRUE	0.00108257
BMI	DKD	rs12042959	A	G	0.8495	0.0144	0.0024	NA	3.40001e-09	795612	312650	4.52463e-05	9.71593e-06	TRUE	0.0872527
BMI	DKD	rs12044597	G	A	0.5029	0.0143	0.0016	NA	1.69981e-18	795612	312650	0.000100389	4.21152e-06	TRUE	0.000160192
BMI	DKD	rs12062845	A	C	0.2229	0.0139	0.0021	NA	4.40048e-11	795612	312650	5.50639e-05	3.72499e-07	TRUE	0.00125339
BMI	DKD	rs12065553	G	A	0.2926	0.0115	0.0019	NA	8.9e-10	795612	312650	4.60435e-05	5.63276e-06	TRUE	0.0365854
BMI	DKD	rs12098284	T	C	0.1241	0.0178	0.0026	NA	1.80011e-11	795612	312650	5.89071e-05	4.06355e-07	TRUE	0.00085542
BMI	DKD	rs12149756	G	A	0.7446	0.0125	0.0019	NA	3.69999e-11	795612	312650	5.43988e-05	3.95372e-07	TRUE	0.00139154
BMI	DKD	rs1218822	A	G	0.6663	0.0168	0.0017	NA	1.9002e-22	795612	312650	0.000122735	2.9025e-06	TRUE	8.92718e-06
BMI	DKD	rs12189178	T	C	0.03783	0.0364	0.0046	NA	2.19989e-15	795612	312650	7.8696e-05	5.17867e-06	TRUE	0.00177963
BMI	DKD	rs12206564	C	T	0.495	0.0113	0.0017	NA	5.40008e-11	795612	312650	5.55309e-05	2.48599e-06	TRUE	0.00537772
BMI	DKD	rs12299814	C	A	0.7475	0.0157	0.002	NA	5.19996e-15	795612	312650	7.74472e-05	7.08692e-07	TRUE	0.000162891
BMI	DKD	rs12325419	G	A	0.879	0.0188	0.0027	NA	1.39991e-12	795612	312650	6.09343e-05	1.86044e-05	TRUE	0.0979684
BMI	DKD	rs12364470	G	T	0.1626	0.0178	0.0022	NA	1.10002e-15	795612	312650	8.22733e-05	1.30581e-06	TRUE	0.000172684
BMI	DKD	rs12369179	C	T	0.91218	0.0359	0.0031	NA	2.49977e-31	795612	312650	0.000168536	4.31374e-08	TRUE	1.42755e-09
BMI	DKD	rs1241986	G	A	0.1521	0.0139	0.0024	NA	1.09999e-08	795612	312650	4.21588e-05	7.11026e-08	TRUE	0.00317958
BMI	DKD	rs12429545	A	G	0.1248	0.0316	0.0025	NA	9.60064e-38	795612	312650	0.000200774	6.45717e-06	TRUE	3.59889e-08
BMI	DKD	rs12439798	T	G	0.4228	0.0125	0.0017	NA	6.89922e-13	795612	312650	6.79505e-05	1.49141e-05	TRUE	0.0379153
BMI	DKD	rs12443621	G	A	0.4668	0.0096	0.0017	NA	3.2e-08	795612	312650	4.00799e-05	7.02708e-09	TRUE	0.00308009
BMI	DKD	rs12446632	G	A	0.8576	0.0352	0.0024	NA	2.90001e-50	795612	312650	0.000270299	8.96318e-07	TRUE	2.11788e-13
BMI	DKD	rs12448738	C	A	0.1371	0.0168	0.0025	rs2288055	2.80027e-11	795612	312650	5.67562e-05	1.14938e-06	TRUE	0.00220381
BMI	DKD	rs12454204	T	G	0.2299	0.0172	0.002	NA	3.80014e-17	795612	312650	9.29515e-05	9.08445e-07	TRUE	3.85238e-05
BMI	DKD	rs12454712	C	T	0.3704	0.0144	0.0018	NA	4.40048e-16	795612	312650	8.0435e-05	5.07049e-06	TRUE	0.00146139
BMI	DKD	rs12468863	C	T	0.4761	0.0153	0.0016	NA	5.10035e-21	795612	312650	0.000114919	4.54252e-06	TRUE	4.71806e-05
BMI	DKD	rs12477088	T	C	0.5978	0.0145	0.0017	NA	8.9002e-17	795612	312650	9.1432e-05	1.22209e-08	TRUE	7.53997e-06
BMI	DKD	rs12519552	G	A	0.1551	0.0132	0.0024	NA	2.69998e-08	795612	312650	3.80197e-05	3.59606e-06	TRUE	0.0430902
BMI	DKD	rs12519652	T	C	0.6546	0.0094	0.0017	NA	4.20001e-08	795612	312650	3.84274e-05	2.19163e-06	TRUE	0.0253846
BMI	DKD	rs12538435	A	G	0.7397	0.0135	0.002	NA	4.40048e-12	795612	312650	5.72641e-05	2.37489e-06	TRUE	0.00430302
BMI	DKD	rs12589208	G	A	0.1776	0.0126	0.0023	NA	3.59998e-08	795612	312650	3.77197e-05	1.20566e-07	TRUE	0.0060476
BMI	DKD	rs12593036	A	G	0.7007	0.0154	0.0019	NA	3.80014e-16	795612	312650	8.25654e-05	5.83781e-06	TRUE	0.00157622
BMI	DKD	rs12595158	C	T	0.97638	0.0394	0.0054	NA	1.9002e-13	795612	312650	6.69076e-05	6.03959e-06	TRUE	0.00670805
BMI	DKD	rs1260326	C	T	0.5973	0.0105	0.0017	NA	3.89996e-10	795612	312650	4.79468e-05	1.6086e-05	TRUE	0.167464
BMI	DKD	rs12604935	C	A	0.3765	0.011	0.0018	NA	1e-09	795612	312650	4.69375e-05	1.23648e-05	TRUE	0.114129
BMI	DKD	rs12615778	A	G	0.6942	0.0104	0.0019	NA	3.89996e-08	795612	312650	3.76568e-05	4.13078e-06	TRUE	0.05185
BMI	DKD	rs12620249	G	A	0.1499	0.0135	0.0025	NA	4.39997e-08	795612	312650	3.66498e-05	1.36528e-05	TRUE	0.263742
BMI	DKD	rs12629015	A	G	0.8148	0.0135	0.0023	NA	2.1e-09	795612	312650	4.33005e-05	1.39245e-06	TRUE	0.0105131
BMI	DKD	rs12630999	A	G	0.7467	0.0175	0.0019	NA	8.49963e-21	795612	312650	0.000106616	1.29689e-06	TRUE	1.34628e-05
BMI	DKD	rs1263618	C	T	0.3142	0.012	0.0017	NA	5.30029e-12	795612	312650	6.26235e-05	9.49632e-06	TRUE	0.0220665
BMI	DKD	rs12680842	A	G	0.6795	0.0133	0.0018	NA	4.40048e-14	795612	312650	6.86164e-05	1.33529e-06	TRUE	0.000732761
BMI	DKD	rs12705977	T	G	0.4551	0.0132	0.0017	NA	2.09991e-14	795612	312650	7.57734e-05	1.94626e-05	TRUE	0.0419512
BMI	DKD	rs1275691	G	A	0.5441	0.0094	0.0016	NA	1.09999e-08	795612	312650	4.33807e-05	2.41283e-07	TRUE	0.00388074
BMI	DKD	rs12759296	T	G	0.6891	0.0104	0.0018	NA	1.89998e-08	795612	312650	4.19569e-05	4.24805e-06	TRUE	0.0364102
BMI	DKD	rs12762034	C	T	0.07583	0.024	0.0032	NA	7.29962e-14	795612	312650	7.06955e-05	5.74621e-06	TRUE	0.00440195
BMI	DKD	rs1277723	A	G	0.7756	0.0113	0.002	NA	1e-08	795612	312650	4.01217e-05	2.34932e-06	TRUE	0.0229208
BMI	DKD	rs12779328	T	C	0.2833	0.0105	0.0019	NA	4.49997e-08	795612	312650	3.83844e-05	6.33892e-06	TRUE	0.081435
BMI	DKD	rs12885454	C	A	0.6569	0.0185	0.0017	NA	2.39994e-27	795612	312650	0.000148827	2.74448e-06	TRUE	5.88269e-07
BMI	DKD	rs12888545	G	A	0.2519	0.0136	0.002	NA	9.09913e-12	795612	312650	5.81156e-05	8.09907e-07	TRUE	0.00144584
BMI	DKD	rs12888955	G	A	0.3487	0.0178	0.0018	NA	1.39991e-22	795612	312650	0.000122897	1.26651e-06	TRUE	2.36907e-06
BMI	DKD	rs12939549	A	G	0.5665	0.018	0.0016	NA	2.70023e-28	795612	312650	0.000159051	2.47052e-06	TRUE	1.69063e-07
BMI	DKD	rs12953970	A	G	0.1833	0.0125	0.0023	NA	3.89996e-08	795612	312650	3.71234e-05	3.97086e-07	TRUE	0.00965181
BMI	DKD	rs1296328	A	C	0.4343	0.0179	0.0018	NA	4.90004e-24	795612	312650	0.000124282	2.90904e-07	TRUE	5.0021e-07
BMI	DKD	rs12989476	T	C	0.3521	0.013	0.0018	NA	5.00035e-13	795612	312650	6.55561e-05	3.96488e-06	TRUE	0.00382067
BMI	DKD	rs13012099	G	A	0.6594	0.014	0.0018	NA	1.20005e-14	795612	312650	7.60287e-05	3.65844e-08	TRUE	5.33602e-05
BMI	DKD	rs13021737	G	A	0.8319	0.0574	0.0021	NA	7.49894e-157	795612	312650	0.000938161	4.80526e-06	TRUE	2.13735e-41
BMI	DKD	rs13063194	C	T	0.2062	0.0144	0.0021	NA	1.10002e-11	795612	312650	5.90963e-05	2.05154e-06	TRUE	0.00304187
BMI	DKD	rs13107325	T	C	0.07373	0.047	0.0032	NA	1.10002e-47	795612	312650	0.000271068	9.32424e-07	TRUE	2.0846e-13
BMI	DKD	rs13110266	G	A	0.5935	0.0117	0.0017	NA	1.9002e-12	795612	312650	5.95316e-05	6.74818e-10	TRUE	0.000269341
BMI	DKD	rs13153166	A	C	0.95475	0.0232	0.004	NA	8.10009e-09	795612	312650	4.22802e-05	1.31137e-07	TRUE	0.00362571
BMI	DKD	rs13159555	G	A	0.2137	0.0119	0.0021	NA	2.80001e-08	795612	312650	4.03587e-05	1.21629e-06	TRUE	0.0128727
BMI	DKD	rs13168288	A	G	0.7497	0.0133	0.002	NA	6.4003e-11	795612	312650	5.558e-05	6.23408e-06	TRUE	0.0188167
BMI	DKD	rs13174863	G	A	0.1548	0.0192	0.0023	NA	2.90001e-16	795612	312650	8.75807e-05	1.29121e-07	TRUE	2.01214e-05
BMI	DKD	rs13184896	G	T	0.5654	0.0133	0.0016	NA	3.29989e-16	795612	312650	8.68411e-05	6.56251e-08	TRUE	1.75759e-05
BMI	DKD	rs13191362	A	G	0.8802	0.0236	0.0025	NA	5.90065e-21	795612	312650	0.000111994	5.2007e-08	TRUE	9.30464e-07
BMI	DKD	rs13201877	G	A	0.1399	0.0152	0.0024	NA	2.69998e-10	795612	312650	5.0413e-05	2.59085e-06	TRUE	0.00928784
BMI	DKD	rs13227658	C	T	0.4466	0.0157	0.0017	NA	1.69981e-19	795612	312650	0.00010719	3.5673e-06	TRUE	6.06369e-05
BMI	DKD	rs13240600	A	G	0.8448	0.0204	0.0024	rs1980307	3.50026e-17	795612	312650	9.08026e-05	3.66576e-06	TRUE	0.000309124
BMI	DKD	rs13250058	T	G	0.6771	0.0112	0.0018	NA	2.90001e-10	795612	312650	4.86597e-05	6.76006e-07	TRUE	0.00355341
BMI	DKD	rs13263601	C	A	0.3478	0.0154	0.0018	NA	2.19989e-17	795612	312650	9.19933e-05	1.33468e-06	TRUE	6.42098e-05
BMI	DKD	rs13290794	G	A	0.6418	0.0141	0.0018	NA	1.9002e-15	795612	312650	7.71187e-05	1.97327e-06	TRUE	0.00047403
BMI	DKD	rs13292976	T	C	0.4458	0.0131	0.0017	NA	3.10027e-14	795612	312650	7.46298e-05	1.51493e-06	TRUE	0.000448585
BMI	DKD	rs13298062	A	G	0.798	0.0137	0.0022	NA	3.79997e-10	795612	312650	4.87387e-05	1.51912e-05	TRUE	0.14402
BMI	DKD	rs1336486	G	T	0.3205	0.0141	0.0018	NA	1.80011e-14	795612	312650	7.71187e-05	3.03198e-06	TRUE	0.000851199
BMI	DKD	rs13380104	C	T	0.5821	0.0136	0.0017	NA	7.70016e-15	795612	312650	8.0435e-05	5.24161e-06	TRUE	0.00155408
BMI	DKD	rs13417156	C	T	0.4361	0.0144	0.0017	NA	2.60016e-17	795612	312650	9.01753e-05	4.99884e-06	TRUE	0.000582267
BMI	DKD	rs13425435	A	C	0.6674	0.012	0.0018	NA	2.70023e-11	795612	312650	5.5859e-05	3.4864e-07	TRUE	0.00110962
BMI	DKD	rs13432055	C	T	0.2859	0.0117	0.0018	NA	8.9002e-11	795612	312650	5.31011e-05	1.76407e-06	TRUE	0.00475583
BMI	DKD	rs1345942	C	T	0.3718	0.0104	0.0018	NA	5.19996e-09	795612	312650	4.19569e-05	5.48304e-06	TRUE	0.0500633
BMI	DKD	rs1361739	G	A	0.6736	0.0176	0.0018	NA	6.90081e-22	795612	312650	0.000120151	1.36378e-07	TRUE	5.21354e-07
BMI	DKD	rs1363695	C	T	0.7678	0.013	0.0021	NA	3.29997e-10	795612	312650	4.81645e-05	2.00886e-06	TRUE	0.00888394
BMI	DKD	rs1365466	C	T	0.2594	0.0137	0.0019	NA	3.29989e-13	795612	312650	6.53439e-05	6.31869e-06	TRUE	0.0083188
BMI	DKD	rs1371108	A	C	0.3247	0.0119	0.0018	NA	8.99912e-11	795612	312650	5.49319e-05	3.84407e-07	TRUE	0.00129249
BMI	DKD	rs1402025	C	T	0.2267	0.0121	0.0021	NA	3.59998e-09	795612	312650	4.17267e-05	5.54194e-07	TRUE	0.00677603
BMI	DKD	rs1409818	T	C	0.1156	0.0201	0.0029	NA	2.49977e-12	795612	312650	6.03767e-05	1.70035e-05	TRUE	0.0840374
BMI	DKD	rs1421334	A	C	0.4569	0.0125	0.0018	NA	1e-12	795612	312650	6.06106e-05	3.32164e-06	TRUE	0.00472845
BMI	DKD	rs1430387	T	C	0.5705	0.0114	0.0017	NA	5.79963e-11	795612	312650	5.6518e-05	7.62566e-07	TRUE	0.00164391
BMI	DKD	rs1431659	A	G	0.2656	0.0196	0.0019	NA	6.00067e-24	795612	312650	0.000133735	6.29067e-06	TRUE	1.78085e-05
BMI	DKD	rs1445305	G	A	0.8955	0.0161	0.0029	NA	2e-08	795612	312650	3.87381e-05	1.18764e-05	TRUE	0.188164
BMI	DKD	rs1452075	T	C	0.7277	0.0141	0.0018	NA	1.29987e-14	795612	312650	7.71187e-05	1.10485e-05	TRUE	0.00971594
BMI	DKD	rs1454148	T	C	0.2668	0.0106	0.0019	NA	4.60002e-08	795612	312650	3.9119e-05	2.17161e-08	TRUE	0.00381153
BMI	DKD	rs1465900	A	C	0.7812	0.0125	0.002	NA	4.79999e-10	795612	312650	4.90951e-05	1.16137e-07	TRUE	0.00158785
BMI	DKD	rs1476322	A	G	0.569	0.0101	0.0017	NA	5e-09	795612	312650	4.43635e-05	5.42957e-06	TRUE	0.0402056
BMI	DKD	rs1477199	G	A	0.1451	0.0228	0.0024	NA	9.3994e-22	795612	312650	0.000113422	1.24854e-06	TRUE	6.29178e-06
BMI	DKD	rs1485038	T	C	0.7965	0.0143	0.0022	NA	7.39946e-11	795612	312650	5.31011e-05	2.94024e-06	TRUE	0.00829056
BMI	DKD	rs1496742	A	G	0.5156	0.0094	0.0017	NA	4.49997e-08	795612	312650	3.84274e-05	1.1065e-06	TRUE	0.014748
BMI	DKD	rs1503526	C	T	0.4838	0.014	0.0017	NA	5.50047e-17	795612	312650	8.52356e-05	9.38141e-08	TRUE	2.34835e-05
BMI	DKD	rs1511471	A	G	0.3174	0.0113	0.0019	NA	9.90011e-10	795612	312650	4.4456e-05	3.03493e-07	TRUE	0.00375728
BMI	DKD	rs1512914	G	T	0.3889	0.0126	0.0018	NA	8.10028e-13	795612	312650	6.15842e-05	8.23341e-06	TRUE	0.0183479
BMI	DKD	rs1522569	T	G	0.8181	0.0164	0.0022	NA	2.90001e-13	795612	312650	6.98412e-05	7.41796e-09	TRUE	8.90879e-05
BMI	DKD	rs1523768	G	A	0.3202	0.011	0.0017	NA	2.59998e-10	795612	312650	5.26216e-05	6.27738e-08	TRUE	0.000906509
BMI	DKD	rs1524277	C	T	0.481	0.0106	0.0018	NA	2.19999e-09	795612	312650	4.35861e-05	2.3853e-06	TRUE	0.0165709
BMI	DKD	rs1526665	C	T	0.5935	0.0117	0.0018	NA	4.70002e-11	795612	312650	5.31011e-05	2.49312e-06	TRUE	0.00684454
BMI	DKD	rs1528435	T	C	0.6331	0.0164	0.0017	NA	9.09913e-23	795612	312650	0.00011696	7.78669e-07	TRUE	2.52925e-06
BMI	DKD	rs1544459	C	T	0.4536	0.0103	0.0016	NA	2.19999e-10	795612	312650	5.20849e-05	3.16541e-06	TRUE	0.00998715
BMI	DKD	rs155510	T	G	0.8088	0.0165	0.0021	NA	1.69981e-14	795612	312650	7.75881e-05	4.73061e-07	TRUE	0.000119417
BMI	DKD	rs1579200	T	C	0.177	0.0136	0.0023	NA	2.59998e-09	795612	312650	4.39443e-05	4.08621e-06	TRUE	0.0290402
BMI	DKD	rs1579557	T	C	0.2998	0.0213	0.0019	NA	1.10002e-29	795612	312650	0.000157937	8.8511e-06	TRUE	5.50139e-06
BMI	DKD	rs159032	T	C	0.2439	0.0129	0.002	NA	1.89998e-10	795612	312650	5.22873e-05	3.51254e-06	TRUE	0.011152
BMI	DKD	rs1596299	T	C	0.6815	0.0102	0.0019	NA	4.70002e-08	795612	312650	3.62224e-05	7.38173e-06	TRUE	0.117776
BMI	DKD	rs1608445	G	A	0.565	0.0104	0.0018	NA	3.69999e-09	795612	312650	4.19569e-05	2.43713e-06	TRUE	0.0198499
BMI	DKD	rs1625427	T	C	0.6504	0.013	0.0018	NA	1.39991e-12	795612	312650	6.55561e-05	1.08956e-05	TRUE	0.0230781
BMI	DKD	rs1634350	A	C	0.4214	0.012	0.0018	NA	7.59976e-12	795612	312650	5.5859e-05	1.0714e-05	TRUE	0.0465738
BMI	DKD	rs1657930	G	A	0.1972	0.0123	0.0022	NA	1.6e-08	795612	312650	3.92869e-05	4.41408e-07	TRUE	0.00793642
BMI	DKD	rs1658820	T	G	0.2468	0.0141	0.0021	NA	5.90065e-12	795612	312650	5.66598e-05	1.07781e-06	TRUE	0.00210977
BMI	DKD	rs16833232	C	T	0.6877	0.0109	0.0019	NA	4.60002e-09	795612	312650	4.13645e-05	4.72718e-08	TRUE	0.00323974
BMI	DKD	rs16846136	A	C	0.2677	0.0129	0.0019	NA	3.19963e-11	795612	312650	5.79358e-05	8.99663e-06	TRUE	0.0288819
BMI	DKD	rs16851483	T	G	0.06928	0.0369	0.0035	NA	3.19963e-26	795612	312650	0.000139687	4.1324e-08	TRUE	3.72816e-08
BMI	DKD	rs16867703	G	T	0.3656	0.0137	0.0018	NA	1.39991e-14	795612	312650	7.28055e-05	2.81627e-08	TRUE	7.40165e-05
BMI	DKD	rs16871902	A	G	0.4877	0.0125	0.0017	NA	4.60045e-13	795612	312650	6.79505e-05	1.38049e-06	TRUE	0.000811805
BMI	DKD	rs1689437	G	A	0.06648	0.0251	0.0034	NA	2.09991e-13	795612	312650	6.84951e-05	1.64256e-06	TRUE	0.000920313
BMI	DKD	rs16903285	C	T	0.1407	0.0331	0.0026	NA	7.59976e-38	795612	312650	0.000203667	1.84815e-05	TRUE	2.30281e-06
BMI	DKD	rs16906845	G	A	0.93317	0.0225	0.0038	NA	2.19999e-09	795612	312650	4.40634e-05	1.75302e-07	TRUE	0.00321382
BMI	DKD	rs16907751	C	T	0.8953	0.0209	0.003	NA	1.59993e-12	795612	312650	6.09991e-05	2.9169e-06	TRUE	0.00383909
BMI	DKD	rs16916303	A	G	0.8752	0.0156	0.0028	NA	1.7e-08	795612	312650	3.90136e-05	2.30438e-09	TRUE	0.00332012
BMI	DKD	rs16932761	G	A	0.7458	0.014	0.002	NA	1.69981e-12	795612	312650	6.15842e-05	8.36187e-06	TRUE	0.0188767
BMI	DKD	rs16940823	C	A	0.8095	0.0146	0.0023	NA	8.99912e-11	795612	312650	5.0644e-05	4.37273e-07	TRUE	0.00222628
BMI	DKD	rs16965225	T	G	0.06741	0.0216	0.0034	NA	1.7e-10	795612	312650	5.07256e-05	1.36552e-05	TRUE	0.104468
BMI	DKD	rs16966801	G	A	0.2016	0.0156	0.0022	NA	1.10002e-12	795612	312650	6.3194e-05	2.79819e-06	TRUE	0.0029422
BMI	DKD	rs16982345	A	G	0.2487	0.0122	0.002	NA	2.80001e-09	795612	312650	4.6767e-05	1.58127e-06	TRUE	0.00818922
BMI	DKD	rs17001561	A	G	0.1573	0.0151	0.0023	NA	3.80014e-11	795612	312650	5.41719e-05	3.2826e-06	TRUE	0.00857255
BMI	DKD	rs17014375	G	T	0.1348	0.0172	0.0025	NA	1.10002e-11	795612	312650	5.94909e-05	6.78212e-06	TRUE	0.0155034
BMI	DKD	rs17019087	C	T	0.3603	0.0109	0.0018	NA	7.79992e-10	795612	312650	4.6088e-05	1.49215e-06	TRUE	0.00834967
BMI	DKD	rs1704190	A	G	0.634	0.0098	0.0018	NA	3.29997e-08	795612	312650	3.72555e-05	4.73924e-06	TRUE	0.0628338
BMI	DKD	rs17056301	C	T	0.2636	0.0118	0.002	NA	2.39999e-09	795612	312650	4.37507e-05	2.86444e-06	TRUE	0.0197077
BMI	DKD	rs17066842	G	A	0.95942	0.0676	0.0042	NA	6.00067e-57	795612	312650	0.000325502	1.44105e-07	TRUE	5.83693e-17
BMI	DKD	rs17069831	C	T	0.7205	0.0109	0.0019	NA	2.1e-08	795612	312650	4.13645e-05	2.99165e-06	TRUE	0.0259073
BMI	DKD	rs1707322	G	A	0.7063	0.0128	0.0018	NA	4.90004e-13	795612	312650	6.35546e-05	6.32426e-06	TRUE	0.00972316
BMI	DKD	rs17094222	C	T	0.2039	0.0181	0.002	NA	2.19989e-19	795612	312650	0.000102932	6.24711e-07	TRUE	9.32514e-06
BMI	DKD	rs17105272	T	C	0.3186	0.011	0.0019	NA	3.2e-09	795612	312650	4.21269e-05	1.87971e-06	TRUE	0.0152895
BMI	DKD	rs17120344	A	G	0.05923	0.0224	0.0037	NA	1.5e-09	795612	312650	4.60651e-05	2.8238e-06	TRUE	0.0155463
BMI	DKD	rs17200912	C	T	0.7691	0.0145	0.002	rs17200970	1.20005e-12	795612	312650	6.60613e-05	2.52134e-09	TRUE	0.00012976
BMI	DKD	rs17203016	G	A	0.196	0.015	0.002	NA	2.09991e-13	795612	312650	7.06955e-05	1.35668e-07	TRUE	0.00013954
BMI	DKD	rs17207196	C	T	0.5882	0.0221	0.0018	NA	2.09991e-35	795612	312650	0.000189434	2.38205e-10	TRUE	7.33375e-11
BMI	DKD	rs17236194	C	T	0.1345	0.0153	0.0024	NA	8.30042e-11	795612	312650	5.10785e-05	5.01255e-07	TRUE	0.0022842
BMI	DKD	rs17267020	G	T	0.342	0.012	0.0018	rs11717079	2.49977e-11	795612	312650	5.5859e-05	9.01878e-07	TRUE	0.00199506
BMI	DKD	rs1730859	G	A	0.3416	0.0118	0.0017	NA	1.10002e-11	795612	312650	6.05536e-05	2.1924e-06	TRUE	0.00283396
BMI	DKD	rs17309825	C	T	0.03982	0.0312	0.0042	NA	6.79986e-14	795612	312650	6.93554e-05	9.44762e-07	TRUE	0.00049203
BMI	DKD	rs17387761	G	A	0.722	0.0106	0.0019	NA	3.50002e-08	795612	312650	3.9119e-05	2.94279e-07	TRUE	0.00680651
BMI	DKD	rs17391694	T	C	0.1189	0.0317	0.0025	NA	7.50067e-38	795612	312650	0.000202046	7.03835e-06	TRUE	4.30853e-08
BMI	DKD	rs17399237	T	C	0.4503	0.0129	0.0017	NA	6.70039e-14	795612	312650	7.23686e-05	7.20116e-07	TRUE	0.000285275
BMI	DKD	rs17405819	T	C	0.699	0.0215	0.0018	NA	4.30031e-33	795612	312650	0.000179289	5.4483e-06	TRUE	1.6222e-07
BMI	DKD	rs17424278	C	A	0.1054	0.017	0.0028	NA	1.89998e-09	795612	312650	4.63299e-05	1.25425e-05	TRUE	0.121888
BMI	DKD	rs17446091	C	T	0.2074	0.0123	0.002	NA	1.79999e-09	795612	312650	4.75367e-05	1.07551e-05	TRUE	0.0867543
BMI	DKD	rs17450772	C	T	0.1125	0.0189	0.003	NA	2.90001e-10	795612	312650	4.98838e-05	1.22337e-07	TRUE	0.00147056
BMI	DKD	rs175165	T	G	0.6059	0.0103	0.0018	NA	5.19996e-09	795612	312650	4.11539e-05	1.74936e-05	TRUE	0.290174
BMI	DKD	rs17531363	A	C	0.6967	0.0133	0.0019	NA	1.99986e-12	795612	312650	6.15842e-05	4.46045e-06	TRUE	0.00658061
BMI	DKD	rs17535749	A	G	0.1023	0.015	0.0027	NA	2.5e-08	795612	312650	3.87916e-05	5.27475e-07	TRUE	0.00914288
BMI	DKD	rs17538472	T	C	0.1908	0.0129	0.0022	NA	4.20001e-09	795612	312650	4.32131e-05	1.67857e-06	TRUE	0.0123992
BMI	DKD	rs17551974	C	A	0.8218	0.0141	0.0022	NA	1.89998e-10	795612	312650	5.16262e-05	1.03869e-06	TRUE	0.0034864
BMI	DKD	rs17573940	G	A	0.2919	0.0113	0.0018	NA	8e-10	795612	312650	4.95325e-05	6.53777e-09	TRUE	0.000980622
BMI	DKD	rs17599948	A	G	0.8331	0.013	0.0022	NA	4.60002e-09	795612	312650	4.38856e-05	3.25998e-06	TRUE	0.0224231
BMI	DKD	rs17608150	T	C	0.07536	0.0196	0.0031	NA	1.29999e-10	795612	312650	5.0242e-05	3.76984e-06	TRUE	0.0147575
BMI	DKD	rs17636031	C	T	0.2701	0.016	0.0019	NA	1.20005e-17	795612	312650	8.91238e-05	7.44826e-08	TRUE	1.40312e-05
BMI	DKD	rs17681708	C	T	0.3123	0.0106	0.0018	NA	7.19996e-09	795612	312650	4.35861e-05	1.60333e-05	TRUE	0.218409
BMI	DKD	rs17695092	T	G	0.6916	0.0106	0.0018	NA	3.40001e-09	795612	312650	4.35861e-05	3.33463e-07	TRUE	0.00431443
BMI	DKD	rs17709991	C	T	0.2681	0.011	0.0018	NA	2.39999e-09	795612	312650	4.69375e-05	2.61189e-08	TRUE	0.00152834
BMI	DKD	rs17720922	T	C	0.19	0.0131	0.0022	NA	2.30001e-09	795612	312650	4.45633e-05	6.34579e-08	TRUE	0.00233988
BMI	DKD	rs17724992	A	G	0.7404	0.0183	0.0019	NA	1e-22	795612	312650	0.000116585	2.88253e-07	TRUE	1.16656e-06
BMI	DKD	rs17757975	T	C	0.8518	0.0143	0.0024	NA	4.20001e-09	795612	312650	4.462e-05	4.42278e-06	TRUE	0.0301332
BMI	DKD	rs17776719	G	A	0.146	0.0167	0.0025	NA	1.69981e-11	795612	312650	5.60826e-05	1.68288e-07	TRUE	0.000797633
BMI	DKD	rs17789218	C	T	0.2392	0.013	0.0019	NA	7.39946e-12	795612	312650	5.88374e-05	1.52483e-06	TRUE	0.0022957
BMI	DKD	rs17806379	C	T	0.8211	0.0258	0.0022	NA	1.50003e-30	795612	312650	0.00017283	3.11785e-06	TRUE	6.9648e-08
BMI	DKD	rs17820822	T	G	0.6446	0.0143	0.0018	rs10960297	2.90001e-15	795612	312650	7.93218e-05	1.32973e-06	TRUE	0.000239508
BMI	DKD	rs1829130	C	T	0.322	0.011	0.0019	NA	3.69999e-09	795612	312650	4.21269e-05	1.21729e-07	TRUE	0.00361786
BMI	DKD	rs1830074	C	T	0.288	0.0115	0.0019	NA	1.40001e-09	795612	312650	4.60435e-05	7.76192e-06	TRUE	0.0581124
BMI	DKD	rs1852006	G	A	0.6481	0.0156	0.0018	NA	4.90004e-18	795612	312650	9.4398e-05	5.875e-06	TRUE	0.000550699
BMI	DKD	rs1853639	G	A	0.3637	0.0111	0.0018	NA	1.2e-09	795612	312650	4.77947e-05	8.91086e-07	TRUE	0.00468244
BMI	DKD	rs1863652	G	A	0.6551	0.0115	0.0018	NA	1.40001e-10	795612	312650	5.13013e-05	2.34945e-06	TRUE	0.00764917
BMI	DKD	rs1865341	T	C	0.758	0.0128	0.002	NA	2.5e-10	795612	312650	5.14799e-05	3.7299e-06	TRUE	0.0129813
BMI	DKD	rs1876359	T	C	0.3604	0.013	0.0017	NA	1.50003e-14	795612	312650	7.34948e-05	2.67771e-06	TRUE	0.00101497
BMI	DKD	rs1884389	C	T	0.5711	0.0103	0.0017	NA	4e-09	795612	312650	4.61377e-05	2.18981e-06	TRUE	0.0118367
BMI	DKD	rs1885728	A	G	0.6787	0.0108	0.0019	NA	1e-08	795612	312650	4.0609e-05	1.29065e-06	TRUE	0.0131068
BMI	DKD	rs1891215	C	T	0.4574	0.0117	0.0017	NA	1.29987e-11	795612	312650	5.95316e-05	6.8474e-06	TRUE	0.0157039
BMI	DKD	rs1895957	G	T	0.7781	0.0171	0.0021	NA	1.39991e-16	795612	312650	8.3333e-05	4.96417e-07	TRUE	6.5762e-05
BMI	DKD	rs1899689	T	C	0.3986	0.0117	0.0016	NA	1.50003e-12	795612	312650	6.72051e-05	2.16576e-06	TRUE	0.00143911
BMI	DKD	rs1899898	T	C	0.6799	0.0113	0.0018	NA	6.80002e-10	795612	312650	4.95325e-05	6.28964e-06	TRUE	0.0318581
BMI	DKD	rs1911746	T	C	0.2135	0.0117	0.0019	NA	1.6e-09	795612	312650	4.76589e-05	2.50884e-06	TRUE	0.0117268
BMI	DKD	rs1912631	G	A	0.5912	0.0119	0.0018	NA	1.29987e-11	795612	312650	5.49319e-05	7.45434e-07	TRUE	0.00191998
BMI	DKD	rs1927790	C	T	0.4109	0.0148	0.0016	NA	1.80011e-19	795612	312650	0.000107532	2.88447e-06	TRUE	3.9856e-05
BMI	DKD	rs1928295	T	C	0.5539	0.0141	0.0016	NA	5.40008e-18	795612	312650	9.76013e-05	1.88217e-06	TRUE	5.56319e-05
BMI	DKD	rs1937683	T	C	0.6699	0.0109	0.0018	NA	3.2e-09	795612	312650	4.6088e-05	5.38597e-07	TRUE	0.00412267
BMI	DKD	rs1941213	A	C	0.7236	0.0117	0.002	NA	3.2e-09	795612	312650	4.30123e-05	7.18505e-06	TRUE	0.0661772
BMI	DKD	rs1941697	A	G	0.4538	0.0123	0.0017	NA	1.20005e-12	795612	312650	6.57936e-05	8.27511e-06	TRUE	0.0131363
BMI	DKD	rs1964927	G	A	0.6383	0.0124	0.0018	NA	5.00035e-12	795612	312650	5.96448e-05	1.04433e-07	TRUE	0.000455221
BMI	DKD	rs1982441	T	G	0.1381	0.0175	0.0026	NA	7.00003e-12	795612	312650	5.69383e-05	3.03444e-06	TRUE	0.00596574
BMI	DKD	rs1993709	G	A	0.8177	0.0331	0.0021	NA	1.9002e-57	795612	312650	0.000312163	8.78579e-07	TRUE	2.24081e-15
BMI	DKD	rs2009416	C	T	0.639	0.0121	0.0018	NA	1.10002e-11	795612	312650	5.67938e-05	1.82408e-06	TRUE	0.00338375
BMI	DKD	rs2012502	A	C	0.3717	0.0113	0.0017	NA	4.19952e-11	795612	312650	5.55309e-05	3.13097e-07	TRUE	0.00109319
BMI	DKD	rs2023671	G	T	0.2521	0.0122	0.002	NA	5.80003e-10	795612	312650	4.6767e-05	1.62589e-06	TRUE	0.0083934
BMI	DKD	rs2044469	G	A	0.3561	0.0144	0.0018	NA	2.29985e-15	795612	312650	8.0435e-05	5.50339e-06	TRUE	0.00170316
BMI	DKD	rs2051559	C	T	0.1308	0.0176	0.0026	NA	5.00035e-12	795612	312650	5.75908e-05	3.6775e-06	TRUE	0.00721319
BMI	DKD	rs2063177	A	G	0.3541	0.012	0.0018	NA	1.59993e-11	795612	312650	5.5859e-05	4.70566e-06	TRUE	0.0119649
BMI	DKD	rs2065418	T	G	0.6377	0.0166	0.0018	NA	3.59998e-20	795612	312650	0.000106887	1.36337e-05	TRUE	0.00163901
BMI	DKD	rs2075650	A	G	0.8606	0.0244	0.0023	NA	1.50003e-25	795612	312650	0.000141437	8.67711e-06	TRUE	2.24527e-05
BMI	DKD	rs208015	T	C	0.0784	0.0356	0.0034	NA	1.39991e-25	795612	312650	0.000137779	2.3028e-06	TRUE	1.28368e-06
BMI	DKD	rs2080454	C	A	0.3789	0.0129	0.0017	NA	1.69981e-14	795612	312650	7.23686e-05	4.84098e-06	TRUE	0.00280836
BMI	DKD	rs2100814	A	G	0.4103	0.0113	0.0017	NA	1.2e-10	795612	312650	5.55309e-05	3.47447e-07	TRUE	0.00114914
BMI	DKD	rs2119753	A	G	0.611	0.0102	0.0018	NA	6.80002e-09	795612	312650	4.03587e-05	5.49665e-07	TRUE	0.00784856
BMI	DKD	rs2122042	T	G	0.2056	0.0235	0.002	NA	2.29985e-31	795612	312650	0.0001735	3.95694e-06	TRUE	1.16899e-07
BMI	DKD	rs213533	C	A	0.143	0.0156	0.0025	NA	4.79999e-10	795612	312650	4.89382e-05	8.41132e-09	TRUE	0.00107236
BMI	DKD	rs2143253	G	A	0.8811	0.0188	0.0026	NA	1.10002e-12	795612	312650	6.57113e-05	1.05472e-10	TRUE	0.000125246
BMI	DKD	rs2155645	C	T	0.7392	0.0116	0.0019	NA	7.10003e-10	795612	312650	4.68477e-05	9.74657e-07	TRUE	0.00552032
BMI	DKD	rs215634	A	G	0.3788	0.0152	0.0018	NA	2.60016e-17	795612	312650	8.96196e-05	3.17341e-06	TRUE	0.000271439
BMI	DKD	rs2160077	A	G	0.4294	0.0093	0.0016	NA	1.6e-08	795612	312650	4.24627e-05	2.77917e-07	TRUE	0.00454743
BMI	DKD	rs2161097	T	C	0.4436	0.0096	0.0017	NA	2.5e-08	795612	312650	4.00799e-05	3.13533e-06	TRUE	0.0307367
BMI	DKD	rs2162524	C	T	0.3321	0.0155	0.0018	NA	4.10015e-17	795612	312650	9.31918e-05	1.3356e-06	TRUE	5.67104e-05
BMI	DKD	rs2170382	T	C	0.1203	0.0172	0.0027	NA	2.39999e-10	795612	312650	5.10043e-05	5.43974e-06	TRUE	0.0226937
BMI	DKD	rs2172211	G	A	0.2608	0.0101	0.0018	NA	3.50002e-08	795612	312650	3.95713e-05	1.42262e-07	TRUE	0.00508562
BMI	DKD	rs217433	C	T	0.2053	0.0117	0.0021	NA	2e-08	795612	312650	3.90136e-05	1.1703e-06	TRUE	0.0144187
BMI	DKD	rs217671	G	A	0.2719	0.0144	0.0019	NA	1.29987e-13	795612	312650	7.21915e-05	6.88264e-07	TRUE	0.000280824
BMI	DKD	rs2185027	C	A	0.2968	0.0135	0.0018	NA	5.00035e-14	795612	312650	7.06955e-05	1.01189e-05	TRUE	0.0132699
BMI	DKD	rs2187449	A	G	0.7758	0.016	0.0021	NA	2.60016e-14	795612	312650	7.29574e-05	1.22449e-08	TRUE	6.48893e-05
BMI	DKD	rs2190788	T	G	0.3106	0.0141	0.0019	NA	2.90001e-14	795612	312650	6.92151e-05	2.38804e-07	TRUE	0.000207228
BMI	DKD	rs2195086	G	T	0.1589	0.0133	0.0023	NA	9.40005e-09	795612	312650	4.20271e-05	2.52759e-06	TRUE	0.0204419
BMI	DKD	rs2198679	A	G	0.5324	0.0107	0.0017	NA	5.60003e-10	795612	312650	4.97907e-05	3.30369e-06	TRUE	0.0130682
BMI	DKD	rs2224272	T	G	0.2278	0.0118	0.0021	NA	1.2e-08	795612	312650	3.96833e-05	9.73659e-06	TRUE	0.132024
BMI	DKD	rs2228213	G	A	0.6519	0.0139	0.0017	NA	4.60045e-16	795612	312650	8.40224e-05	3.08591e-07	TRUE	4.51151e-05
BMI	DKD	rs223051	T	C	0.6759	0.0112	0.0018	NA	1.09999e-09	795612	312650	4.86597e-05	1.40443e-06	TRUE	0.00608097
BMI	DKD	rs2233984	C	T	0.93142	0.0184	0.0033	NA	2.19999e-08	795612	312650	3.90742e-05	1.65392e-05	TRUE	0.300779
BMI	DKD	rs2235564	T	C	0.3466	0.0131	0.0018	NA	3.69999e-13	795612	312650	6.65684e-05	1.49766e-06	TRUE	0.00101738
BMI	DKD	rs2245368	C	T	0.1744	0.0257	0.0023	NA	4.90004e-28	795612	312650	0.000156907	1.92542e-05	TRUE	0.000115315
BMI	DKD	rs2246012	C	T	0.1628	0.0158	0.0022	NA	3.10027e-13	795612	312650	6.48247e-05	1.19001e-05	TRUE	0.0292442
BMI	DKD	rs2254542	C	A	0.95767	0.0241	0.004	NA	1.09999e-09	795612	312650	4.56241e-05	1.73481e-06	TRUE	0.00999277
BMI	DKD	rs2263049	A	G	0.3676	0.0137	0.0018	NA	1.99986e-14	795612	312650	7.28055e-05	2.39793e-08	TRUE	7.21345e-05
BMI	DKD	rs2269828	G	A	0.6678	0.0105	0.0018	NA	4.39997e-09	795612	312650	4.27676e-05	2.79625e-06	TRUE	0.0211073
BMI	DKD	rs2270778	C	T	0.4161	0.0097	0.0017	NA	4.30002e-09	795612	312650	4.09192e-05	3.71552e-07	TRUE	0.00611023
BMI	DKD	rs2274550	C	T	0.8598	0.014	0.0025	NA	1.5e-08	795612	312650	3.94147e-05	6.2834e-08	TRUE	0.00429564
BMI	DKD	rs2282231	T	C	0.2249	0.0165	0.0021	NA	4.79954e-15	795612	312650	7.75881e-05	3.31103e-06	TRUE	0.000929284
BMI	DKD	rs2282802	A	G	0.5554	0.0109	0.0017	NA	4e-10	795612	312650	5.16693e-05	2.85252e-06	TRUE	0.00917813
BMI	DKD	rs2283093	T	C	0.2066	0.0127	0.0021	NA	3.09999e-09	795612	312650	4.59673e-05	3.1071e-06	TRUE	0.0174542
BMI	DKD	rs2289379	C	T	0.602	0.0135	0.0018	NA	4.30031e-14	795612	312650	7.06955e-05	2.15617e-06	TRUE	0.00100966
BMI	DKD	rs2293605	C	T	0.8693	0.0167	0.0027	NA	3.59998e-10	795612	312650	4.80822e-05	4.81869e-07	TRUE	0.00311366
BMI	DKD	rs2306537	G	A	0.3092	0.0133	0.0019	NA	8.69961e-13	795612	312650	6.15842e-05	3.96741e-06	TRUE	0.00553252
BMI	DKD	rs2307111	T	C	0.6038	0.0265	0.0016	NA	1.59993e-58	795612	312650	0.000344669	1.32002e-05	TRUE	1.49245e-12
BMI	DKD	rs2317299	T	C	0.4403	0.0106	0.0017	NA	1.29999e-09	795612	312650	4.88644e-05	3.44849e-06	TRUE	0.0150159
BMI	DKD	rs2322622	C	T	0.3701	0.0094	0.0017	NA	2.69998e-08	795612	312650	3.84274e-05	4.48602e-06	TRUE	0.0531837
BMI	DKD	rs2357760	A	G	0.6754	0.0145	0.0017	NA	6.79986e-17	795612	312650	9.1432e-05	4.92726e-06	TRUE	0.000504048
BMI	DKD	rs2362777	G	T	0.6386	0.0102	0.0018	NA	1.29999e-08	795612	312650	4.03587e-05	7.6057e-07	TRUE	0.00941543
BMI	DKD	rs2367112	T	G	0.5081	0.0119	0.0016	NA	2.29985e-13	795612	312650	6.95222e-05	8.75996e-08	TRUE	0.000138928
BMI	DKD	rs2371984	T	G	0.1343	0.0144	0.0026	NA	2.80001e-08	795612	312650	3.85533e-05	1.18974e-05	TRUE	0.19103
BMI	DKD	rs2423668	T	C	0.4495	0.0105	0.0019	NA	2.80001e-08	795612	312650	3.83844e-05	6.08726e-06	TRUE	0.0773394
BMI	DKD	rs2425840	C	A	0.4059	0.0119	0.0018	NA	1.59993e-11	795612	312650	5.49319e-05	4.23478e-06	TRUE	0.0111984
BMI	DKD	rs2429150	C	A	0.4164	0.0111	0.0018	NA	2.69998e-10	795612	312650	4.77947e-05	2.36801e-06	TRUE	0.0108876
BMI	DKD	rs243387	G	A	0.5422	0.0101	0.0017	NA	4.39997e-09	795612	312650	4.43635e-05	4.73065e-06	TRUE	0.0335759
BMI	DKD	rs2440452	T	G	0.1339	0.0142	0.0026	NA	4.30002e-08	795612	312650	3.74898e-05	1.12197e-09	TRUE	0.00391488
BMI	DKD	rs2448241	G	A	0.90289	0.0176	0.003	NA	3.2e-09	795612	312650	4.32577e-05	1.02354e-07	TRUE	0.0030326
BMI	DKD	rs2450444	G	A	0.651	0.0107	0.0017	NA	3.69999e-10	795612	312650	4.97907e-05	2.70858e-06	TRUE	0.0103679
BMI	DKD	rs2467210	G	A	0.7729	0.0145	0.002	NA	7.89951e-13	795612	312650	6.60613e-05	2.2164e-07	TRUE	0.000285997
BMI	DKD	rs2477017	A	G	0.3813	0.0104	0.0018	NA	5.39995e-09	795612	312650	4.19569e-05	1.87287e-07	TRUE	0.00418665
BMI	DKD	rs2479958	A	G	0.4925	0.0154	0.0018	NA	1.50003e-17	795612	312650	9.19933e-05	3.37645e-08	TRUE	8.30947e-06
BMI	DKD	rs248139	A	G	0.1933	0.0133	0.0022	NA	1.2e-09	795612	312650	4.59344e-05	2.19917e-06	TRUE	0.0121287
BMI	DKD	rs2481665	T	C	0.5592	0.0161	0.0016	NA	7.19946e-23	795612	312650	0.00012725	9.58001e-06	TRUE	0.000105278
BMI	DKD	rs2489676	G	T	0.5493	0.01	0.0017	NA	8.79995e-09	795612	312650	4.34894e-05	2.2554e-08	TRUE	0.00226441
BMI	DKD	rs249292	T	C	0.6895	0.012	0.0019	NA	1.89998e-10	795612	312650	5.01341e-05	4.47636e-06	TRUE	0.0186641
BMI	DKD	rs2516739	G	A	0.7829	0.0159	0.0021	NA	1.39991e-14	795612	312650	7.20484e-05	1.46555e-06	TRUE	0.000564989
BMI	DKD	rs2527380	T	C	0.3427	0.0107	0.0018	NA	5.1e-09	795612	312650	4.44123e-05	9.90345e-06	TRUE	0.0956373
BMI	DKD	rs252749	G	A	0.7578	0.0115	0.002	NA	8.19993e-09	795612	312650	4.15544e-05	4.98574e-06	TRUE	0.0459151
BMI	DKD	rs252819	T	C	0.8145	0.0132	0.0022	NA	4e-09	795612	312650	4.52463e-05	5.25602e-06	TRUE	0.0356709
BMI	DKD	rs254800	T	G	0.5208	0.0098	0.0017	NA	1.79999e-08	795612	312650	4.17673e-05	4.17718e-07	TRUE	0.00585786
BMI	DKD	rs2600226	C	T	0.3303	0.0116	0.0019	NA	3.69999e-10	795612	312650	4.68477e-05	1.26463e-06	TRUE	0.00672955
BMI	DKD	rs2616192	T	G	0.6775	0.0125	0.0019	NA	2.09991e-11	795612	312650	5.43988e-05	9.98425e-08	TRUE	0.000824027
BMI	DKD	rs2619976	T	C	0.4132	0.0104	0.0018	NA	6.29999e-09	795612	312650	4.19569e-05	3.67131e-06	TRUE	0.030694
BMI	DKD	rs263041	A	G	0.3669	0.0124	0.0018	NA	2.19989e-12	795612	312650	5.96448e-05	6.62785e-08	TRUE	0.000404788
BMI	DKD	rs2694047	G	A	0.747	0.0188	0.002	NA	3.90032e-21	795612	312650	0.000111047	2.03644e-07	TRUE	1.7634e-06
BMI	DKD	rs2717926	T	C	0.6624	0.0097	0.0017	NA	2.59998e-08	795612	312650	4.09192e-05	1.73351e-06	TRUE	0.016092
BMI	DKD	rs2718786	A	G	0.3808	0.0112	0.0018	NA	2.69998e-10	795612	312650	4.86597e-05	1.73647e-05	TRUE	0.183315
BMI	DKD	rs2731277	C	T	0.2536	0.0135	0.002	NA	8.80035e-12	795612	312650	5.72641e-05	3.21222e-07	TRUE	0.000911092
BMI	DKD	rs2732275	A	G	0.616	0.0104	0.0018	NA	3.79997e-09	795612	312650	4.19569e-05	8.3326e-09	TRUE	0.00248201
BMI	DKD	rs2733287	C	A	0.4829	0.0157	0.0017	NA	6.79986e-20	795612	312650	0.00010719	2.82675e-06	TRUE	3.98075e-05
BMI	DKD	rs273504	G	A	0.4266	0.0153	0.0018	NA	4.40048e-18	795612	312650	9.08026e-05	1.84643e-05	TRUE	0.013181
BMI	DKD	rs273697	G	A	0.5221	0.0098	0.0017	NA	1.5e-08	795612	312650	4.17673e-05	8.47664e-06	TRUE	0.0924732
BMI	DKD	rs280329	T	C	0.95305	0.0245	0.0043	NA	1.7e-08	795612	312650	4.08016e-05	2.91288e-07	TRUE	0.00559644
BMI	DKD	rs2820311	G	A	0.3369	0.0235	0.0018	NA	4.10015e-38	795612	312650	0.000214189	7.96842e-07	TRUE	7.45826e-11
BMI	DKD	rs2832283	A	G	0.2208	0.0115	0.002	NA	5.80003e-09	795612	312650	4.15544e-05	8.56273e-07	TRUE	0.00890641
BMI	DKD	rs2836961	C	A	0.3835	0.0102	0.0017	NA	1.09999e-09	795612	312650	4.52463e-05	2.17024e-07	TRUE	0.00301607
BMI	DKD	rs2837398	C	A	0.4042	0.0114	0.0018	NA	1.09999e-10	795612	312650	5.0413e-05	2.4081e-06	TRUE	0.00857222
BMI	DKD	rs284227	C	T	0.2552	0.0147	0.0019	NA	3.50026e-15	795612	312650	7.52306e-05	1.65138e-05	TRUE	0.028959
BMI	DKD	rs284262	T	C	0.4533	0.0099	0.0018	NA	2.59998e-08	795612	312650	3.80197e-05	1.93879e-06	TRUE	0.0237238
BMI	DKD	rs2850969	C	T	0.1427	0.0165	0.0024	NA	1.29987e-11	795612	312650	5.94045e-05	1.30808e-06	TRUE	0.00187285
BMI	DKD	rs2866816	T	C	0.7393	0.0129	0.002	NA	5.60015e-11	795612	312650	5.22873e-05	8.29941e-07	TRUE	0.0027516
BMI	DKD	rs2874800	G	A	0.6787	0.0118	0.0019	NA	2.59998e-10	795612	312650	4.8477e-05	1.49479e-05	TRUE	0.142392
BMI	DKD	rs2890652	C	T	0.1759	0.017	0.0023	NA	2.49977e-13	795612	312650	6.86613e-05	1.13561e-06	TRUE	0.000624162
BMI	DKD	rs2907948	G	A	0.7573	0.0141	0.0019	NA	1.29987e-13	795612	312650	6.92151e-05	8.98993e-06	TRUE	0.0116999
BMI	DKD	rs2923774	A	G	0.6589	0.0105	0.0018	NA	7.69999e-09	795612	312650	4.27676e-05	3.95922e-06	TRUE	0.0311147
BMI	DKD	rs294704	G	T	0.2761	0.0113	0.0019	NA	4e-09	795612	312650	4.4456e-05	7.73876e-06	TRUE	0.0656345
BMI	DKD	rs2959592	T	C	0.8045	0.0118	0.0021	NA	2.30001e-08	795612	312650	3.96833e-05	1.57912e-06	TRUE	0.0168885
BMI	DKD	rs2973564	A	G	0.716	0.0111	0.0019	NA	3.29997e-09	795612	312650	4.28963e-05	2.48636e-07	TRUE	0.00414769
BMI	DKD	rs298563	T	C	0.1807	0.0127	0.0023	NA	4.60002e-08	795612	312650	3.83208e-05	1.41261e-06	TRUE	0.0178022
BMI	DKD	rs29941	G	A	0.6865	0.0152	0.0018	NA	5.10035e-18	795612	312650	8.96196e-05	5.48587e-08	TRUE	1.21918e-05
BMI	DKD	rs3007105	T	C	0.4697	0.0142	0.0017	NA	1.10002e-17	795612	312650	8.76881e-05	8.85445e-06	TRUE	0.00247195
BMI	DKD	rs3209570	G	A	0.6252	0.0143	0.0018	NA	9.79941e-16	795612	312650	7.93218e-05	5.04926e-07	TRUE	0.000103222
BMI	DKD	rs329122	G	A	0.5774	0.0125	0.0017	NA	4.30031e-14	795612	312650	6.79505e-05	7.19224e-08	TRUE	0.000157888
BMI	DKD	rs331949	C	T	0.3734	0.011	0.0017	NA	1e-10	795612	312650	5.26216e-05	3.14923e-06	TRUE	0.00943149
BMI	DKD	rs33436	G	A	0.6294	0.0125	0.0018	NA	2.99985e-12	795612	312650	6.06106e-05	1.19732e-05	TRUE	0.0404529
BMI	DKD	rs33485	C	T	0.2691	0.0158	0.002	NA	1.10002e-15	795612	312650	7.84368e-05	2.55973e-06	TRUE	0.000586123
BMI	DKD	rs340025	C	T	0.5724	0.0124	0.0017	NA	1e-13	795612	312650	6.68677e-05	4.9418e-08	TRUE	0.000164023
BMI	DKD	rs349088	C	A	0.5024	0.0128	0.0017	NA	1.80011e-13	795612	312650	7.1251e-05	2.31628e-06	TRUE	0.00104517
BMI	DKD	rs3730071	C	A	0.96808	0.0309	0.0052	NA	3.2e-09	795612	312650	4.43804e-05	7.41386e-07	TRUE	0.00599172
BMI	DKD	rs3730074	A	C	0.1464	0.0138	0.0025	NA	1.89998e-08	795612	312650	3.82967e-05	1.48467e-07	TRUE	0.00597202
BMI	DKD	rs3764835	G	A	0.8472	0.0141	0.0024	NA	3.09999e-09	795612	312650	4.33807e-05	5.28193e-07	TRUE	0.00550159
BMI	DKD	rs3766430	C	T	0.4409	0.0113	0.0016	NA	3.90032e-12	795612	312650	6.26887e-05	1.38143e-05	TRUE	0.046562
BMI	DKD	rs3769948	A	G	0.7534	0.0125	0.002	NA	2.90001e-10	795612	312650	4.90951e-05	2.74639e-10	TRUE	0.00092721
BMI	DKD	rs3772882	A	C	0.3661	0.0127	0.0018	NA	6.59933e-13	795612	312650	6.25655e-05	2.33785e-07	TRUE	0.000434221
BMI	DKD	rs3781099	T	C	0.08203	0.021	0.0031	NA	2.49977e-11	795612	312650	5.76753e-05	3.97181e-06	TRUE	0.00795865
BMI	DKD	rs3800229	T	G	0.7123	0.0175	0.0018	NA	1.39991e-22	795612	312650	0.00011879	6.4846e-06	TRUE	7.57984e-05
BMI	DKD	rs3806116	T	G	0.3832	0.0104	0.0017	NA	7.69999e-10	795612	312650	4.70379e-05	1.6617e-06	TRUE	0.00832545
BMI	DKD	rs3807566	G	T	0.557	0.0127	0.0017	NA	1.99986e-13	795612	312650	7.01421e-05	2.16326e-06	TRUE	0.00107147
BMI	DKD	rs3807875	G	A	0.3713	0.0094	0.0017	NA	3.50002e-08	795612	312650	3.84274e-05	1.0189e-06	TRUE	0.0139463
BMI	DKD	rs3810291	A	G	0.6703	0.0274	0.0018	NA	2.09991e-52	795612	312650	0.000291158	8.45086e-06	TRUE	1.9804e-11
BMI	DKD	rs3811514	T	C	0.5123	0.0121	0.0017	NA	1.20005e-12	795612	312650	6.36715e-05	8.15168e-06	TRUE	0.015192
BMI	DKD	rs3814883	T	C	0.4764	0.0232	0.0017	NA	1.10002e-40	795612	312650	0.000234033	5.45962e-07	TRUE	5.26942e-12
BMI	DKD	rs3826705	C	T	0.1206	0.0157	0.0027	NA	6.59994e-09	795612	312650	4.24965e-05	4.25374e-07	TRUE	0.00544502
BMI	DKD	rs3829849	T	C	0.3589	0.0098	0.0017	NA	5.89997e-09	795612	312650	4.17673e-05	6.22229e-07	TRUE	0.00718553
BMI	DKD	rs3844598	G	A	0.521	0.0095	0.0017	NA	3.79997e-08	795612	312650	3.92493e-05	1.27698e-09	TRUE	0.00316571
BMI	DKD	rs3845802	G	T	0.486	0.0115	0.0016	NA	1.20005e-12	795612	312650	6.49273e-05	2.48505e-06	TRUE	0.00213577
BMI	DKD	rs3851083	G	A	0.5675	0.0102	0.0016	NA	4.09996e-10	795612	312650	5.10785e-05	5.7222e-06	TRUE	0.024279
BMI	DKD	rs3887080	A	G	0.1214	0.0181	0.0026	NA	5.10035e-12	795612	312650	6.09093e-05	1.32886e-05	TRUE	0.0487842
BMI	DKD	rs3902951	G	T	0.2455	0.0134	0.002	rs35277540	7.00003e-12	795612	312650	5.64189e-05	6.44051e-06	TRUE	0.0184594
BMI	DKD	rs3930349	C	A	0.7804	0.0144	0.0021	NA	4.19952e-12	795612	312650	5.90963e-05	4.95282e-06	TRUE	0.00966189
BMI	DKD	rs3957285	A	G	0.5261	0.0144	0.0018	NA	2.90001e-16	795612	312650	8.0435e-05	1.11328e-07	TRUE	4.29576e-05
BMI	DKD	rs40067	G	A	0.8287	0.0266	0.0023	NA	7.10068e-30	795612	312650	0.000168087	2.19884e-06	TRUE	5.32707e-08
BMI	DKD	rs4012234	G	T	0.5924	0.0141	0.0018	NA	9.8992e-16	795612	312650	7.71187e-05	9.0739e-07	TRUE	0.000207887
BMI	DKD	rs4072917	A	G	0.4694	0.0115	0.0018	NA	6.89922e-11	795612	312650	5.13013e-05	2.33783e-06	TRUE	0.00760838
BMI	DKD	rs4077093	T	G	0.217	0.0128	0.0022	NA	5.1e-09	795612	312650	4.25457e-05	1.32112e-10	TRUE	0.00203699
BMI	DKD	rs4082793	C	T	0.579	0.0122	0.0018	NA	3.59998e-12	795612	312650	5.77364e-05	5.55881e-07	TRUE	0.00116762
BMI	DKD	rs4148155	A	G	0.8873	0.0188	0.0026	NA	5.00035e-13	795612	312650	6.57113e-05	1.89887e-06	TRUE	0.00143433
BMI	DKD	rs4148233	T	C	0.3717	0.0101	0.0017	NA	3.2e-09	795612	312650	4.43635e-05	3.29038e-07	TRUE	0.00392908
BMI	DKD	rs4148866	T	C	0.4068	0.0098	0.0018	NA	4e-08	795612	312650	3.72555e-05	6.97033e-06	TRUE	0.10081
BMI	DKD	rs420158	C	T	0.266	0.0119	0.0019	rs404680	2.1e-10	795612	312650	4.93021e-05	7.14228e-06	TRUE	0.039356
BMI	DKD	rs4237643	T	G	0.3062	0.0223	0.0019	NA	4.30031e-33	795612	312650	0.000173112	1.76525e-05	TRUE	2.20364e-05
BMI	DKD	rs427943	C	A	0.5669	0.017	0.0017	NA	7.29962e-23	795612	312650	0.000125674	4.88322e-06	TRUE	2.00487e-05
BMI	DKD	rs429343	A	G	0.4187	0.015	0.0017	NA	6.79986e-18	795612	312650	9.78457e-05	8.60432e-06	TRUE	0.000978125
BMI	DKD	rs4307239	G	A	0.4578	0.0115	0.0017	NA	3.90032e-11	795612	312650	5.75139e-05	4.82559e-06	TRUE	0.0107034
BMI	DKD	rs4430672	T	C	0.1996	0.0127	0.0022	NA	3.89996e-09	795612	312650	4.18836e-05	2.6442e-06	TRUE	0.0216925
BMI	DKD	rs4482463	C	A	0.0787	0.0331	0.0033	NA	2.80027e-23	795612	312650	0.000126437	5.58395e-06	TRUE	2.57819e-05
BMI	DKD	rs4516268	C	A	0.8075	0.0217	0.0021	NA	5.19996e-25	795612	312650	0.000134191	3.76804e-06	TRUE	4.90849e-06
BMI	DKD	rs4518345	G	A	0.7158	0.0117	0.0019	NA	1e-09	795612	312650	4.76589e-05	2.5324e-06	TRUE	0.0118444
BMI	DKD	rs4521182	T	C	0.31	0.0104	0.0019	NA	3.69999e-08	795612	312650	3.76568e-05	7.97847e-06	TRUE	0.116632
BMI	DKD	rs4523610	C	T	0.229	0.0123	0.002	NA	1.29999e-09	795612	312650	4.75367e-05	1.61286e-05	TRUE	0.172623
BMI	DKD	rs4538727	G	A	0.599	0.0099	0.0018	NA	4.20001e-08	795612	312650	3.80197e-05	2.00474e-07	TRUE	0.00674631
BMI	DKD	rs4550409	G	T	0.8521	0.0137	0.0025	NA	2.39999e-08	795612	312650	3.77437e-05	6.55063e-07	TRUE	0.0114985
BMI	DKD	rs455527	T	C	0.94411	0.0199	0.0035	NA	1.09999e-08	795612	312650	4.06305e-05	1.23768e-05	TRUE	0.176007
BMI	DKD	rs4556997	A	C	0.1349	0.0197	0.0024	NA	6.90081e-17	795612	312650	8.46785e-05	4.04175e-06	TRUE	0.000656233
BMI	DKD	rs4639527	G	A	0.3012	0.0172	0.0019	NA	3.29989e-20	795612	312650	0.000102992	5.99958e-06	TRUE	0.000264619
BMI	DKD	rs4653017	T	C	0.6818	0.0122	0.0018	NA	4.49987e-11	795612	312650	5.77364e-05	7.92047e-06	TRUE	0.023416
BMI	DKD	rs4670627	T	C	0.5629	0.0105	0.0017	NA	2.59998e-10	795612	312650	4.79468e-05	3.44529e-06	TRUE	0.0163432
BMI	DKD	rs4671328	T	G	0.4467	0.0219	0.0017	rs1861410	2.19989e-36	795612	312650	0.000208545	1.02611e-05	TRUE	1.01249e-07
BMI	DKD	rs4673553	G	T	0.4562	0.0142	0.0017	NA	2.09991e-16	795612	312650	8.76881e-05	1.51808e-06	TRUE	0.000116787
BMI	DKD	rs4676084	A	G	0.4101	0.0098	0.0017	NA	1.79999e-08	795612	312650	4.17673e-05	2.4976e-07	TRUE	0.00472713
BMI	DKD	rs4677812	C	A	0.7194	0.0136	0.0019	NA	1.39991e-12	795612	312650	6.43936e-05	1.18753e-05	TRUE	0.0300691
BMI	DKD	rs4682718	G	A	0.18	0.0154	0.0023	NA	9.8992e-12	795612	312650	5.63457e-05	8.42277e-09	TRUE	0.000443415
BMI	DKD	rs4718966	T	C	0.4183	0.0127	0.0018	NA	4.60045e-13	795612	312650	6.25655e-05	4.43107e-06	TRUE	0.00595658
BMI	DKD	rs4722398	T	C	0.1336	0.0158	0.0025	NA	3.59998e-10	795612	312650	5.0201e-05	6.59307e-06	TRUE	0.0323314
BMI	DKD	rs4722672	C	T	0.1849	0.0151	0.0021	NA	1.80011e-12	795612	312650	6.49811e-05	3.60121e-06	TRUE	0.00349983
BMI	DKD	rs472611	G	A	0.3384	0.0101	0.0018	NA	3.79997e-08	795612	312650	3.95713e-05	5.55648e-06	TRUE	0.0623924
BMI	DKD	rs4740619	T	C	0.5479	0.0186	0.0016	NA	2.29985e-30	795612	312650	0.000169829	2.90505e-06	TRUE	8.01406e-08
BMI	DKD	rs4745794	G	A	0.5157	0.0114	0.0017	NA	7.19946e-11	795612	312650	5.6518e-05	1.7182e-06	TRUE	0.00327465
BMI	DKD	rs4757144	A	G	0.5878	0.0169	0.0018	NA	5.60015e-22	795612	312650	0.000110785	3.85905e-08	TRUE	9.89929e-07
BMI	DKD	rs4757638	A	G	0.5896	0.0101	0.0018	NA	2.1e-08	795612	312650	3.95713e-05	1.20561e-06	TRUE	0.0138913
BMI	DKD	rs4759075	T	C	0.5986	0.0112	0.0017	NA	1.39991e-11	795612	312650	5.45525e-05	5.27855e-06	TRUE	0.0159193
BMI	DKD	rs4783830	G	A	0.6926	0.0105	0.0019	NA	2.39999e-08	795612	312650	3.83844e-05	3.04501e-06	TRUE	0.0349872
BMI	DKD	rs4796243	G	A	0.6971	0.0124	0.0019	NA	6.09958e-11	795612	312650	5.35319e-05	4.07782e-06	TRUE	0.0120852
BMI	DKD	rs4802778	G	A	0.4255	0.0116	0.0018	NA	8.4004e-11	795612	312650	5.21973e-05	2.13326e-07	TRUE	0.00135514
BMI	DKD	rs4807181	T	C	0.6614	0.0117	0.0018	NA	6.4998e-11	795612	312650	5.31011e-05	6.41421e-06	TRUE	0.0242904
BMI	DKD	rs4813619	G	T	0.4899	0.0108	0.0018	NA	2.30001e-09	795612	312650	4.52463e-05	4.74599e-06	TRUE	0.0311852
BMI	DKD	rs4814512	A	C	0.782	0.0133	0.0021	NA	2.30001e-10	795612	312650	5.0413e-05	3.41541e-06	TRUE	0.0128357
BMI	DKD	rs4820408	T	G	0.408	0.0151	0.0017	NA	2.09991e-19	795612	312650	9.91546e-05	1.78108e-05	TRUE	0.00656249
BMI	DKD	rs4834272	C	T	0.3318	0.0115	0.0017	NA	3.29989e-11	795612	312650	5.75139e-05	1.78007e-05	TRUE	0.110911
BMI	DKD	rs4835778	G	A	0.1797	0.0127	0.0023	NA	2.1e-08	795612	312650	3.83208e-05	6.61247e-08	TRUE	0.00493943
BMI	DKD	rs483752	T	C	0.7415	0.0121	0.0022	NA	3.69999e-08	795612	312650	3.80197e-05	5.42611e-06	TRUE	0.0691159
BMI	DKD	rs4856794	G	T	0.3486	0.011	0.0018	NA	1.5e-09	795612	312650	4.69375e-05	1.15374e-06	TRUE	0.00620139
BMI	DKD	rs4858193	T	C	0.7221	0.0129	0.0019	NA	1.59993e-11	795612	312650	5.79358e-05	1.55988e-06	TRUE	0.00257483
BMI	DKD	rs4860782	C	A	0.8098	0.0122	0.0022	NA	2.19999e-08	795612	312650	3.86507e-05	3.73921e-09	TRUE	0.00354086
BMI	DKD	rs4864201	T	C	0.3531	0.0141	0.0017	NA	1.50003e-16	795612	312650	8.64575e-05	2.7591e-07	TRUE	3.23301e-05
BMI	DKD	rs4865796	G	A	0.3092	0.0103	0.0018	NA	5.19996e-09	795612	312650	4.11539e-05	3.1867e-06	TRUE	0.0282683
BMI	DKD	rs4877217	G	A	0.2781	0.0107	0.0019	NA	4.49997e-08	795612	312650	3.98605e-05	5.57123e-07	TRUE	0.00835183
BMI	DKD	rs4880341	C	T	0.4394	0.0118	0.0017	NA	1.10002e-11	795612	312650	6.05536e-05	8.14066e-06	TRUE	0.0195457
BMI	DKD	rs4886869	G	A	0.6048	0.01	0.0018	NA	2.90001e-08	795612	312650	3.87916e-05	4.42475e-06	TRUE	0.0506791
BMI	DKD	rs4889606	A	G	0.6199	0.0202	0.0017	NA	2.80027e-33	795612	312650	0.00017743	6.83347e-07	TRUE	3.23231e-09
BMI	DKD	rs4906908	G	T	0.5253	0.0103	0.0017	NA	2.5e-09	795612	312650	4.61377e-05	3.93874e-08	TRUE	0.00178399
BMI	DKD	rs4911442	A	G	0.8728	0.015	0.0024	NA	5.39995e-10	795612	312650	4.90951e-05	5.77833e-07	TRUE	0.00308187
BMI	DKD	rs4912637	G	A	0.6539	0.0103	0.0018	NA	1.5e-08	795612	312650	4.11539e-05	2.74792e-06	TRUE	0.0242011
BMI	DKD	rs491711	A	C	0.684	0.0115	0.0019	NA	1.09999e-09	795612	312650	4.60435e-05	2.90659e-06	TRUE	0.0160817
BMI	DKD	rs4929923	C	T	0.6376	0.0181	0.0017	NA	7.19946e-27	795612	312650	0.000142461	1.63326e-06	TRUE	4.43068e-07
BMI	DKD	rs4936175	C	T	0.4445	0.0122	0.0017	NA	1.39991e-12	795612	312650	6.47282e-05	2.07174e-06	TRUE	0.00174958
BMI	DKD	rs4954638	A	C	0.7508	0.0118	0.002	NA	2.90001e-09	795612	312650	4.37507e-05	5.02834e-07	TRUE	0.00514613
BMI	DKD	rs4963120	T	C	0.5654	0.013	0.0018	NA	3.59998e-13	795612	312650	6.55561e-05	1.99106e-08	TRUE	0.000163837
BMI	DKD	rs4985155	A	G	0.6631	0.012	0.0017	NA	2.99985e-12	795612	312650	6.26235e-05	4.2414e-08	TRUE	0.000260615
BMI	DKD	rs4986044	C	T	0.5313	0.0164	0.0016	NA	3.29989e-23	795612	312650	0.000132035	1.5709e-05	TRUE	0.000362051
BMI	DKD	rs4989244	G	A	0.5888	0.0113	0.0017	NA	7.50067e-11	795612	312650	5.55309e-05	1.30436e-05	TRUE	0.0688443
BMI	DKD	rs506338	C	T	0.7016	0.0134	0.0018	NA	7.8001e-14	795612	312650	6.96521e-05	1.8902e-06	TRUE	0.000957825
BMI	DKD	rs535533	C	T	0.406	0.0104	0.0018	NA	3.40001e-09	795612	312650	4.19569e-05	1.55716e-08	TRUE	0.00261546
BMI	DKD	rs536445	T	C	0.5293	0.014	0.0017	NA	4.60045e-16	795612	312650	8.52356e-05	2.52196e-06	TRUE	0.000292731
BMI	DKD	rs543874	G	A	0.1952	0.0475	0.002	NA	1.1995e-122	795612	312650	0.000708466	2.26178e-05	TRUE	3.77372e-25
BMI	DKD	rs559231	T	G	0.3956	0.0135	0.0018	NA	2.39994e-14	795612	312650	7.06955e-05	3.22376e-06	TRUE	0.00173114
BMI	DKD	rs573455	G	A	0.547	0.0093	0.0016	NA	1.6e-08	795612	312650	4.24627e-05	1.14498e-06	TRUE	0.00987218
BMI	DKD	rs5742914	T	C	0.1355	0.0175	0.0027	NA	8.80035e-11	795612	312650	5.2799e-05	3.53145e-06	TRUE	0.0107036
BMI	DKD	rs5751239	T	C	0.5171	0.0109	0.0017	NA	3.59998e-10	795612	312650	5.16693e-05	2.03298e-06	TRUE	0.00633342
BMI	DKD	rs577525	C	T	0.5676	0.0166	0.0017	NA	9.70063e-22	795612	312650	0.00011983	1.76138e-07	TRUE	6.11765e-07
BMI	DKD	rs591088	C	T	0.4411	0.0097	0.0017	NA	1.6e-08	795612	312650	4.09192e-05	5.11205e-06	TRUE	0.0500631
BMI	DKD	rs592483	C	T	0.4284	0.0147	0.0017	NA	1.99986e-18	795612	312650	9.39714e-05	1.27928e-06	TRUE	4.97371e-05
BMI	DKD	rs6014523	T	C	0.8032	0.0149	0.0022	NA	1.39991e-11	795612	312650	5.76503e-05	2.7644e-06	TRUE	0.00496156
BMI	DKD	rs6019482	C	T	0.8346	0.0178	0.0023	NA	2.80027e-14	795612	312650	7.52751e-05	3.95401e-07	TRUE	0.00013752
BMI	DKD	rs6023633	G	A	0.237	0.0138	0.0021	NA	5.10035e-11	795612	312650	5.42745e-05	7.86415e-06	TRUE	0.0306389
BMI	DKD	rs6047046	A	G	0.5139	0.0098	0.0017	NA	1.79999e-08	795612	312650	4.17673e-05	1.2332e-05	TRUE	0.162076
BMI	DKD	rs6050446	G	A	0.97001	0.0343	0.0047	NA	4.40048e-13	795612	312650	6.69365e-05	2.17165e-06	TRUE	0.00148309
BMI	DKD	rs610634	T	C	0.8179	0.0138	0.0023	NA	1e-09	795612	312650	4.52463e-05	1.29516e-07	TRUE	0.00255878
BMI	DKD	rs6138482	T	C	0.1974	0.0147	0.002	NA	5.79963e-13	795612	312650	6.78961e-05	1.6645e-05	TRUE	0.0487291
BMI	DKD	rs621042	C	A	0.549	0.0107	0.0017	NA	6.29999e-10	795612	312650	4.97907e-05	4.63266e-06	TRUE	0.0201624
BMI	DKD	rs6265	C	T	0.8049	0.0412	0.0021	NA	1e-86	795612	312650	0.000483555	5.54299e-06	TRUE	1.35043e-20
BMI	DKD	rs6419734	T	C	0.1521	0.0174	0.0025	NA	1.9002e-12	795612	312650	6.08824e-05	1.86305e-06	TRUE	0.0022882
BMI	DKD	rs6433243	T	C	0.3465	0.0102	0.0018	NA	1.2e-08	795612	312650	4.03587e-05	1.81398e-06	TRUE	0.0177074
BMI	DKD	rs6443750	C	T	0.8068	0.0148	0.0021	NA	3.19963e-12	795612	312650	6.24248e-05	7.15761e-07	TRUE	0.000830566
BMI	DKD	rs6445538	C	T	0.2354	0.0149	0.002	NA	1.39991e-13	795612	312650	6.97561e-05	3.60998e-06	TRUE	0.00223723
BMI	DKD	rs6449532	C	T	0.6455	0.0127	0.0018	NA	1.20005e-12	795612	312650	6.25655e-05	6.17448e-09	TRUE	0.000207093
BMI	DKD	rs6461115	A	G	0.7715	0.0144	0.0019	NA	1.20005e-13	795612	312650	7.21915e-05	1.11324e-08	TRUE	7.02531e-05
BMI	DKD	rs6471941	A	G	0.1684	0.0156	0.0021	NA	3.10027e-13	795612	312650	6.93554e-05	3.149e-06	TRUE	0.00190381
BMI	DKD	rs6477694	C	T	0.3559	0.0123	0.0017	NA	3.80014e-13	795612	312650	6.57936e-05	3.45257e-06	TRUE	0.00305056
BMI	DKD	rs6482729	C	T	0.3385	0.0102	0.0019	NA	3.59998e-08	795612	312650	3.62224e-05	2.11291e-06	TRUE	0.0305641
BMI	DKD	rs6497676	G	A	0.3583	0.0098	0.0018	NA	3.69999e-08	795612	312650	3.72555e-05	1.58351e-07	TRUE	0.00686743
BMI	DKD	rs6504165	T	C	0.7374	0.0135	0.0019	NA	4.00037e-13	795612	312650	6.34501e-05	1.30093e-05	TRUE	0.0389179
BMI	DKD	rs6545709	G	A	0.90096	0.0203	0.003	NA	1.50003e-11	795612	312650	5.75472e-05	3.90725e-06	TRUE	0.00787165
BMI	DKD	rs6545714	G	A	0.3861	0.0191	0.0017	NA	9.09913e-31	795612	312650	0.000158635	4.0671e-06	TRUE	5.38969e-07
BMI	DKD	rs6548221	A	G	0.2246	0.0151	0.002	NA	1.69981e-14	795612	312650	7.16412e-05	1.67395e-06	TRUE	0.000681079
BMI	DKD	rs6548834	A	G	0.3622	0.0136	0.0018	NA	1.80011e-14	795612	312650	7.17466e-05	8.56495e-07	TRUE	0.000350844
BMI	DKD	rs6556301	G	T	0.6404	0.0111	0.0018	NA	4.09996e-10	795612	312650	4.77947e-05	1.63653e-06	TRUE	0.00760196
BMI	DKD	rs6561710	G	A	0.4169	0.0105	0.0018	NA	2.59998e-09	795612	312650	4.27676e-05	2.09204e-06	TRUE	0.0158201
BMI	DKD	rs6561766	A	G	0.119	0.0168	0.0028	NA	1.2e-09	795612	312650	4.52463e-05	5.99761e-06	TRUE	0.0427072
BMI	DKD	rs6564360	G	A	0.1905	0.0135	0.0022	NA	1.2e-09	795612	312650	4.73262e-05	1.79866e-07	TRUE	0.00222595
BMI	DKD	rs657452	A	G	0.3784	0.0188	0.0017	NA	7.19946e-29	795612	312650	0.000153692	1.64392e-06	TRUE	1.39298e-07
BMI	DKD	rs6587552	A	G	0.2409	0.0173	0.002	NA	1.59993e-17	795612	312650	9.40353e-05	4.7812e-06	TRUE	0.000373198
BMI	DKD	rs6591407	C	A	0.8139	0.0118	0.0021	NA	1.89998e-08	795612	312650	3.96833e-05	2.01395e-06	TRUE	0.0207701
BMI	DKD	rs6594967	T	C	0.6726	0.0109	0.0018	NA	3.40001e-09	795612	312650	4.6088e-05	3.62532e-06	TRUE	0.0206537
BMI	DKD	rs6597650	G	A	0.4056	0.0122	0.0018	NA	7.89951e-12	795612	312650	5.77364e-05	2.33549e-06	TRUE	0.004029
BMI	DKD	rs663129	A	G	0.2301	0.0545	0.0019	NA	1.59956e-178	795612	312650	0.00103309	3.08269e-05	TRUE	2.05335e-36
BMI	DKD	rs6661316	T	C	0.5765	0.0106	0.0016	NA	6.79986e-11	795612	312650	5.5163e-05	1.34435e-05	TRUE	0.0747994
BMI	DKD	rs6676084	C	T	0.6909	0.0122	0.0018	NA	4.90004e-12	795612	312650	5.77364e-05	1.65509e-06	TRUE	0.00278609
BMI	DKD	rs6690764	G	A	0.2084	0.0154	0.0022	NA	6.29941e-12	795612	312650	6.15842e-05	2.83563e-06	TRUE	0.00349869
BMI	DKD	rs6691857	C	T	0.96855	0.0347	0.0051	NA	6.89922e-12	795612	312650	5.81826e-05	1.44835e-06	TRUE	0.00233745
BMI	DKD	rs6692586	A	G	0.168	0.0192	0.0023	NA	1.10002e-16	795612	312650	8.75807e-05	3.39146e-07	TRUE	3.21217e-05
BMI	DKD	rs6707445	A	G	0.4543	0.0128	0.0017	NA	2.09991e-13	795612	312650	7.1251e-05	4.20449e-07	TRUE	0.000222577
BMI	DKD	rs6710871	A	G	0.1418	0.0179	0.0024	NA	1e-13	795612	312650	6.99122e-05	1.70603e-09	TRUE	8.08775e-05
BMI	DKD	rs6738445	C	T	0.7164	0.0133	0.0018	NA	1.9002e-13	795612	312650	6.86164e-05	5.49457e-06	TRUE	0.00489362
BMI	DKD	rs6759670	C	A	0.2752	0.0116	0.0019	NA	1.89998e-09	795612	312650	4.68477e-05	4.07462e-06	TRUE	0.0222313
BMI	DKD	rs6764533	A	G	0.359	0.0116	0.0018	NA	1.40001e-10	795612	312650	5.21973e-05	3.39321e-06	TRUE	0.0107674
BMI	DKD	rs6777784	T	G	0.6221	0.0105	0.0018	NA	4.70002e-09	795612	312650	4.27676e-05	5.30838e-07	TRUE	0.0059033
BMI	DKD	rs6781254	T	C	0.3034	0.0112	0.0018	NA	4.90004e-10	795612	312650	4.86597e-05	3.66373e-06	TRUE	0.0164843
BMI	DKD	rs6804842	G	A	0.572	0.0156	0.0017	NA	3.59998e-21	795612	312650	0.000105829	1.90843e-05	TRUE	0.00504373
BMI	DKD	rs6819344	A	C	0.4005	0.0103	0.0017	NA	6.1e-10	795612	312650	4.61377e-05	6.29362e-06	TRUE	0.0424055
BMI	DKD	rs6827083	G	A	0.4309	0.0097	0.0016	NA	4.79999e-09	795612	312650	4.61937e-05	4.49863e-07	TRUE	0.00370508
BMI	DKD	rs6841761	G	T	0.4748	0.0131	0.0016	NA	6.4003e-16	795612	312650	8.42492e-05	6.17236e-06	TRUE	0.00151598
BMI	DKD	rs6849518	T	C	0.1263	0.0173	0.0026	NA	2.60016e-11	795612	312650	5.56444e-05	5.5014e-06	TRUE	0.0153985
BMI	DKD	rs6850639	T	C	0.2084	0.0124	0.0021	NA	1.79999e-09	795612	312650	4.38213e-05	2.12991e-08	TRUE	0.00216164
BMI	DKD	rs6852276	G	A	0.4018	0.0108	0.0017	NA	8.49963e-11	795612	312650	5.07256e-05	1.80945e-06	TRUE	0.00620071
BMI	DKD	rs6864049	G	A	0.5394	0.0125	0.0017	NA	6.70039e-14	795612	312650	6.79505e-05	9.0525e-07	TRUE	0.000551066
BMI	DKD	rs6870983	C	T	0.7823	0.0204	0.002	NA	6.4998e-25	795612	312650	0.00013075	2.67343e-07	TRUE	2.30952e-07
BMI	DKD	rs6879326	C	T	0.5047	0.0098	0.0017	NA	1.29999e-08	795612	312650	4.17673e-05	1.89329e-06	TRUE	0.0159546
BMI	DKD	rs6898812	G	T	0.5589	0.0104	0.0018	NA	4.20001e-09	795612	312650	4.19569e-05	2.63182e-06	TRUE	0.021437
BMI	DKD	rs6901756	T	C	0.8779	0.0146	0.0025	NA	2.90001e-09	795612	312650	4.28654e-05	8.88325e-07	TRUE	0.00792384
BMI	DKD	rs6921533	T	C	0.2882	0.0118	0.0019	NA	5.60003e-10	795612	312650	4.8477e-05	3.02346e-09	TRUE	0.00106576
BMI	DKD	rs6930066	T	C	0.3433	0.0104	0.0018	NA	1.29999e-08	795612	312650	4.19569e-05	3.55496e-07	TRUE	0.00533134
BMI	DKD	rs6968554	G	A	0.6398	0.01	0.0017	NA	3.50002e-09	795612	312650	4.34894e-05	3.97538e-06	TRUE	0.0292784
BMI	DKD	rs6985109	G	A	0.4662	0.0177	0.0017	NA	1.50003e-26	795612	312650	0.000136235	7.1608e-07	TRUE	2.91209e-07
BMI	DKD	rs7006629	T	C	0.5258	0.0109	0.0017	NA	2.5e-10	795612	312650	5.16693e-05	9.39013e-07	TRUE	0.00321483
BMI	DKD	rs7024334	T	G	0.2258	0.0138	0.002	NA	3.10027e-12	795612	312650	5.98373e-05	1.47363e-06	TRUE	0.00200359
BMI	DKD	rs702820	C	T	0.1156	0.017	0.0027	NA	1.89998e-10	795612	312650	4.98251e-05	1.02983e-06	TRUE	0.00419125
BMI	DKD	rs7042372	A	G	0.6573	0.0122	0.0018	NA	3.80014e-11	795612	312650	5.77364e-05	4.28025e-07	TRUE	0.00100207
BMI	DKD	rs7084454	A	G	0.335	0.0193	0.0019	NA	4.00037e-25	795612	312650	0.000129673	1.19738e-09	TRUE	7.50144e-08
BMI	DKD	rs709400	A	G	0.6182	0.015	0.0017	NA	4.60045e-19	795612	312650	9.78457e-05	5.33791e-07	TRUE	1.4229e-05
BMI	DKD	rs7102454	C	T	0.3435	0.0158	0.0018	NA	2.39994e-18	795612	312650	9.68338e-05	1.49843e-07	TRUE	7.50848e-06
BMI	DKD	rs7117238	G	A	0.832	0.0131	0.0022	NA	2.5e-09	795612	312650	4.45633e-05	5.26325e-07	TRUE	0.00481804
BMI	DKD	rs7117842	C	T	0.3792	0.0111	0.0017	NA	6.29941e-11	795612	312650	5.35827e-05	5.94493e-06	TRUE	0.0207307
BMI	DKD	rs7124681	A	C	0.4133	0.0263	0.0016	NA	3.19963e-58	795612	312650	0.000339488	2.8398e-07	TRUE	2.29865e-17
BMI	DKD	rs7134628	A	G	0.1027	0.0172	0.0028	NA	1.2e-09	795612	312650	4.74264e-05	6.59349e-06	TRUE	0.0407401
BMI	DKD	rs7138803	A	G	0.3772	0.03	0.0017	NA	2.29985e-71	795612	312650	0.000391268	5.63438e-06	TRUE	1.61276e-16
BMI	DKD	rs7144011	T	G	0.2136	0.0282	0.002	NA	5.19996e-47	795612	312650	0.000249821	1.96264e-05	TRUE	7.05035e-08
BMI	DKD	rs7147503	C	T	0.6303	0.0119	0.0018	NA	1.99986e-11	795612	312650	5.49319e-05	1.12454e-06	TRUE	0.00262126
BMI	DKD	rs7164727	T	C	0.681	0.0182	0.0017	NA	3.29989e-25	795612	312650	0.00014404	1.22863e-07	TRUE	3.38815e-08
BMI	DKD	rs7172627	G	A	0.4719	0.0117	0.0017	NA	1.10002e-11	795612	312650	5.95316e-05	4.15539e-06	TRUE	0.00715181
BMI	DKD	rs7181498	T	C	0.3691	0.0163	0.0018	NA	1e-19	795612	312650	0.000103059	2.83019e-07	TRUE	5.17357e-06
BMI	DKD	rs7186893	G	T	0.7314	0.0141	0.002	NA	6.4998e-13	795612	312650	6.2467e-05	2.99227e-06	TRUE	0.00344498
BMI	DKD	rs7195386	T	C	0.5014	0.0133	0.0017	NA	1.10002e-14	795612	312650	7.69258e-05	4.22985e-07	TRUE	0.000119478
BMI	DKD	rs719802	T	C	0.3803	0.0101	0.0018	NA	9.49992e-09	795612	312650	3.95713e-05	3.00079e-07	TRUE	0.00651383
BMI	DKD	rs7206395	A	G	0.1984	0.0123	0.0022	NA	1.5e-08	795612	312650	3.92869e-05	1.18558e-05	TRUE	0.180813
BMI	DKD	rs7209235	G	A	0.305	0.0111	0.0019	NA	8e-09	795612	312650	4.28963e-05	1.85552e-06	TRUE	0.013987
BMI	DKD	rs7217226	G	T	0.3596	0.013	0.0017	NA	2.60016e-14	795612	312650	7.34948e-05	6.64387e-08	TRUE	8.16605e-05
BMI	DKD	rs7235205	G	A	0.2657	0.0141	0.0019	NA	4.40048e-14	795612	312650	6.92151e-05	5.87372e-08	TRUE	0.000129855
BMI	DKD	rs7239114	A	G	0.5403	0.0124	0.0017	NA	1.20005e-13	795612	312650	6.68677e-05	1.98709e-06	TRUE	0.00134452
BMI	DKD	rs7239575	T	C	0.5168	0.0202	0.0017	NA	7.39946e-32	795612	312650	0.00017743	1.2831e-05	TRUE	3.95089e-06
BMI	DKD	rs7243357	T	G	0.8272	0.0194	0.0021	NA	9.09913e-20	795612	312650	0.000107255	1.06327e-05	TRUE	0.000774412
BMI	DKD	rs7249143	T	G	0.3082	0.0126	0.0019	rs2280742	3.59998e-11	795612	312650	5.52726e-05	1.23721e-07	TRUE	0.00079191
BMI	DKD	rs7254892	A	G	0.03619	0.0281	0.0048	NA	4e-09	795612	312650	4.30736e-05	7.4245e-06	TRUE	0.0689959
BMI	DKD	rs731834	A	C	0.5197	0.0107	0.0018	NA	1.6e-09	795612	312650	4.44123e-05	7.04416e-06	TRUE	0.0574468
BMI	DKD	rs7323827	A	G	0.675	0.0102	0.0018	NA	3.29997e-08	795612	312650	4.03587e-05	3.258e-06	TRUE	0.0311911
BMI	DKD	rs7332115	T	G	0.6266	0.0159	0.0017	NA	3.59998e-21	795612	312650	0.000109938	6.70908e-06	TRUE	0.00018367
BMI	DKD	rs7334078	T	C	0.7118	0.0121	0.0019	NA	2.19999e-10	795612	312650	5.09731e-05	5.54981e-07	TRUE	0.00244925
BMI	DKD	rs733594	T	C	0.718	0.0138	0.0018	NA	5.90065e-14	795612	312650	7.38722e-05	4.75869e-07	TRUE	0.000180258
BMI	DKD	rs740157	A	G	0.4322	0.0116	0.0016	NA	1.80011e-12	795612	312650	6.60613e-05	2.00797e-06	TRUE	0.00147594
BMI	DKD	rs7421089	T	C	0.2888	0.0135	0.0019	NA	7.50067e-13	795612	312650	6.34501e-05	7.72114e-06	TRUE	0.0139948
BMI	DKD	rs7475340	G	A	0.5154	0.009	0.0016	NA	4e-08	795612	312650	3.97674e-05	1.29917e-06	TRUE	0.0143799
BMI	DKD	rs7488867	C	T	0.7361	0.0204	0.002	NA	8.4004e-24	795612	312650	0.00013075	4.50108e-06	TRUE	1.02246e-05
BMI	DKD	rs7498665	G	A	0.4038	0.0271	0.0017	rs62037369	5.60015e-60	795612	312650	0.000319302	1.42446e-06	TRUE	2.76522e-15
BMI	DKD	rs7512146	G	T	0.4916	0.0094	0.0017	NA	3.89996e-08	795612	312650	3.84274e-05	8.66351e-06	TRUE	0.122976
BMI	DKD	rs7534091	G	A	0.2507	0.0113	0.0019	NA	1e-09	795612	312650	4.4456e-05	6.74143e-07	TRUE	0.00560803
BMI	DKD	rs7535528	G	A	0.6259	0.0152	0.0018	NA	1.39991e-16	795612	312650	8.96196e-05	3.26137e-06	TRUE	0.00028395
BMI	DKD	rs7536433	C	T	0.7941	0.0156	0.002	NA	9.79941e-15	795612	312650	7.64638e-05	1.05785e-06	TRUE	0.000256632
BMI	DKD	rs7550711	T	C	0.03058	0.0649	0.005	NA	3.19963e-38	795612	312650	0.000211718	2.38459e-05	TRUE	4.64021e-06
BMI	DKD	rs7551507	C	T	0.4367	0.0184	0.0016	NA	9.30037e-30	795612	312650	0.000166197	2.91719e-08	TRUE	1.67038e-09
BMI	DKD	rs755407	T	C	0.2816	0.0116	0.0018	NA	2.30001e-10	795612	312650	5.21973e-05	3.16392e-06	TRUE	0.00987545
BMI	DKD	rs7557796	T	C	0.3476	0.016	0.0018	NA	2.29985e-19	795612	312650	9.93005e-05	4.14789e-06	TRUE	0.000172467
BMI	DKD	rs7560871	A	G	0.07332	0.0218	0.0034	NA	9.60064e-11	795612	312650	5.16693e-05	2.29113e-07	TRUE	0.00147922
BMI	DKD	rs7561278	T	C	0.786	0.0159	0.0021	NA	5.70033e-14	795612	312650	7.20484e-05	5.31629e-06	TRUE	0.00339979
BMI	DKD	rs756717	G	A	0.6027	0.0148	0.0017	NA	5.40008e-18	795612	312650	9.52542e-05	3.23576e-07	TRUE	1.33399e-05
BMI	DKD	rs7567655	G	A	0.03105	0.027	0.0045	NA	1.29999e-09	795612	312650	4.52463e-05	1.02582e-05	TRUE	0.0950345
BMI	DKD	rs7607351	T	C	0.5807	0.0119	0.0017	NA	8.4004e-12	795612	312650	6.15842e-05	4.66587e-07	TRUE	0.000688012
BMI	DKD	rs7607369	A	G	0.4387	0.0117	0.0016	NA	9.30037e-13	795612	312650	6.72051e-05	3.02683e-06	TRUE	0.00221587
BMI	DKD	rs761423	T	C	0.55	0.0113	0.0017	NA	5.50047e-11	795612	312650	5.55309e-05	6.0061e-07	TRUE	0.00155986
BMI	DKD	rs762147	G	A	0.7292	0.0115	0.0019	NA	3.29997e-09	795612	312650	4.60435e-05	5.43443e-07	TRUE	0.00416344
BMI	DKD	rs7630080	A	G	0.92382	0.0168	0.0031	NA	4.09996e-08	795612	312650	3.6913e-05	6.32502e-06	TRUE	0.091619
BMI	DKD	rs7636868	G	A	0.3082	0.0112	0.0019	NA	2.59998e-09	795612	312650	4.36727e-05	4.06452e-07	TRUE	0.0046715
BMI	DKD	rs7640424	C	T	0.7031	0.0136	0.0018	NA	2.29985e-14	795612	312650	7.17466e-05	7.13926e-06	TRUE	0.00601188
BMI	DKD	rs7652415	T	C	0.1417	0.0156	0.0026	NA	9.69996e-10	795612	312650	4.52463e-05	6.93547e-07	TRUE	0.00523419
BMI	DKD	rs765875	C	T	0.5192	0.0121	0.0017	NA	2.99985e-12	795612	312650	6.36715e-05	1.73014e-05	TRUE	0.070327
BMI	DKD	rs7674623	T	C	0.1976	0.0135	0.0022	NA	5.69994e-10	795612	312650	4.73262e-05	7.87065e-06	TRUE	0.0535934
BMI	DKD	rs7683836	G	A	0.4595	0.0114	0.0017	NA	6.29941e-11	795612	312650	5.6518e-05	1.56844e-07	TRUE	0.000740612
BMI	DKD	rs7685048	C	T	0.5346	0.0101	0.0017	NA	4.09996e-09	795612	312650	4.43635e-05	2.41767e-07	TRUE	0.0034711
BMI	DKD	rs7694732	A	G	0.5622	0.0099	0.0017	NA	8.70001e-09	795612	312650	4.2624e-05	3.21453e-06	TRUE	0.024854
BMI	DKD	rs7715256	G	T	0.4219	0.0166	0.0016	NA	2.19989e-24	795612	312650	0.000135275	5.9904e-06	TRUE	1.35589e-05
BMI	DKD	rs7730004	T	C	0.6693	0.0148	0.0018	NA	9.09913e-16	795612	312650	8.49652e-05	1.70088e-06	TRUE	0.000177399
BMI	DKD	rs7730898	A	G	0.729	0.0168	0.0018	NA	4.49987e-20	795612	312650	0.000109478	1.05164e-05	TRUE	0.000624298
BMI	DKD	rs7748777	A	G	0.4587	0.0105	0.0016	NA	1.6e-10	795612	312650	5.41271e-05	4.40484e-06	TRUE	0.0127296
BMI	DKD	rs7760082	G	A	0.3354	0.0122	0.0018	NA	2.90001e-11	795612	312650	5.77364e-05	3.88169e-06	TRUE	0.00766466
BMI	DKD	rs7779498	C	T	0.96141	0.0249	0.0045	NA	3.09999e-08	795612	312650	3.84819e-05	2.28796e-06	TRUE	0.0262608
BMI	DKD	rs7780752	C	T	0.36	0.0139	0.0018	NA	1e-14	795612	312650	7.49466e-05	5.00419e-06	TRUE	0.00235241
BMI	DKD	rs7784465	C	T	0.1393	0.0164	0.0025	NA	1.09999e-10	795612	312650	5.40859e-05	1.43751e-06	TRUE	0.00354311
BMI	DKD	rs779206	G	A	0.2664	0.0127	0.002	NA	1.09999e-10	795612	312650	5.06787e-05	4.93188e-07	TRUE	0.0023659
BMI	DKD	rs7802342	G	T	0.2896	0.0121	0.0019	NA	3.09999e-10	795612	312650	5.09731e-05	5.38482e-09	TRUE	0.000814816
BMI	DKD	rs7805441	T	C	0.5092	0.0109	0.0017	NA	3.40001e-10	795612	312650	5.16693e-05	4.19647e-06	TRUE	0.0148922
BMI	DKD	rs7811342	T	C	0.8942	0.0197	0.0029	NA	1.10002e-11	795612	312650	5.79977e-05	9.48336e-06	TRUE	0.0316274
BMI	DKD	rs7826312	C	T	0.5879	0.0104	0.0017	NA	4.90004e-10	795612	312650	4.70379e-05	1.13052e-05	TRUE	0.0976502
BMI	DKD	rs7844647	T	C	0.7319	0.0123	0.0018	NA	2.80027e-11	795612	312650	5.86867e-05	4.37361e-07	TRUE	0.000912861
BMI	DKD	rs784944	A	G	0.2511	0.0122	0.0019	NA	3.89996e-10	795612	312650	5.18191e-05	9.84245e-06	TRUE	0.0543396
BMI	DKD	rs7865157	T	C	0.1068	0.0177	0.0028	NA	3.69999e-10	795612	312650	5.02237e-05	1.05533e-07	TRUE	0.00135714
BMI	DKD	rs7869771	A	C	0.7353	0.014	0.0019	NA	4.90004e-13	795612	312650	6.82369e-05	4.9655e-06	TRUE	0.00426451
BMI	DKD	rs7874154	C	T	0.4979	0.0127	0.0017	NA	1.80011e-13	795612	312650	7.01421e-05	4.54058e-07	TRUE	0.000263647
BMI	DKD	rs7899106	G	A	0.04777	0.0331	0.0037	NA	1e-18	795612	312650	0.000100579	5.5017e-06	TRUE	0.000272415
BMI	DKD	rs7925214	T	C	0.5133	0.0147	0.0018	NA	4.40048e-17	795612	312650	8.3821e-05	1.10187e-07	TRUE	2.91126e-05
BMI	DKD	rs7925748	G	A	0.4022	0.0122	0.0018	NA	3.29989e-12	795612	312650	5.77364e-05	1.13438e-06	TRUE	0.00196607
BMI	DKD	rs7929418	T	C	0.3866	0.0113	0.0018	NA	1.7e-10	795612	312650	4.95325e-05	3.14032e-07	TRUE	0.00214886
BMI	DKD	rs7933205	G	A	0.7885	0.0116	0.0021	NA	3.2e-08	795612	312650	3.83496e-05	2.39242e-06	TRUE	0.0277291
BMI	DKD	rs7947143	G	A	0.8375	0.018	0.0024	NA	2.39994e-14	795612	312650	7.06955e-05	4.42451e-06	TRUE	0.00281773
BMI	DKD	rs7970953	A	G	0.29	0.0135	0.0018	NA	9.79941e-14	795612	312650	7.06955e-05	1.48676e-06	TRUE	0.000659667
BMI	DKD	rs7973955	G	A	0.7153	0.0126	0.0019	NA	3.69999e-11	795612	312650	5.52726e-05	2.3319e-06	TRUE	0.00512944
BMI	DKD	rs7987314	G	T	0.1179	0.0146	0.0026	NA	1.40001e-08	795612	312650	3.96316e-05	8.2032e-08	TRUE	0.00441569
BMI	DKD	rs8016771	G	T	0.08752	0.019	0.0031	NA	1.09999e-09	795612	312650	4.72132e-05	2.26398e-07	TRUE	0.00244625
BMI	DKD	rs802460	T	C	0.6555	0.0107	0.0018	NA	2.80001e-09	795612	312650	4.44123e-05	2.16739e-06	TRUE	0.0139006
BMI	DKD	rs8036040	A	C	0.4932	0.0109	0.0017	NA	2.69998e-10	795612	312650	5.16693e-05	5.9792e-07	TRUE	0.00237236
BMI	DKD	rs8047395	A	G	0.5061	0.0642	0.0017	NA	1e-200	795612	312650	0.00178935	3.33849e-05	TRUE	3.63377e-67
BMI	DKD	rs8067737	T	C	0.1101	0.0166	0.003	NA	3.2e-08	795612	312650	3.84819e-05	1.54634e-06	TRUE	0.0187828
BMI	DKD	rs8071182	A	G	0.1735	0.0133	0.0022	NA	2.1e-09	795612	312650	4.59344e-05	6.15579e-06	TRUE	0.0418002
BMI	DKD	rs8088123	C	A	0.92306	0.0262	0.0033	NA	3.69999e-15	795612	312650	7.9221e-05	3.61303e-07	TRUE	8.42128e-05
BMI	DKD	rs811054	T	C	0.5367	0.0141	0.0017	NA	2.70023e-17	795612	312650	8.64575e-05	3.1649e-06	TRUE	0.000367442
BMI	DKD	rs8123881	G	A	0.1299	0.0196	0.0024	NA	4.40048e-16	795612	312650	8.3821e-05	8.55524e-06	TRUE	0.00315881
BMI	DKD	rs8181823	C	A	0.7614	0.0127	0.002	NA	4.09996e-10	795612	312650	5.06787e-05	2.06089e-06	TRUE	0.00709027
BMI	DKD	rs818524	C	T	0.6939	0.0106	0.0019	NA	3.40001e-08	795612	312650	3.9119e-05	2.27471e-06	TRUE	0.0245356
BMI	DKD	rs823074	T	C	0.5884	0.0112	0.0017	NA	1.6e-10	795612	312650	5.45525e-05	1.31494e-06	TRUE	0.00311695
BMI	DKD	rs845084	A	G	0.2678	0.014	0.002	NA	1.29987e-12	795612	312650	6.15842e-05	8.10081e-06	TRUE	0.0178116
BMI	DKD	rs849135	A	G	0.4914	0.0109	0.0016	NA	1.99986e-11	795612	312650	5.83294e-05	1.18863e-06	TRUE	0.00192331
BMI	DKD	rs852056	T	C	0.2416	0.0128	0.002	NA	1.79999e-10	795612	312650	5.14799e-05	7.99687e-07	TRUE	0.00292426
BMI	DKD	rs879620	T	C	0.6179	0.0231	0.0018	NA	5.30029e-38	795612	312650	0.000206961	2.50277e-07	TRUE	4.7357e-11
BMI	DKD	rs881301	C	T	0.4182	0.0097	0.0017	NA	2.39999e-08	795612	312650	4.09192e-05	4.39734e-06	TRUE	0.0416378
BMI	DKD	rs889398	C	T	0.5753	0.0196	0.0016	NA	1.29987e-32	795612	312650	0.000188578	5.42734e-11	TRUE	7.88714e-11
BMI	DKD	rs896183	A	G	0.4159	0.0102	0.0017	NA	2.30001e-09	795612	312650	4.52463e-05	3.17416e-07	TRUE	0.00350159
BMI	DKD	rs901630	C	T	0.6027	0.0146	0.0017	NA	1.9002e-18	795612	312650	9.26974e-05	2.34262e-08	TRUE	7.15751e-06
BMI	DKD	rs905938	C	T	0.2675	0.0149	0.0019	NA	1.20005e-15	795612	312650	7.72915e-05	2.24047e-07	TRUE	8.11649e-05
BMI	DKD	rs9077	G	A	0.67	0.0138	0.0019	NA	3.50026e-13	795612	312650	6.63013e-05	7.20202e-06	TRUE	0.00970173
BMI	DKD	rs9294260	A	G	0.4731	0.0147	0.0016	NA	1.80011e-19	795612	312650	0.000106084	3.9162e-07	TRUE	4.57778e-06
BMI	DKD	rs9296723	C	T	0.3616	0.0106	0.0018	NA	4e-09	795612	312650	4.35861e-05	8.09567e-06	TRUE	0.0751082
BMI	DKD	rs9299	T	C	0.6471	0.0121	0.0018	NA	3.59998e-11	795612	312650	5.67938e-05	1.16538e-06	TRUE	0.00222111
BMI	DKD	rs930295	A	C	0.1583	0.0211	0.0023	NA	1e-19	795612	312650	0.00010577	8.67584e-06	TRUE	0.00050692
BMI	DKD	rs9318380	A	G	0.1567	0.0143	0.0024	NA	1.89998e-09	795612	312650	4.462e-05	1.23432e-05	TRUE	0.13356
BMI	DKD	rs9318686	C	T	0.3375	0.0105	0.0018	NA	1e-08	795612	312650	4.27676e-05	7.88359e-08	TRUE	0.00302429
BMI	DKD	rs9321951	C	T	0.6833	0.0102	0.0019	NA	4.09996e-08	795612	312650	3.62224e-05	1.5522e-06	TRUE	0.0237526
BMI	DKD	rs9326846	G	A	0.311	0.0108	0.0019	NA	7.10003e-09	795612	312650	4.0609e-05	1.66983e-08	TRUE	0.00309787
BMI	DKD	rs934515	A	G	0.1178	0.0185	0.0027	NA	7.59976e-12	795612	312650	5.90052e-05	3.6578e-06	TRUE	0.00627305
BMI	DKD	rs9349239	A	G	0.492	0.0122	0.0017	NA	1.29987e-12	795612	312650	6.47282e-05	3.04547e-07	TRUE	0.000384935
BMI	DKD	rs9356132	C	T	0.3166	0.0099	0.0018	NA	3.29997e-08	795612	312650	3.80197e-05	1.05749e-06	TRUE	0.0149309
BMI	DKD	rs9361779	A	C	0.5572	0.011	0.0017	NA	1.6e-10	795612	312650	5.26216e-05	5.76763e-06	TRUE	0.0215069
BMI	DKD	rs936227	G	A	0.6108	0.0118	0.0017	NA	2.29985e-12	795612	312650	6.05536e-05	2.45844e-06	TRUE	0.00324152
BMI	DKD	rs9388766	T	C	0.2878	0.0109	0.0018	NA	7.59994e-10	795612	312650	4.6088e-05	6.52088e-06	TRUE	0.0448014
BMI	DKD	rs9395747	G	T	0.3005	0.0151	0.0019	NA	2.39994e-15	795612	312650	7.93802e-05	7.01165e-06	TRUE	0.00301117
BMI	DKD	rs9397928	C	T	0.263	0.0119	0.002	NA	1.40001e-09	795612	312650	4.44953e-05	1.53105e-06	TRUE	0.010052
BMI	DKD	rs9408882	G	A	0.5406	0.0093	0.0016	NA	1.29999e-08	795612	312650	4.24627e-05	5.96416e-07	TRUE	0.00650179
BMI	DKD	rs9426003	G	A	0.7048	0.0116	0.0019	rs12031634	1.40001e-09	795612	312650	4.68477e-05	8.20556e-08	TRUE	0.00188998
BMI	DKD	rs9458814	C	T	0.2332	0.0115	0.002	NA	1.79999e-08	795612	312650	4.15544e-05	5.4536e-09	TRUE	0.00253584
BMI	DKD	rs9463175	C	T	0.6517	0.0108	0.0017	NA	4.20001e-10	795612	312650	5.07256e-05	7.86161e-06	TRUE	0.040766
BMI	DKD	rs946824	T	C	0.141	0.0206	0.0026	NA	1.10002e-15	795612	312650	7.88957e-05	2.05367e-08	TRUE	3.46861e-05
BMI	DKD	rs9475173	A	G	0.6535	0.0108	0.0019	NA	6.59994e-09	795612	312650	4.0609e-05	4.87732e-06	TRUE	0.0485189
BMI	DKD	rs9478671	G	A	0.2087	0.012	0.0021	NA	1.7e-08	795612	312650	4.10399e-05	2.08157e-08	TRUE	0.00301017
BMI	DKD	rs9489622	A	G	0.516	0.0103	0.0017	NA	2.80001e-09	795612	312650	4.61377e-05	1.15257e-06	TRUE	0.00673999
BMI	DKD	rs9507983	C	T	0.3928	0.0156	0.0018	rs1933437	1.39991e-18	795612	312650	9.4398e-05	2.73135e-07	TRUE	1.32751e-05
BMI	DKD	rs9527455	C	A	0.7677	0.0117	0.002	NA	8e-09	795612	312650	4.30123e-05	3.54696e-07	TRUE	0.00472839
BMI	DKD	rs9538141	A	G	0.509	0.0164	0.0017	NA	3.50026e-21	795612	312650	0.00011696	8.41989e-06	TRUE	0.000177469
BMI	DKD	rs954018	G	A	0.6947	0.013	0.0018	NA	2.09991e-13	795612	312650	6.55561e-05	1.46222e-06	TRUE	0.00110212
BMI	DKD	rs9540493	A	G	0.4419	0.0139	0.0017	NA	8.10028e-17	795612	312650	8.40224e-05	3.11858e-07	TRUE	4.53855e-05
BMI	DKD	rs9547153	G	A	0.3839	0.0098	0.0017	NA	8.70001e-09	795612	312650	4.17673e-05	7.52617e-06	TRUE	0.0780485
BMI	DKD	rs9571687	C	A	0.671	0.0129	0.0018	NA	2.80027e-12	795612	312650	6.45515e-05	3.6451e-06	TRUE	0.00370864
BMI	DKD	rs9615905	T	C	0.45	0.011	0.0017	NA	2.69998e-10	795612	312650	5.26216e-05	1.50864e-05	TRUE	0.110356
BMI	DKD	rs962796	T	C	0.2052	0.0148	0.0022	NA	5.90065e-12	795612	312650	5.68792e-05	5.26842e-06	TRUE	0.0129315
BMI	DKD	rs9644681	A	G	0.3471	0.0103	0.0018	NA	2e-08	795612	312650	4.11539e-05	8.90581e-06	TRUE	0.104068
BMI	DKD	rs9650755	G	A	0.2664	0.0154	0.002	NA	2.80027e-15	795612	312650	7.45159e-05	4.97684e-06	TRUE	0.00242292
BMI	DKD	rs965961	A	G	0.1027	0.0172	0.0028	NA	6.90001e-10	795612	312650	4.74264e-05	5.22107e-07	TRUE	0.00349637
BMI	DKD	rs9688431	T	C	0.93966	0.0231	0.0035	NA	2.39994e-11	795612	312650	5.47474e-05	2.87513e-08	TRUE	0.000614476
BMI	DKD	rs972283	A	G	0.4849	0.0096	0.0016	NA	5.1e-09	795612	312650	4.52463e-05	7.81632e-07	TRUE	0.00564101
BMI	DKD	rs977747	T	G	0.4051	0.0169	0.0017	NA	1.29987e-24	795612	312650	0.0001242	2.1248e-06	TRUE	4.44444e-06
BMI	DKD	rs980329	C	T	0.2484	0.0133	0.002	NA	2.49977e-11	795612	312650	5.558e-05	6.27664e-08	TRUE	0.000641721
BMI	DKD	rs9817583	A	G	0.1703	0.0137	0.0023	NA	2.5e-09	795612	312650	4.45929e-05	2.17603e-06	TRUE	0.0137071
BMI	DKD	rs9827823	T	C	0.8511	0.0193	0.0024	NA	1.20005e-15	795612	312650	8.12749e-05	1.85667e-07	TRUE	4.76155e-05
BMI	DKD	rs9845966	T	G	0.4521	0.0105	0.0017	NA	2.5e-10	795612	312650	4.79468e-05	5.51783e-06	TRUE	0.0301842
BMI	DKD	rs9848399	A	G	0.8754	0.0164	0.0026	NA	2.1e-10	795612	312650	5.00056e-05	5.73128e-07	TRUE	0.00277553
BMI	DKD	rs987237	G	A	0.1803	0.0409	0.0021	NA	9.30037e-84	795612	312650	0.000476542	1.1542e-05	TRUE	2.45426e-18
BMI	DKD	rs9904177	G	A	0.2738	0.0117	0.002	NA	2.30001e-09	795612	312650	4.30123e-05	2.41127e-06	TRUE	0.0177177
BMI	DKD	rs9951893	C	T	0.4751	0.0115	0.0017	NA	3.29989e-11	795612	312650	5.75139e-05	1.92649e-06	TRUE	0.00333134
BMI	DKD	rs995258	A	C	0.5779	0.0144	0.0017	NA	4.49987e-17	795612	312650	9.01753e-05	9.43247e-06	TRUE	0.00233493
BMI	DKD	rs9964756	G	T	0.8967	0.0164	0.0028	NA	2.90001e-09	795612	312650	4.31174e-05	1.47169e-06	TRUE	0.0112065
BMI	DKD	rs9965170	G	A	0.571	0.0097	0.0017	rs28471970	2.5e-08	795612	312650	4.09192e-05	1.42591e-05	TRUE	0.214381
BMI	DKD	rs998732	A	G	0.8422	0.0171	0.0022	NA	1.99986e-14	795612	312650	7.593e-05	6.90806e-08	TRUE	6.23293e-05
BMI	DKD	rs9989141	T	C	0.6387	0.0162	0.0017	NA	3.59998e-21	795612	312650	0.000114125	6.85137e-06	TRUE	0.000132772
BMI	DKD	rs9994654	A	C	0.8027	0.0136	0.0022	NA	3.40001e-10	795612	312650	4.80299e-05	5.24547e-06	TRUE	0.0279264
BMI	DKD	rs999889	G	A	0.7182	0.0108	0.0019	NA	1.40001e-08	795612	312650	4.0609e-05	1.48767e-06	TRUE	0.0146372

## Sheet: BF%-DKD
Exposure	Outcome	SNP	Effect allele	Other allele	Effect allele frequency	Beta	Standard Error	P	Samplesize.exposure	Samplesize.outcome	rsq.exposure	rsq.outcome	Steiger_dir	Steiger_pval
BF%	DKD	rs4788099	G	A	0.3826	0.0269	0.0047	1.21099e-08	65831	312650	0.000497365	1.49612e-06	TRUE	8.82362e-07
BF%	DKD	rs543874	G	A	0.1915	0.0315	0.0058	4.53398e-08	65831	312650	0.000447871	2.26178e-05	TRUE	0.000129847
BF%	DKD	rs6567160	C	T	0.25	0.0341	0.0053	1.333e-10	65831	312650	0.000628444	3.10784e-05	TRUE	5.44017e-06
BF%	DKD	rs6755502	C	T	0.8315	0.0392	0.0061	1.41198e-10	65831	312650	0.000626935	4.80518e-06	TRUE	9.88265e-08
BF%	DKD	rs6857	C	T	0.8391	0.048	0.0083	6.84195e-09	65831	312650	0.000507795	1.84598e-05	TRUE	2.10173e-05
BF%	DKD	rs9906944	C	T	0.6724	0.0333	0.006	2.857e-08	65831	312650	0.000467698	1.52877e-05	TRUE	3.59462e-05

## Sheet: WHR-DKD
Exposure	Outcome	SNP	Effect allele	Other allele	Effect allele frequency	Beta	Standard Error	P	Samplesize.exposure	Samplesize.outcome	rsq.exposure	rsq.outcome	Steiger_dir	Steiger_pval
WHR	DKD	rs10195252	T	C	0.5583	0.044	0.0044	1e-23	117992	312650	0.000846812	9.74657e-06	TRUE	2.8345e-14
WHR	DKD	rs1045241	C	T	0.6917	0.027	0.0049	3.50002e-08	117992	312650	0.000257264	4.29327e-10	TRUE	2.74868e-06
WHR	DKD	rs10804591	A	C	0.85	0.035	0.0054	1.2e-10	117992	312650	0.000355917	1.25346e-07	TRUE	6.00468e-08
WHR	DKD	rs11048470	T	G	0.2333	0.033	0.0049	1.9002e-11	117992	312650	0.000384259	1.00164e-05	TRUE	1.49652e-06
WHR	DKD	rs11989744	C	T	0.7417	0.035	0.0061	5.39995e-09	117992	312650	0.00027894	5.00838e-06	TRUE	2.29939e-05
WHR	DKD	rs12317176	T	C	0.6167	0.026	0.0046	3.09999e-08	117992	312650	0.000270688	1.01816e-05	TRUE	0.000103656
WHR	DKD	rs12679556	G	T	0.2083	0.03	0.0052	7.39997e-09	117992	312650	0.000282012	9.35021e-06	TRUE	5.80657e-05
WHR	DKD	rs1358980	T	C	0.45	0.049	0.0048	2.39994e-24	117992	312650	0.000882432	1.80403e-05	TRUE	9.07593e-14
WHR	DKD	rs1443512	A	C	0.2	0.037	0.0051	2.39994e-13	117992	312650	0.000445886	1.2204e-05	TRUE	2.4868e-07
WHR	DKD	rs17819328	G	T	0.45	0.032	0.0046	1.80011e-12	117992	312650	0.000409978	2.93264e-05	TRUE	1.41205e-05
WHR	DKD	rs3902751	A	G	0.225	0.032	0.0051	6.4e-10	117992	312650	0.000333557	5.99964e-06	TRUE	3.6732e-06
WHR	DKD	rs4471313	T	G	0.7232	0.03	0.0052	7.49998e-09	117992	312650	0.000282012	8.45114e-06	TRUE	4.81042e-05
WHR	DKD	rs4646404	G	A	0.625	0.03	0.0051	3.09999e-09	117992	312650	0.000293177	6.41051e-07	TRUE	1.77456e-06
WHR	DKD	rs4846565	G	A	0.6667	0.048	0.0046	3.69999e-25	117992	312650	0.000921979	8.54159e-06	TRUE	9.41112e-16
WHR	DKD	rs489693	A	C	0.4083	0.029	0.0047	1e-09	117992	312650	0.000322563	2.14488e-05	TRUE	9.55526e-05
WHR	DKD	rs863750	T	C	0.5333	0.027	0.0045	1e-09	117992	312650	0.000305018	1.39437e-05	TRUE	5.8398e-05
WHR	DKD	rs9687846	A	G	0.1917	0.034	0.0057	3.40001e-09	117992	312650	0.000301462	1.3734e-05	TRUE	6.40015e-05
WHR	DKD	rs9860730	A	G	0.7667	0.042	0.0048	3.80014e-18	117992	312650	0.000648469	3.60592e-05	TRUE	1.21808e-08

## Sheet: HC-DKD
Exposure	Outcome	SNP	Effect allele	Other allele	Effect allele frequency	Beta	Standard Error	P	Samplesize.exposure	Samplesize.outcome	rsq.exposure	rsq.outcome	Steiger_dir	Steiger_pval
HC	DKD	rs10123368	C	T	0.2	0.025	0.0043	3.29997e-09	225453	312650	0.000149908	8.23102e-06	TRUE	0.000690826
HC	DKD	rs10140922	G	T	0.625	0.03	0.0046	4.60045e-11	225453	312650	0.000188622	3.48893e-06	TRUE	1.74703e-05
HC	DKD	rs10195252	C	T	0.4417	0.023	0.0035	7.8001e-11	225453	312650	0.000191507	9.74657e-06	TRUE	0.0001049
HC	DKD	rs1046934	C	A	0.375	0.022	0.0037	8.30004e-10	225453	312650	0.000156791	1.80288e-06	TRUE	5.20564e-05
HC	DKD	rs10748128	T	G	0.3583	0.025	0.0038	4.90004e-11	225453	312650	0.000191945	2.48261e-06	TRUE	8.81543e-06
HC	DKD	rs10804591	C	A	0.15	0.037	0.0042	1.10002e-18	225453	312650	0.000344115	1.25346e-07	TRUE	4.50277e-11
HC	DKD	rs10842708	A	G	0.8167	0.022	0.0039	2.69998e-08	225453	312650	0.000141125	1.25486e-05	TRUE	0.00254739
HC	DKD	rs10950949	A	C	0.6167	0.021	0.0036	1.5e-08	225453	312650	0.000150909	7.36278e-08	TRUE	1.37307e-05
HC	DKD	rs10958476	C	T	0.1417	0.027	0.0045	1.2e-09	225453	312650	0.000159654	8.79389e-07	TRUE	2.2961e-05
HC	DKD	rs11107116	T	G	0.2	0.023	0.0042	4e-08	225453	312650	0.000132999	4.15361e-07	TRUE	8.11894e-05
HC	DKD	rs11144688	G	A	0.9083	0.035	0.0063	2.69998e-08	225453	312650	0.000136881	8.82689e-06	TRUE	0.00158139
HC	DKD	rs11205303	C	T	0.3583	0.042	0.004	6.4003e-26	225453	312650	0.000488781	3.76137e-06	TRUE	2.85613e-13
HC	DKD	rs11242	T	C	0.425	0.024	0.0035	2.60016e-12	225453	312650	0.000208518	2.44287e-06	TRUE	3.14716e-06
HC	DKD	rs11612228	T	C	0.3167	0.023	0.004	8.60003e-09	225453	312650	0.000146629	1.63208e-06	TRUE	8.83868e-05
HC	DKD	rs1173770	T	C	0.475	0.026	0.0035	1.29987e-13	225453	312650	0.00024471	2.6065e-06	TRUE	3.81716e-07
HC	DKD	rs11947381	C	T	0.4667	0.027	0.0035	1.9002e-14	225453	312650	0.000263891	4.09358e-06	TRUE	2.63756e-07
HC	DKD	rs12086130	T	C	0.1	0.038	0.006	1.7e-10	225453	312650	0.000177883	3.50999e-06	TRUE	3.33418e-05
HC	DKD	rs12092054	A	G	0.7845	0.029	0.0049	3.09999e-09	225453	312650	0.00015534	2.81993e-06	TRUE	9.48626e-05
HC	DKD	rs12130243	T	G	0.8	0.029	0.0051	1.89998e-08	225453	312650	0.000143397	1.6045e-06	TRUE	0.000106278
HC	DKD	rs12207159	T	C	0.0583	0.053	0.0084	2.99999e-10	225453	312650	0.000176549	2.67486e-06	TRUE	2.47198e-05
HC	DKD	rs12316131	C	T	0.1917	0.032	0.0042	3.29989e-14	225453	312650	0.000257417	3.3592e-07	TRUE	2.17364e-08
HC	DKD	rs1254257	C	T	0.2833	0.029	0.0048	9.09997e-10	225453	312650	0.000161879	6.8741e-06	TRUE	0.000255985
HC	DKD	rs12744534	G	A	0.1441	0.033	0.0052	3.50002e-10	225453	312650	0.000178604	8.52346e-06	TRUE	0.000156486
HC	DKD	rs12817549	T	C	0.5667	0.028	0.0035	1.10002e-15	225453	312650	0.000283795	1.60199e-07	TRUE	2.63547e-09
HC	DKD	rs12980348	G	T	0.375	0.028	0.0036	3.50026e-15	225453	312650	0.000268252	2.0873e-06	TRUE	6.46531e-08
HC	DKD	rs1351394	T	C	0.4833	0.024	0.0034	9.60064e-13	225453	312650	0.000220961	1.13204e-05	TRUE	3.146e-05
HC	DKD	rs13695	T	C	0.275	0.027	0.0044	5.99998e-10	225453	312650	0.000166993	2.63827e-07	TRUE	7.07581e-06
HC	DKD	rs1388251	A	G	0.7417	0.023	0.0039	1.79999e-09	225453	312650	0.000154244	1.03829e-05	TRUE	0.000871693
HC	DKD	rs1396514	T	C	0.4833	0.021	0.0034	3.2e-10	225453	312650	0.000169182	1.32247e-07	TRUE	4.7339e-06
HC	DKD	rs1662837	C	T	0.275	0.027	0.0037	3.59998e-13	225453	312650	0.00023614	8.00387e-07	TRUE	1.62037e-07
HC	DKD	rs16894959	C	T	0.1	0.035	0.0048	2.90001e-13	225453	312650	0.000235776	5.85825e-06	TRUE	2.84326e-06
HC	DKD	rs17194040	A	G	0.3583	0.024	0.004	6.19998e-10	225453	312650	0.000159654	4.71832e-07	TRUE	1.52702e-05
HC	DKD	rs17346473	G	A	0.2167	0.03	0.0039	2.60016e-14	225453	312650	0.00026239	6.68568e-08	TRUE	7.94591e-09
HC	DKD	rs1809889	T	C	0.2417	0.022	0.0039	2.30001e-08	225453	312650	0.000141125	5.84922e-06	TRUE	0.000616102
HC	DKD	rs1812175	G	A	0.8083	0.054	0.0046	1.20005e-31	225453	312650	0.000610878	1.95936e-06	TRUE	3.15735e-17
HC	DKD	rs181553	A	G	0.6833	0.028	0.0037	2.09991e-14	225453	312650	0.000253951	1.5857e-07	TRUE	1.86596e-08
HC	DKD	rs2034088	T	C	0.6167	0.021	0.0035	1.29999e-09	225453	312650	0.000159654	1.19123e-06	TRUE	2.93642e-05
HC	DKD	rs2247341	A	G	0.4167	0.023	0.0036	2.69998e-10	225453	312650	0.000181017	6.57048e-07	TRUE	4.73062e-06
HC	DKD	rs2326788	G	A	0.6917	0.02	0.0036	2e-08	225453	312650	0.000136881	6.85655e-07	TRUE	8.32248e-05
HC	DKD	rs2377058	G	A	0.25	0.023	0.0037	7.69999e-10	225453	312650	0.000171366	2.17836e-07	TRUE	4.89504e-06
HC	DKD	rs2597513	C	T	0.125	0.033	0.0057	8.40001e-09	225453	312650	0.000148649	4.35532e-07	TRUE	2.99235e-05
HC	DKD	rs3118914	G	T	0.8083	0.032	0.0042	1.69981e-14	225453	312650	0.000257417	1.56355e-09	TRUE	6.91245e-09
HC	DKD	rs3738814	A	G	0.6271	0.03	0.0035	1.59993e-17	225453	312650	0.000325771	1.43902e-06	TRUE	1.06716e-09
HC	DKD	rs3747579	T	C	0.7333	0.022	0.0039	1.29999e-08	225453	312650	0.000141125	1.05949e-06	TRUE	8.59343e-05
HC	DKD	rs3791679	A	G	0.725	0.04	0.0041	1.99986e-22	225453	312650	0.000422004	1.24509e-07	TRUE	2.7049e-13
HC	DKD	rs4130415	T	C	0.8083	0.037	0.0043	5.90065e-18	225453	312650	0.000328301	9.18926e-09	TRUE	6.85397e-11
HC	DKD	rs42235	T	C	0.3417	0.033	0.0038	1.59993e-18	225453	312650	0.000334398	8.03139e-07	TRUE	3.07808e-10
HC	DKD	rs4239437	C	T	0.7417	0.034	0.0043	3.69999e-15	225453	312650	0.000277235	9.3774e-07	TRUE	1.37629e-08
HC	DKD	rs4246307	G	A	0.4917	0.024	0.0043	4.20001e-08	225453	312650	0.000138157	2.98517e-06	TRUE	0.000284544
HC	DKD	rs4371882	G	A	0.1667	0.027	0.0045	3.29997e-09	225453	312650	0.000159654	1.50407e-05	TRUE	0.00152589
HC	DKD	rs4620037	A	C	0.7917	0.024	0.0043	2.39999e-08	225453	312650	0.000138157	2.27288e-06	TRUE	0.000208359
HC	DKD	rs473902	T	G	0.9417	0.057	0.0075	3.40017e-14	225453	312650	0.000256132	1.37272e-06	TRUE	7.92686e-08
HC	DKD	rs4868126	G	T	0.65	0.02	0.0036	1.5e-08	225453	312650	0.000136881	4.77481e-08	TRUE	3.24542e-05
HC	DKD	rs4973517	T	C	0.75	0.027	0.0044	9.29994e-10	225453	312650	0.000166993	6.04287e-06	TRUE	0.000152113
HC	DKD	rs561341	G	T	0.175	0.03	0.0049	1.5e-09	225453	312650	0.000166236	7.64983e-06	TRUE	0.000246705
HC	DKD	rs5742915	C	T	0.55	0.02	0.0036	1.7e-08	225453	312650	0.000136881	2.01476e-06	TRUE	0.000198528
HC	DKD	rs606452	A	C	0.1583	0.028	0.0049	9.29994e-09	225453	312650	0.000144813	2.65692e-07	TRUE	3.0589e-05
HC	DKD	rs6088638	C	T	0.1833	0.028	0.0049	6.90001e-09	225453	312650	0.000144813	4.56108e-06	TRUE	0.000340146
HC	DKD	rs6556079	G	A	0.4083	0.028	0.0045	4.49997e-10	225453	312650	0.000171698	2.77701e-07	TRUE	5.31359e-06
HC	DKD	rs6570509	G	T	0.7417	0.043	0.0039	9.3994e-29	225453	312650	0.000538916	7.70578e-10	TRUE	4.72028e-17
HC	DKD	rs6830062	T	C	0.8417	0.033	0.0048	8.99912e-12	225453	312650	0.000209605	3.51468e-06	TRUE	5.07309e-06
HC	DKD	rs6903448	C	T	0.8417	0.035	0.0047	1.9002e-13	225453	312650	0.000245913	6.51149e-08	TRUE	2.35426e-08
HC	DKD	rs7007820	A	G	0.625	0.02	0.0035	6.80002e-09	225453	312650	0.000144813	1.05537e-06	TRUE	6.78276e-05
HC	DKD	rs7008867	A	G	0.2083	0.023	0.004	4.70002e-09	225453	312650	0.000146629	2.22235e-06	TRUE	0.000121406
HC	DKD	rs714515	A	G	0.5417	0.022	0.0035	7.49998e-10	225453	312650	0.000175219	7.95254e-08	TRUE	2.74457e-06
HC	DKD	rs7187776	G	A	0.3667	0.02	0.0035	1.5e-08	225453	312650	0.000144813	1.6246e-08	TRUE	1.63652e-05
HC	DKD	rs7223966	A	G	0.325	0.028	0.0038	1.59993e-13	225453	312650	0.000240764	6.42797e-06	TRUE	2.61797e-06
HC	DKD	rs724016	G	A	0.4833	0.048	0.0035	8.00018e-43	225453	312650	0.000833551	3.92806e-06	TRUE	2.14015e-22
HC	DKD	rs7274811	G	T	0.8	0.024	0.004	1.29999e-09	225453	312650	0.000159654	1.81086e-06	TRUE	4.38266e-05
HC	DKD	rs7759938	C	T	0.3583	0.025	0.0037	5.19996e-12	225453	312650	0.000202459	1.73492e-07	TRUE	5.75107e-07
HC	DKD	rs798489	C	T	0.725	0.035	0.0039	5.40008e-19	225453	312650	0.000357108	1.02228e-07	TRUE	1.76131e-11
HC	DKD	rs849141	A	G	0.2917	0.032	0.0038	1.69981e-16	225453	312650	0.000314445	9.09192e-07	TRUE	1.25164e-09
HC	DKD	rs891088	G	A	0.275	0.025	0.0039	1.79999e-10	225453	312650	0.00018223	4.53637e-07	TRUE	3.44578e-06
HC	DKD	rs912057	A	G	0.3833	0.028	0.0036	3.69999e-15	225453	312650	0.000268252	5.71502e-06	TRUE	4.12504e-07
HC	DKD	rs9388766	T	C	0.3333	0.026	0.0037	1.59993e-12	225453	312650	0.000218976	6.52088e-06	TRUE	9.33996e-06
HC	DKD	rs9993613	T	G	0.5083	0.027	0.0045	6.80002e-10	225453	312650	0.000159654	4.03282e-06	TRUE	0.000119797

## Sheet: WC-DKD
Exposure	Outcome	SNP	Effect allele	Other allele	Effect allele frequency	Beta	Standard Error	P	Samplesize.exposure	Samplesize.outcome	rsq.exposure	rsq.outcome	Steiger_dir	Steiger_pval
WC	DKD	rs10041657	A	G	0.2167	0.025	0.0038	9.09913e-11	245716	312650	0.000176119	7.02481e-07	TRUE	3.98966e-06
WC	DKD	rs10516107	A	G	0.2917	0.023	0.0035	1e-10	245716	312650	0.000175717	3.31076e-07	TRUE	2.55421e-06
WC	DKD	rs10748826	T	C	0.5776	0.022	0.0035	2.5e-10	245716	312650	0.000160772	7.40906e-07	TRUE	1.16452e-05
WC	DKD	rs10784502	C	T	0.4833	0.018	0.0033	3.29997e-08	245716	312650	0.000121069	9.36596e-06	TRUE	0.0032158
WC	DKD	rs1108472	T	C	0.3583	0.019	0.0033	1.2e-08	245716	312650	0.000134893	2.42127e-06	TRUE	0.000190678
WC	DKD	rs11144688	G	A	0.9083	0.034	0.0059	4.49997e-09	245716	312650	0.000135134	8.82689e-06	TRUE	0.0013271
WC	DKD	rs11205277	G	A	0.3898	0.026	0.0036	2.60016e-13	245716	312650	0.000212236	3.60601e-06	TRUE	2.6048e-06
WC	DKD	rs1144	C	T	0.275	0.019	0.0035	3.09999e-08	245716	312650	0.000119919	2.24483e-07	TRUE	0.000101778
WC	DKD	rs12127195	A	G	0.325	0.02	0.0035	1.5e-08	245716	312650	0.000132873	4.97524e-07	TRUE	5.96458e-05
WC	DKD	rs12317176	T	C	0.6167	0.021	0.0034	3.89996e-10	245716	312650	0.000155233	1.01816e-05	TRUE	0.000585824
WC	DKD	rs12330322	C	T	0.775	0.022	0.0039	1e-08	245716	312650	0.000129488	3.39052e-06	TRUE	0.000403127
WC	DKD	rs12493901	G	A	0.5417	0.02	0.0033	9.20005e-10	245716	312650	0.000149464	6.5452e-06	TRUE	0.000335773
WC	DKD	rs12608504	A	G	0.3417	0.02	0.0034	2.80001e-09	245716	312650	0.000140803	2.17641e-07	TRUE	2.35201e-05
WC	DKD	rs12656497	T	C	0.4833	0.022	0.0033	6.59933e-11	245716	312650	0.000180846	2.02089e-06	TRUE	8.1524e-06
WC	DKD	rs12679556	G	T	0.2083	0.025	0.0037	9.70063e-12	245716	312650	0.000185766	9.35021e-06	TRUE	8.79519e-05
WC	DKD	rs12991495	T	C	0.675	0.026	0.0037	5.79963e-13	245716	312650	0.000200921	2.61488e-06	TRUE	3.1889e-06
WC	DKD	rs13083798	A	G	0.5417	0.02	0.0033	1.5e-09	245716	312650	0.000149464	6.6434e-06	TRUE	0.000345017
WC	DKD	rs1344674	G	A	0.4833	0.024	0.0032	7.50067e-14	245716	312650	0.000228872	3.16655e-06	TRUE	7.34928e-07
WC	DKD	rs1482852	A	G	0.6	0.026	0.0034	3.69999e-14	245716	312650	0.000237934	4.60823e-08	TRUE	1.6774e-08
WC	DKD	rs16957304	A	G	0.95	0.059	0.011	2.5e-08	245716	312650	0.000117068	5.85006e-06	TRUE	0.00183124
WC	DKD	rs1776897	G	T	0.075	0.058	0.0061	1.29987e-21	245716	312650	0.000367796	1.47254e-07	TRUE	3.12241e-12
WC	DKD	rs1863913	T	C	0.6417	0.024	0.0035	2.99985e-12	245716	312650	0.000191326	2.65372e-06	TRUE	5.99078e-06
WC	DKD	rs1879529	G	T	0.7667	0.023	0.0037	7.00003e-10	245716	312650	0.000157237	3.98464e-08	TRUE	4.70882e-06
WC	DKD	rs1884897	A	G	0.375	0.031	0.0034	9.49948e-20	245716	312650	0.000338212	6.16198e-06	TRUE	3.60236e-09
WC	DKD	rs2052670	G	A	0.4083	0.02	0.0034	8.19993e-09	245716	312650	0.000140803	2.18031e-06	TRUE	0.000116254
WC	DKD	rs2079795	T	C	0.3	0.025	0.0035	2.70023e-13	245716	312650	0.000207598	2.5394e-09	TRUE	1.00376e-07
WC	DKD	rs2124969	C	T	0.4083	0.02	0.0034	1.2e-09	245716	312650	0.000140803	1.84015e-08	TRUE	1.35347e-05
WC	DKD	rs2214442	G	A	0.4417	0.026	0.0045	3.89996e-09	245716	312650	0.000135842	8.73606e-06	TRUE	0.0012509
WC	DKD	rs2274432	A	G	0.3729	0.024	0.0035	2.39994e-12	245716	312650	0.000191326	1.43334e-06	TRUE	2.77401e-06
WC	DKD	rs2294239	A	G	0.55	0.019	0.0034	2e-08	245716	312650	0.000127076	6.6101e-06	TRUE	0.00124714
WC	DKD	rs2745353	T	C	0.55	0.029	0.0032	5.10035e-20	245716	312650	0.000334134	9.5778e-07	TRUE	1.38096e-10
WC	DKD	rs3764419	C	A	0.625	0.02	0.0034	5.49997e-09	245716	312650	0.000140803	2.73355e-07	TRUE	2.58025e-05
WC	DKD	rs3791679	A	G	0.725	0.036	0.0038	3.90032e-21	245716	312650	0.000365132	1.24509e-07	TRUE	3.45788e-12
WC	DKD	rs4246302	G	A	0.3333	0.021	0.0036	3.89996e-09	245716	312650	0.000138466	3.36567e-06	TRUE	0.000229217
WC	DKD	rs4369779	C	T	0.7417	0.041	0.004	1.39991e-24	245716	312650	0.000427398	9.34277e-07	TRUE	2.6539e-13
WC	DKD	rs4542783	T	C	0.6121	0.022	0.0039	2.19999e-08	245716	312650	0.000129488	4.69623e-06	TRUE	0.000632681
WC	DKD	rs4567683	A	G	0.2833	0.023	0.0037	1.29999e-09	245716	312650	0.000157237	3.60079e-06	TRUE	7.89563e-05
WC	DKD	rs459193	A	G	0.2167	0.023	0.0036	1.5e-10	245716	312650	0.000166092	1.2779e-09	TRUE	1.86674e-06
WC	DKD	rs473902	T	G	0.9417	0.049	0.007	1.29987e-12	245716	312650	0.000199379	1.37272e-06	TRUE	1.56103e-06
WC	DKD	rs4886782	G	A	0.7333	0.024	0.0035	4.19952e-12	245716	312650	0.000191326	1.64337e-06	TRUE	3.23264e-06
WC	DKD	rs606452	A	C	0.1583	0.026	0.0046	8.79995e-09	245716	312650	0.00013	2.65692e-07	TRUE	5.38694e-05
WC	DKD	rs6556301	T	G	0.375	0.026	0.0039	1.39991e-11	245716	312650	0.000180846	1.63653e-06	TRUE	6.36376e-06
WC	DKD	rs6715793	T	C	0.45	0.019	0.0033	2.99999e-09	245716	312650	0.000134893	9.31297e-06	TRUE	0.00149179
WC	DKD	rs6900530	C	T	0.9583	0.055	0.0091	1.6e-09	245716	312650	0.000148644	1.10307e-06	TRUE	3.58152e-05
WC	DKD	rs7166081	A	G	0.8083	0.024	0.0038	3.79997e-10	245716	312650	0.000162314	4.03481e-06	TRUE	6.86732e-05
WC	DKD	rs7536458	T	G	0.65	0.03	0.0037	7.89951e-16	245716	312650	0.000267481	6.58006e-07	TRUE	8.1151e-09
WC	DKD	rs754133	A	G	0.3333	0.029	0.0035	4.00037e-17	245716	312650	0.000279324	3.26939e-08	TRUE	8.63739e-10
WC	DKD	rs7684221	G	A	0.8083	0.025	0.0045	2.1e-08	245716	312650	0.000125594	3.52758e-06	TRUE	0.000539358
WC	DKD	rs7689420	C	T	0.8083	0.029	0.0044	1.39991e-11	245716	312650	0.00017676	2.20608e-06	TRUE	1.18229e-05
WC	DKD	rs7727544	T	C	0.5917	0.02	0.0033	2.30001e-09	245716	312650	0.000149464	1.24565e-06	TRUE	3.77253e-05
WC	DKD	rs7759938	C	T	0.3583	0.028	0.0035	1.20005e-15	245716	312650	0.000260398	1.73492e-07	TRUE	5.49147e-09
WC	DKD	rs7801581	T	C	0.2583	0.026	0.004	1.40001e-10	245716	312650	0.000171918	1.07899e-06	TRUE	7.519e-06
WC	DKD	rs780159	G	A	0.525	0.019	0.0034	1.6e-08	245716	312650	0.000127076	6.2366e-06	TRUE	0.00113309
WC	DKD	rs798502	A	C	0.725	0.024	0.0036	2.90001e-11	245716	312650	0.000180846	4.02961e-06	TRUE	2.19716e-05
WC	DKD	rs822531	T	C	0.7333	0.024	0.0044	2.59998e-08	245716	312650	0.000121069	6.49097e-06	TRUE	0.00170993
WC	DKD	rs849140	T	C	0.4	0.028	0.0033	5.70033e-17	245716	312650	0.000292908	1.28573e-06	TRUE	3.06247e-09
WC	DKD	rs9435732	C	T	0.825	0.031	0.0037	7.59976e-17	245716	312650	0.000285605	4.49936e-06	TRUE	4.19703e-08
WC	DKD	rs991967	C	A	0.1897	0.026	0.0035	2.90001e-13	245716	312650	0.000224535	2.97165e-06	TRUE	8.69471e-07

## Sheet: Cigarettes-DKD
Exposure	Outcome	SNP	Effect allele	Other allele	Effect allele frequency	Beta	Standard Error	P	Samplesize.exposure	Samplesize.outcome	rsq.exposure	rsq.outcome	Steiger_dir	Steiger_pval
Cigarettes smoked per day	DKD	rs111240159	T	C	0.0109	0.139192	0.0241571	8.13992e-09	262746	312650	0.000126343	7.95847e-08	TRUE	3.46346e-05
Cigarettes smoked per day	DKD	rs11671669	G	A	0.9659	0.148958	0.0152748	1.82012e-22	262746	312650	0.000361815	5.39159e-07	TRUE	4.82792e-12
Cigarettes smoked per day	DKD	rs11725618	C	T	0.287	0.036064	0.00615782	4.67003e-09	262746	312650	0.000130528	7.98251e-07	TRUE	6.90831e-05
Cigarettes smoked per day	DKD	rs13141210	C	T	0.52	0.0306543	0.00551458	2.77e-08	262746	312650	0.000117591	8.13293e-06	TRUE	0.0025284
Cigarettes smoked per day	DKD	rs1579233	A	G	0.429	0.0318201	0.00556452	1.06999e-08	262746	312650	0.00012444	1.03469e-05	TRUE	0.00270223
Cigarettes smoked per day	DKD	rs2084533	T	C	0.319	0.0336406	0.00590094	1.22e-08	262746	312650	0.00012368	2.35763e-06	TRUE	0.000292269
Cigarettes smoked per day	DKD	rs215600	G	A	0.36	0.0492503	0.0057525	1.10002e-17	262746	312650	0.000278901	2.77572e-06	TRUE	1.33762e-08
Cigarettes smoked per day	DKD	rs2273500	C	T	0.159	0.0680938	0.00779553	2.47002e-18	262746	312650	0.000290312	4.52529e-06	TRUE	1.75319e-08
Cigarettes smoked per day	DKD	rs2424888	A	G	0.405	0.0334848	0.00563586	2.76001e-09	262746	312650	0.000134333	9.49541e-06	TRUE	0.00130367
Cigarettes smoked per day	DKD	rs3025383	T	C	0.82	0.0578394	0.00704521	2.22024e-16	262746	312650	0.000256458	4.44934e-07	TRUE	6.6563e-09
Cigarettes smoked per day	DKD	rs4785587	G	A	0.489	0.0336223	0.00553496	1.26999e-09	262746	312650	0.000140421	4.17987e-06	TRUE	0.000211278
Cigarettes smoked per day	DKD	rs56113850	C	T	0.568	0.107205	0.00560367	1.10002e-81	262746	312650	0.00139107	5.41919e-06	TRUE	6.78349e-40
Cigarettes smoked per day	DKD	rs56116178	G	A	0.0848	0.0704391	0.00905599	7.22936e-15	262746	312650	0.000230209	1.72024e-06	TRUE	1.62545e-07
Cigarettes smoked per day	DKD	rs57708073	A	G	0.725	0.0513417	0.00638784	9.36052e-16	262746	312650	0.000245806	5.00165e-06	TRUE	3.78699e-07
Cigarettes smoked per day	DKD	rs58379124	C	T	0.748	0.0669394	0.00650172	8.99912e-25	262746	312650	0.000403273	1.67014e-06	TRUE	1.24365e-12
Cigarettes smoked per day	DKD	rs632811	A	G	0.649	0.0367137	0.00641049	1.03001e-08	262746	312650	0.000124821	6.40499e-07	TRUE	8.88551e-05
Cigarettes smoked per day	DKD	rs73229090	A	C	0.113	0.0554895	0.00876271	2.44e-10	262746	312650	0.000152597	4.20134e-07	TRUE	9.7417e-06
Cigarettes smoked per day	DKD	rs7431710	G	A	0.356	0.0349579	0.0058102	1.81999e-09	262746	312650	0.000137758	5.8935e-06	TRUE	0.000435332
Cigarettes smoked per day	DKD	rs75494138	T	C	0.0618	0.0598763	0.0105682	1.45001e-08	262746	312650	0.000122158	3.42204e-07	TRUE	7.64532e-05
Cigarettes smoked per day	DKD	rs790564	A	C	0.281	0.0408927	0.00619302	3.97009e-11	262746	312650	0.000165914	1.67399e-06	TRUE	1.19606e-05
Cigarettes smoked per day	DKD	rs7928017	C	A	0.587	0.0329314	0.00555848	3.14e-09	262746	312650	0.000133573	8.23361e-07	TRUE	5.71663e-05
Cigarettes smoked per day	DKD	rs79409323	T	C	0.9789	0.118594	0.0165579	8.10028e-13	262746	312650	0.000195208	4.0282e-06	TRUE	6.15188e-06
Cigarettes smoked per day	DKD	rs7951365	C	T	0.306	0.0389511	0.00596781	6.62979e-11	262746	312650	0.000162109	4.75218e-07	TRUE	5.35031e-06
Cigarettes smoked per day	DKD	rs8034191	C	T	0.328	0.182567	0.00588925	1e-200	262746	312650	0.00364423	4.76512e-07	TRUE	7.39548e-113
Cigarettes smoked per day	DKD	rs806798	T	C	0.457	0.0308507	0.00553204	2.47999e-08	262746	312650	0.000118352	6.75237e-06	TRUE	0.00175483

## Sheet: Pack years-DKD
Exposure	Outcome	SNP	Effect allele	Other allele	Effect allele frequency	Beta	Standard Error	P	Samplesize.exposure	Samplesize.outcome	rsq.exposure	rsq.outcome	Steiger_dir	Steiger_pval
Pack years of smoking	DKD	rs10226228	G	A	0.374432	0.02661	0.00360341	1.50003e-13	142387	312650	0.000382853	3.32975e-06	TRUE	2.85573e-08
Pack years of smoking	DKD	rs2026174	T	C	0.50966	0.0227741	0.00347892	5.90065e-11	142387	312650	0.000300884	2.42323e-07	TRUE	1.3492e-07
Pack years of smoking	DKD	rs2316205	C	T	0.493886	0.02611	0.00348911	7.19946e-14	142387	312650	0.000393142	3.2438e-06	TRUE	1.70844e-08
Pack years of smoking	DKD	rs3025360	A	G	0.118495	0.0468273	0.00539032	3.69999e-18	142387	312650	0.000529755	3.66273e-06	TRUE	4.06449e-11
Pack years of smoking	DKD	rs45497800	T	C	0.08757	0.0428018	0.00623775	6.79986e-12	142387	312650	0.000330568	2.91247e-06	TRUE	2.55489e-07
Pack years of smoking	DKD	rs4900590	T	C	0.327769	0.0221113	0.00370877	2.5e-09	142387	312650	0.000249572	1.05867e-06	TRUE	3.84072e-06
Pack years of smoking	DKD	rs62012628	C	T	0.716151	0.0215029	0.00388744	3.2e-08	142387	312650	0.000214837	8.35331e-06	TRUE	0.000232478
Pack years of smoking	DKD	rs6987704	C	T	0.795734	0.0261125	0.00431478	1.40001e-09	142387	312650	0.00025716	2.08859e-06	TRUE	5.01427e-06
Pack years of smoking	DKD	rs7933830	T	C	0.316784	0.0211515	0.00376518	1.89998e-08	142387	312650	0.00022159	4.5573e-07	TRUE	8.7815e-06
Pack years of smoking	DKD	rs8042849	C	T	0.348927	0.0684278	0.00365024	2.09991e-78	142387	312650	0.002462	5.29383e-08	TRUE	6.41916e-54

## Sheet: Maternal smoking-DKD
Exposure	Outcome	SNP	Effect allele	Other allele	Effect allele frequency	Beta	Standard Error	P	Samplesize.exposure	Samplesize.outcome	rsq.exposure	rsq.outcome	Steiger_dir	Steiger_pval
Maternal smoking around birth	DKD	rs12405972	G	T	0.652536	0.00762172	0.00126635	1.76084e-09	289727	312650	0.000125014	3.451e-07	TRUE	3.98842e-05
Maternal smoking around birth	DKD	rs12923476	G	A	0.744737	0.00753525	0.00138167	4.9364e-08	289727	312650	0.000102649	2.69556e-06	TRUE	0.000993653
Maternal smoking around birth	DKD	rs2183947	G	A	0.775671	0.00858868	0.00144412	2.72829e-09	289727	312650	0.00012207	8.89231e-07	TRUE	8.89505e-05
Maternal smoking around birth	DKD	rs2273500	C	T	0.144699	0.0123074	0.00171613	7.42848e-13	289727	312650	0.000177488	4.52529e-06	TRUE	1.41452e-05
Maternal smoking around birth	DKD	rs576982	C	T	0.772483	0.0100977	0.0014396	2.31686e-12	289727	312650	0.000169786	7.62028e-06	TRUE	6.81404e-05

## Sheet: Smoking initiation-DKD
Exposure	Outcome	SNP	Effect allele	Other allele	Effect allele frequency	Beta	Standard Error	Proxy SNP	P	Samplesize.exposure	Samplesize.outcome	rsq.exposure	rsq.outcome	Steiger_dir	Steiger_pval
Smoking initiation	DKD	rs1004787	A	G	0.581	0.0299231	0.0035714	NA	5.26987e-17	632802	312650	0.000110923	3.04836e-06	TRUE	5.83629e-05
Smoking initiation	DKD	rs10233018	G	A	0.503	0.027069	0.00355741	NA	2.74979e-14	632802	312650	9.14893e-05	4.64869e-06	TRUE	0.000700642
Smoking initiation	DKD	rs10279261	G	A	0.381	0.0214194	0.00366263	NA	5e-09	632802	312650	5.40429e-05	8.20428e-07	TRUE	0.00319225
Smoking initiation	DKD	rs10490159	T	C	0.388	0.0216492	0.00363352	NA	2.59e-09	632802	312650	5.60968e-05	2.5601e-07	TRUE	0.00139933
Smoking initiation	DKD	rs10498846	T	C	0.473	0.0206103	0.00355561	NA	6.62003e-09	632802	312650	5.30947e-05	1.05687e-07	TRUE	0.0014496
Smoking initiation	DKD	rs1050847	C	T	0.495	0.0216231	0.00358893	NA	1.67001e-09	632802	312650	5.73607e-05	9.94756e-07	TRUE	0.00262639
Smoking initiation	DKD	rs10905461	T	C	0.282	0.0239554	0.00414505	NA	7.35005e-09	632802	312650	5.27786e-05	5.29924e-07	TRUE	0.00278646
Smoking initiation	DKD	rs10945141	A	G	0.262	0.0222363	0.00405302	NA	4.18004e-08	632802	312650	4.75642e-05	4.24644e-06	TRUE	0.0269484
Smoking initiation	DKD	rs11057005	A	G	0.57	0.0209298	0.00357892	NA	4.84998e-09	632802	312650	5.40426e-05	1.23926e-06	TRUE	0.00432151
Smoking initiation	DKD	rs11135030	T	C	0.309	0.0226894	0.00386851	NA	4.41001e-09	632802	312650	5.43586e-05	1.74976e-08	TRUE	0.000925532
Smoking initiation	DKD	rs1154693	G	A	0.856	0.0326217	0.00491232	NA	3.12033e-11	632802	312650	6.96856e-05	4.8858e-06	TRUE	0.00499073
Smoking initiation	DKD	rs11658881	G	A	0.418	0.0201357	0.00361066	NA	2.43002e-08	632802	312650	4.91442e-05	3.80269e-06	TRUE	0.0206212
Smoking initiation	DKD	rs11712680	A	C	0.826	0.0270476	0.00457843	NA	3.51002e-09	632802	312650	5.51485e-05	6.14031e-06	TRUE	0.0235974
Smoking initiation	DKD	rs117143374	C	T	0.12	0.0292897	0.00526909	NA	2.76001e-08	632802	312650	4.88282e-05	1.03588e-06	TRUE	0.00631448
Smoking initiation	DKD	rs117695734	A	G	0.9661	0.0551773	0.00881287	NA	3.83999e-10	632802	312650	6.19431e-05	6.99525e-06	TRUE	0.0168262
Smoking initiation	DKD	rs11872397	G	A	0.748	0.0247725	0.00409477	NA	1.43001e-09	632802	312650	5.78348e-05	1.34263e-06	TRUE	0.00318942
Smoking initiation	DKD	rs11873164	C	T	0.865	0.0281425	0.00495178	NA	1.31e-08	632802	312650	5.10404e-05	3.09859e-06	TRUE	0.0137802
Smoking initiation	DKD	rs12025237	A	C	0.876	0.0329992	0.00533915	NA	6.52004e-10	632802	312650	6.03629e-05	2.63339e-07	TRUE	0.00090211
Smoking initiation	DKD	rs12042107	T	C	0.473	0.0222834	0.0035682	NA	4.21998e-10	632802	312650	6.1627e-05	3.82912e-06	TRUE	0.00701713
Smoking initiation	DKD	rs12186738	G	T	0.846	0.0332644	0.00502051	NA	3.41979e-11	632802	312650	6.93693e-05	8.5719e-07	TRUE	0.000707738
Smoking initiation	DKD	rs12333760	T	C	0.796	0.0290467	0.00480127	NA	1.43999e-09	632802	312650	5.78349e-05	2.25578e-06	TRUE	0.00524044
Smoking initiation	DKD	rs12441907	C	A	0.814	0.0292051	0.00452262	NA	1.06001e-10	632802	312650	6.58934e-05	2.09414e-06	TRUE	0.00227759
Smoking initiation	DKD	rs12474587	T	G	0.404	0.0276329	0.00358234	NA	1.24997e-14	632802	312650	9.40182e-05	2.07779e-06	TRUE	0.000159175
Smoking initiation	DKD	rs12545053	G	A	0.397	0.0202808	0.00363668	NA	2.43002e-08	632802	312650	4.91442e-05	4.01543e-07	TRUE	0.0035339
Smoking initiation	DKD	rs12632110	A	G	0.353	0.0233768	0.00375292	NA	4.78002e-10	632802	312650	6.1311e-05	7.01177e-06	TRUE	0.0177574
Smoking initiation	DKD	rs12662631	T	C	0.299	0.0209986	0.00383381	NA	4.26e-08	632802	312650	4.74059e-05	6.48656e-06	TRUE	0.0471886
Smoking initiation	DKD	rs13030994	A	G	0.485	0.0360925	0.0035563	NA	3.56041e-24	632802	312650	0.000162742	1.58584e-06	TRUE	1.44106e-07
Smoking initiation	DKD	rs13136052	G	T	0.593	0.0198097	0.00358697	NA	3.34996e-08	632802	312650	4.81962e-05	3.35438e-06	TRUE	0.0193873
Smoking initiation	DKD	rs13261666	G	T	0.478	0.0268946	0.00355604	NA	3.90032e-14	632802	312650	9.03839e-05	1.10344e-05	TRUE	0.00466137
Smoking initiation	DKD	rs134529	T	C	0.651	0.019984	0.00366078	NA	4.84998e-08	632802	312650	4.70902e-05	1.77511e-07	TRUE	0.00321465
Smoking initiation	DKD	rs1385108	T	C	0.239	0.0246617	0.00415673	NA	2.99999e-09	632802	312650	5.56227e-05	2.71213e-07	TRUE	0.00150609
Smoking initiation	DKD	rs1435741	A	G	0.425	0.0294151	0.00359095	NA	2.63998e-16	632802	312650	0.000106025	2.11864e-07	TRUE	6.79901e-06
Smoking initiation	DKD	rs1445649	C	T	0.525	0.0239932	0.00356484	NA	1.67996e-11	632802	312650	7.15812e-05	8.40259e-06	TRUE	0.0109484
Smoking initiation	DKD	rs17234745	T	C	0.847	0.028562	0.0050491	NA	1.52999e-08	632802	312650	5.05663e-05	1.81345e-08	TRUE	0.00141603
Smoking initiation	DKD	rs17534089	A	G	0.876	0.0322634	0.00518627	NA	5.01003e-10	632802	312650	6.11529e-05	1.82984e-06	TRUE	0.00309107
Smoking initiation	DKD	rs1869243	C	T	0.481	0.0197411	0.00356289	NA	2.97002e-08	632802	312650	4.85121e-05	7.21564e-07	TRUE	0.00514795
Smoking initiation	DKD	rs1899896	T	C	0.286	0.0264481	0.00388691	NA	1.03992e-11	632802	312650	7.31614e-05	7.20583e-06	TRUE	0.00725542
Smoking initiation	DKD	rs1971318	T	C	0.141	0.0285074	0.00492533	NA	7.05992e-09	632802	312650	5.29365e-05	1.07299e-07	TRUE	0.00148044
Smoking initiation	DKD	rs2046850	C	T	0.813	0.0248139	0.00447842	NA	3.02998e-08	632802	312650	4.85124e-05	8.1483e-07	TRUE	0.00554933
Smoking initiation	DKD	rs2276825	C	T	0.252	0.0232182	0.00415673	NA	2.38002e-08	632802	312650	4.93021e-05	1.7895e-06	TRUE	0.0093195
Smoking initiation	DKD	rs2344508	G	A	0.454	0.021972	0.00358324	NA	8.82003e-10	632802	312650	5.94149e-05	2.95914e-08	TRUE	0.000565937
Smoking initiation	DKD	rs2378662	A	G	0.556	0.0209482	0.00356645	NA	4.15997e-09	632802	312650	5.45169e-05	1.09058e-05	TRUE	0.0619054
Smoking initiation	DKD	rs240963	T	C	0.164	0.0410444	0.00483712	NA	2.16023e-17	632802	312650	0.000113768	1.65512e-06	TRUE	1.77954e-05
Smoking initiation	DKD	rs2631024	A	G	0.263	0.0229645	0.00402823	NA	1.17999e-08	632802	312650	5.13567e-05	1.19056e-05	TRUE	0.0891525
Smoking initiation	DKD	rs266047	G	A	0.471	0.0305098	0.00373855	NA	3.3597e-16	632802	312650	0.000105235	2.89065e-07	TRUE	8.71153e-06
Smoking initiation	DKD	rs2678897	A	G	0.625	0.0200873	0.00364321	NA	3.51002e-08	632802	312650	4.80383e-05	2.9639e-06	TRUE	0.0171692
Smoking initiation	DKD	rs3001723	A	G	0.321	0.0335118	0.0038983	NA	8.12082e-18	632802	312650	0.000116769	1.09862e-06	TRUE	8.04857e-06
Smoking initiation	DKD	rs35702515	T	G	0.162	0.0252442	0.00423093	NA	2.43002e-09	632802	312650	5.62549e-05	1.67173e-06	TRUE	0.0045168
Smoking initiation	DKD	rs359240	A	G	0.615	0.0202957	0.00363352	rs359243	2.37001e-08	632802	312650	4.93021e-05	2.04357e-06	TRUE	0.0105244
Smoking initiation	DKD	rs3800227	G	A	0.701	0.0228121	0.00405809	NA	1.93001e-08	632802	312650	4.99343e-05	6.54257e-06	TRUE	0.0391611
Smoking initiation	DKD	rs3801289	A	C	0.649	0.0220618	0.00373982	NA	3.73999e-09	632802	312650	5.49908e-05	1.77546e-08	TRUE	0.000864258
Smoking initiation	DKD	rs3904512	G	A	0.571	0.0211589	0.0035765	NA	3.22998e-09	632802	312650	5.53069e-05	3.2681e-08	TRUE	0.000902298
Smoking initiation	DKD	rs4044321	A	G	0.358	0.0278417	0.00371058	NA	6.07995e-14	632802	312650	8.89616e-05	6.98902e-06	TRUE	0.00190018
Smoking initiation	DKD	rs4236259	T	G	0.501	0.0247689	0.00355661	NA	3.34965e-12	632802	312650	7.66375e-05	6.9878e-06	TRUE	0.00518212
Smoking initiation	DKD	rs4352629	C	T	0.508	0.0275284	0.00356881	NA	1.22011e-14	632802	312650	9.40173e-05	6.0991e-07	TRUE	4.53433e-05
Smoking initiation	DKD	rs4523689	A	G	0.592	0.0206091	0.00364321	NA	1.54999e-08	632802	312650	5.05663e-05	4.75068e-06	TRUE	0.0240764
Smoking initiation	DKD	rs4543592	C	T	0.468	0.0219314	0.00356244	NA	7.46002e-10	632802	312650	5.98887e-05	3.65843e-06	TRUE	0.00769433
Smoking initiation	DKD	rs4549681	A	G	0.475	0.0236966	0.00373743	NA	2.29002e-10	632802	312650	6.35231e-05	3.59194e-06	TRUE	0.00545223
Smoking initiation	DKD	rs4674993	A	G	0.793	0.0252122	0.00443619	NA	1.31999e-08	632802	312650	5.10402e-05	2.59764e-06	TRUE	0.0113771
Smoking initiation	DKD	rs4781977	T	C	0.795	0.0238668	0.00436473	NA	4.54004e-08	632802	312650	4.72483e-05	2.35614e-06	TRUE	0.0145957
Smoking initiation	DKD	rs4785836	T	C	0.602	0.0204704	0.00365894	NA	2.26001e-08	632802	312650	4.946e-05	7.96884e-06	TRUE	0.0541238
Smoking initiation	DKD	rs6265	C	T	0.797	0.0317863	0.00457843	NA	3.76964e-12	632802	312650	7.61636e-05	5.54299e-06	TRUE	0.00355311
Smoking initiation	DKD	rs6433897	C	T	0.754	0.0224483	0.00405809	NA	3.16002e-08	632802	312650	4.83544e-05	1.3201e-07	TRUE	0.00257134
Smoking initiation	DKD	rs66680800	G	T	0.603	0.0202716	0.00365268	NA	2.83002e-08	632802	312650	4.86704e-05	1.26504e-05	TRUE	0.117731
Smoking initiation	DKD	rs6669839	T	C	0.204	0.0260041	0.0043955	NA	3.36001e-09	632802	312650	5.53066e-05	3.36538e-06	TRUE	0.010382
Smoking initiation	DKD	rs6728726	C	T	0.829	0.0354486	0.00473279	NA	6.72977e-14	632802	312650	8.86459e-05	5.36881e-06	TRUE	0.00116567
Smoking initiation	DKD	rs6893752	A	G	0.234	0.0240995	0.00407356	NA	3.24997e-09	632802	312650	5.53066e-05	4.06369e-06	TRUE	0.0131427
Smoking initiation	DKD	rs6948707	G	T	0.42	0.0224656	0.00360199	rs12534763	4.49997e-10	632802	312650	6.14692e-05	5.32483e-07	TRUE	0.00114288
Smoking initiation	DKD	rs7024924	C	T	0.188	0.0257703	0.00468939	NA	3.96004e-08	632802	312650	4.7722e-05	1.00332e-05	TRUE	0.087049
Smoking initiation	DKD	rs7197072	C	T	0.762	0.0247672	0.0041686	NA	2.77e-09	632802	312650	5.57805e-05	1.42993e-06	TRUE	0.00411042
Smoking initiation	DKD	rs7224742	C	T	0.405	0.0207099	0.00365532	NA	1.43001e-08	632802	312650	5.07244e-05	6.37953e-07	TRUE	0.00381977
Smoking initiation	DKD	rs7322872	C	T	0.218	0.0255713	0.00433474	NA	3.57998e-09	632802	312650	5.49907e-05	2.76367e-06	TRUE	0.00849277
Smoking initiation	DKD	rs7555507	C	T	0.504	0.0241444	0.00355604	NA	1.13999e-11	632802	312650	7.28453e-05	7.24978e-06	TRUE	0.00752464
Smoking initiation	DKD	rs76214862	A	C	0.798	0.0249903	0.00454745	NA	3.98997e-08	632802	312650	4.77221e-05	2.48249e-07	TRUE	0.00336533
Smoking initiation	DKD	rs76608582	C	A	0.9611	0.0495575	0.00825958	NA	1.93999e-09	632802	312650	5.68868e-05	3.017e-06	TRUE	0.00791381
Smoking initiation	DKD	rs7901883	G	A	0.754	0.0245289	0.00425066	NA	7.97995e-09	632802	312650	5.26204e-05	7.34866e-06	TRUE	0.0376808
Smoking initiation	DKD	rs7929518	G	A	0.765	0.0242377	0.00428466	NA	1.55998e-08	632802	312650	5.05664e-05	1.01602e-07	TRUE	0.00188896
Smoking initiation	DKD	rs7938812	G	T	0.424	0.0437914	0.00363668	NA	2.71019e-33	632802	312650	0.000229088	2.89622e-06	TRUE	7.95632e-10
Smoking initiation	DKD	rs7969559	A	G	0.312	0.0243756	0.00395946	NA	7.31004e-10	632802	312650	5.98889e-05	2.50491e-06	TRUE	0.00486006
Smoking initiation	DKD	rs8039513	G	A	0.204	0.0263853	0.00453171	NA	5.68002e-09	632802	312650	5.35686e-05	4.36001e-06	TRUE	0.0167129
Smoking initiation	DKD	rs846799	A	G	0.505	0.0209452	0.00355565	NA	3.86999e-09	632802	312650	5.48328e-05	6.78003e-07	TRUE	0.00260595
Smoking initiation	DKD	rs9401770	A	G	0.273	0.0277307	0.003986	NA	3.46976e-12	632802	312650	7.64799e-05	2.24499e-06	TRUE	0.000915762
Smoking initiation	DKD	rs962625	G	A	0.24	0.0237181	0.00403803	NA	4.36999e-09	632802	312650	5.45168e-05	1.2613e-08	TRUE	0.000880146
Smoking initiation	DKD	rs993700	T	C	0.234	0.025928	0.00429163	NA	1.52999e-09	632802	312650	5.76769e-05	1.493e-06	TRUE	0.00355437

[truncated: 17 more sheets: Age of smoking initiation-DKD, Alcoholic drinking-DKD, Coffee intake-DKD, SBP-DKD, DBP-DKD, TG-DKD, TC-DKD, HDL-C-DKD, LDL-C-DKD, Fasting glucose-DKD, Fasting insulin-DKD, MVPA-DKD, VPA-DKD, Sedentary behavior-DKD, Household income-DKD, T1D-DKD, T2D-DKD]
