# Supplementary material for: Cardiometabolic traits mediating the effect of education on the risk of DKD and CKD: a Mendelian randomization study
Source: Front Nutr. 2024 Aug 13;11:1400577. doi: 10.3389/fnut.2024.1400577 (PMC11347428; doi:10.3389/fnut.2024.1400577)
Supplement: Supplementary file 1 [file Presentation_1.zip › Supplemental material/Table S4.xlsx]

## Sheet: Table S4
Table S4. Full genetic instrument used in MR analysis to estimate the associations of candidate mediators with CKD
Abbreviations: BMI-CKD, Body mass index as the exposure-Chronic kidney disease as the outcome; BF%-CKD, Body fat percentage as the exposure-Chronic kidney disease as the outcome; WHR-CKD, Waist-to-hip ratio as the exposure-Chronic kidney disease as the outcome; HC-CKD, Hip circumference as the exposure-Chronic kidney disease as the outcome; WC-CKD, Waist circumference as the exposure-Chronic kidn…

## Sheet: BMI-CKD
Exposure	Outcome	SNP	Effect allele	Other allele	Effect allele frequency	Beta	Standard Error	Proxy SNP	P	Samplesize.exposure	Samplesize.outcome	rsq.exposure	rsq.outcome	Steiger_dir	Steiger_pval
BMI	CKD	rs10007906	A	C	0.3603	0.0133	0.0018	NA	1.69981e-13	795624	372250	6.86154e-05	7.65397e-06	TRUE	0.00546451
BMI	CKD	rs10009336	C	T	0.8362	0.014	0.0022	NA	2.19999e-10	795624	372250	5.08958e-05	6.98478e-07	TRUE	0.00151485
BMI	CKD	rs1000940	G	A	0.2987	0.0154	0.0018	NA	1.10002e-17	795624	372250	9.19919e-05	5.16905e-06	TRUE	0.000228509
BMI	CKD	rs10058464	C	A	0.8881	0.0175	0.0027	NA	1.29999e-10	795624	372250	5.27982e-05	2.23608e-06	TRUE	0.00365863
BMI	CKD	rs1006353	A	G	0.2485	0.0126	0.0019	NA	2.29985e-11	795624	372250	5.52717e-05	4.54459e-07	TRUE	0.000662907
BMI	CKD	rs1006896	A	C	0.8939	0.0234	0.0027	NA	5.50047e-18	795624	372250	9.43966e-05	1.12924e-06	TRUE	1.31416e-05
BMI	CKD	rs10071816	A	G	0.1941	0.0123	0.0022	NA	2.39999e-08	795624	372250	3.92863e-05	1.41246e-06	TRUE	0.0105292
BMI	CKD	rs1007934	G	A	0.585	0.012	0.0017	NA	7.59976e-12	795624	372250	6.26225e-05	2.52013e-09	TRUE	7.49862e-05
BMI	CKD	rs10118866	T	G	0.2238	0.012	0.0021	NA	6.19998e-09	795624	372250	4.10392e-05	9.28147e-07	TRUE	0.00612633
BMI	CKD	rs10119216	C	T	0.3514	0.01	0.0018	NA	4.09996e-08	795624	372250	3.8791e-05	7.43903e-07	TRUE	0.00688939
BMI	CKD	rs10130354	T	C	0.0998	0.0191	0.003	NA	1.7e-10	795624	372250	5.09443e-05	3.05417e-07	TRUE	0.00091283
BMI	CKD	rs10131890	C	A	0.0497	0.0222	0.0039	NA	1.6e-08	795624	372250	4.07242e-05	6.41349e-07	TRUE	0.00494804
BMI	CKD	rs10132280	C	A	0.6983	0.0223	0.0018	NA	5.60015e-35	795624	372250	0.000192874	8.73929e-07	TRUE	6.8727e-11
BMI	CKD	rs1014194	A	C	0.6434	0.0102	0.0018	NA	1.79999e-08	795624	372250	4.03581e-05	1.41258e-07	TRUE	0.00261295
BMI	CKD	rs10144318	A	C	0.489	0.0092	0.0016	NA	1.40001e-08	795624	372250	4.15538e-05	1.30517e-07	TRUE	0.00218159
BMI	CKD	rs10146527	T	C	0.6361	0.0137	0.0017	NA	2.29985e-15	795624	372250	8.16208e-05	4.82522e-06	TRUE	0.000574191
BMI	CKD	rs10163018	C	T	0.6252	0.0114	0.0018	NA	1.5e-10	795624	372250	5.04122e-05	1.72676e-07	TRUE	0.000761771
BMI	CKD	rs10182181	G	A	0.4753	0.0325	0.0016	NA	6.70039e-90	795624	372250	0.000518316	1.50948e-05	TRUE	1.90079e-21
BMI	CKD	rs10192119	G	T	0.1673	0.0166	0.0022	NA	2.99985e-14	795624	372250	7.15538e-05	1.26438e-06	TRUE	0.000221067
BMI	CKD	rs10197031	C	T	0.2834	0.0166	0.0019	NA	1.9002e-18	795624	372250	9.59313e-05	4.1714e-06	TRUE	9.46291e-05
BMI	CKD	rs10198345	C	T	0.3289	0.0109	0.0018	NA	2.19999e-09	795624	372250	4.60873e-05	2.82536e-06	TRUE	0.0101026
BMI	CKD	rs1020548	G	A	0.1656	0.0132	0.0023	NA	6.59994e-09	795624	372250	4.13969e-05	8.8835e-08	TRUE	0.00200137
BMI	CKD	rs1021066	G	T	0.5237	0.0096	0.0017	NA	2.5e-08	795624	372250	4.00793e-05	2.59061e-06	TRUE	0.0174254
BMI	CKD	rs10211055	C	T	0.3456	0.0157	0.0018	NA	7.19946e-18	795624	372250	9.56106e-05	2.90267e-06	TRUE	4.77723e-05
BMI	CKD	rs10243319	T	C	0.6061	0.0107	0.0018	NA	1.2e-09	795624	372250	4.44116e-05	2.77005e-06	TRUE	0.0118058
BMI	CKD	rs10259665	A	G	0.3129	0.0109	0.0019	NA	4.70002e-09	795624	372250	4.13639e-05	1.19807e-06	TRUE	0.00719618
BMI	CKD	rs10259786	A	G	0.6463	0.0114	0.0018	NA	4.09996e-10	795624	372250	5.04122e-05	6.64097e-06	TRUE	0.022736
BMI	CKD	rs10263780	G	A	0.861	0.0157	0.0027	NA	8.30004e-09	795624	372250	4.24959e-05	2.31549e-06	TRUE	0.0118506
BMI	CKD	rs1035010	T	C	0.2566	0.0139	0.002	NA	6.20012e-12	795624	372250	6.07067e-05	7.41808e-06	TRUE	0.0107059
BMI	CKD	rs1038088	G	T	0.5081	0.0117	0.0016	NA	4.60045e-13	795624	372250	6.72041e-05	4.18832e-06	TRUE	0.00194981
BMI	CKD	rs10408013	T	C	0.2908	0.0111	0.0018	NA	8e-10	795624	372250	4.7794e-05	2.82941e-06	TRUE	0.00842809
BMI	CKD	rs10438964	C	T	0.7243	0.0127	0.0019	NA	7.59976e-11	795624	372250	5.61525e-05	3.21172e-07	TRUE	0.000486132
BMI	CKD	rs1045411	C	T	0.7353	0.0148	0.0019	NA	2.29985e-15	795624	372250	7.62564e-05	4.07333e-08	TRUE	1.73893e-05
BMI	CKD	rs10460960	A	G	0.8876	0.0197	0.0025	NA	8.10028e-15	795624	372250	7.8039e-05	1.2634e-06	TRUE	0.000103291
BMI	CKD	rs10461497	T	C	0.5347	0.0113	0.0017	NA	5.40008e-11	795624	372250	5.55301e-05	1.24824e-06	TRUE	0.00142237
BMI	CKD	rs1048932	C	A	0.5838	0.016	0.0017	NA	3.80014e-22	795624	372250	0.000111324	1.54834e-06	TRUE	2.7739e-06
BMI	CKD	rs10491182	T	C	0.92739	0.0187	0.0031	NA	2.80001e-09	795624	372250	4.57334e-05	9.70838e-06	TRUE	0.06628
BMI	CKD	rs10497810	C	T	0.8271	0.0167	0.0022	NA	5.90065e-14	795624	372250	7.24185e-05	1.93954e-06	TRUE	0.00033808
BMI	CKD	rs10510419	G	T	0.8584	0.0177	0.0023	NA	2.19989e-14	795624	372250	7.44306e-05	2.19003e-06	TRUE	0.000318896
BMI	CKD	rs10510999	T	C	0.1946	0.0146	0.0021	NA	7.8001e-12	795624	372250	6.07483e-05	8.81531e-06	TRUE	0.0151031
BMI	CKD	rs10514222	A	G	0.90599	0.0164	0.0029	NA	2.1e-08	795624	372250	4.01946e-05	5.15664e-08	TRUE	0.00208137
BMI	CKD	rs10733051	A	G	0.5198	0.0097	0.0016	NA	2.90001e-09	795624	372250	4.61931e-05	5.43048e-10	TRUE	0.000647371
BMI	CKD	rs10744146	G	A	0.4854	0.0122	0.0017	NA	1.39991e-12	795624	372250	6.47272e-05	1.09187e-06	TRUE	0.000422884
BMI	CKD	rs10745785	C	T	0.3326	0.0111	0.0018	NA	1.2e-09	795624	372250	4.7794e-05	1.58006e-09	TRUE	0.000537224
BMI	CKD	rs10757826	A	G	0.3252	0.0105	0.0018	NA	2.99999e-09	795624	372250	4.27669e-05	8.25795e-06	TRUE	0.0648674
BMI	CKD	rs1075901	C	T	0.5639	0.0121	0.0016	NA	1.20005e-13	795624	372250	7.18775e-05	1.9716e-08	TRUE	2.68326e-05
BMI	CKD	rs10765208	T	G	0.06905	0.0191	0.0035	NA	4.90004e-08	795624	372250	3.74289e-05	2.81012e-06	TRUE	0.025303
BMI	CKD	rs10768994	T	C	0.5663	0.0114	0.0017	NA	6.4003e-12	795624	372250	5.65172e-05	2.13436e-07	TRUE	0.00038049
BMI	CKD	rs10779751	A	G	0.2744	0.0139	0.0018	NA	2.49977e-14	795624	372250	7.49454e-05	1.60436e-06	TRUE	0.000197783
BMI	CKD	rs10795422	G	A	0.6905	0.0139	0.0019	NA	9.30037e-14	795624	372250	6.72646e-05	2.17442e-06	TRUE	0.000704931
BMI	CKD	rs10797115	T	C	0.5365	0.0124	0.0017	NA	9.8992e-13	795624	372250	6.68667e-05	6.79845e-08	TRUE	6.69996e-05
BMI	CKD	rs10803762	A	G	0.6781	0.0116	0.0018	NA	3.50002e-10	795624	372250	5.21965e-05	2.20363e-07	TRUE	0.000669149
BMI	CKD	rs10811901	A	G	0.5591	0.0111	0.0017	NA	2.49977e-11	795624	372250	5.35819e-05	2.57625e-06	TRUE	0.00400212
BMI	CKD	rs10818938	A	G	0.4215	0.0114	0.0017	NA	5.10035e-11	795624	372250	5.65172e-05	4.52534e-07	TRUE	0.000566543
BMI	CKD	rs10830452	G	A	0.3288	0.0111	0.0018	NA	2.1e-09	795624	372250	4.7794e-05	1.39911e-06	TRUE	0.00390379
BMI	CKD	rs10840606	G	A	0.1741	0.0164	0.0024	NA	3.19963e-12	795624	372250	5.86858e-05	3.99063e-06	TRUE	0.00434622
BMI	CKD	rs10846428	C	T	0.2307	0.0106	0.0019	NA	3.09999e-08	795624	372250	3.91184e-05	3.62561e-09	TRUE	0.00181239
BMI	CKD	rs10850185	A	C	0.3013	0.0107	0.0019	NA	1.40001e-08	795624	372250	3.98599e-05	1.82926e-06	TRUE	0.0124788
BMI	CKD	rs10878946	C	T	0.286	0.0141	0.0019	NA	3.59998e-13	795624	372250	6.9214e-05	9.46343e-06	TRUE	0.00827844
BMI	CKD	rs10883553	A	C	0.4511	0.0119	0.0018	NA	1.9002e-11	795624	372250	5.49311e-05	2.96677e-07	TRUE	0.000543971
BMI	CKD	rs10883759	G	A	0.6977	0.0122	0.0018	NA	5.40008e-12	795624	372250	5.77355e-05	2.91046e-07	TRUE	0.000378235
BMI	CKD	rs10886017	A	C	0.2524	0.0152	0.0019	NA	1.39991e-15	795624	372250	8.04337e-05	1.19951e-06	TRUE	7.34048e-05
BMI	CKD	rs10889550	G	A	0.04467	0.0243	0.0041	NA	1.89998e-09	795624	372250	4.41488e-05	3.74958e-08	TRUE	0.00115984
BMI	CKD	rs10915840	G	A	0.717	0.0118	0.0019	NA	1.29999e-09	795624	372250	4.84762e-05	1.37284e-06	TRUE	0.00354309
BMI	CKD	rs10920678	A	G	0.4291	0.0155	0.0016	NA	1.50003e-21	795624	372250	0.000117941	3.82312e-07	TRUE	2.49869e-07
BMI	CKD	rs10923724	C	T	0.4275	0.0118	0.0016	NA	6.4003e-13	795624	372250	6.83577e-05	3.36914e-08	TRUE	4.67658e-05
BMI	CKD	rs10929925	C	A	0.5699	0.0143	0.0016	NA	1.80011e-18	795624	372250	0.000100388	1.08393e-05	TRUE	0.000704538
BMI	CKD	rs10938397	G	A	0.4317	0.0324	0.0016	NA	3.40017e-86	795624	372250	0.000515133	8.5286e-06	TRUE	2.25964e-23
BMI	CKD	rs10942267	A	G	0.6912	0.0156	0.0019	NA	3.90032e-17	795624	372250	8.47224e-05	1.06337e-06	TRUE	3.85398e-05
BMI	CKD	rs10942476	G	A	0.4893	0.0099	0.0017	rs1493354	9.49992e-09	795624	372250	4.26233e-05	3.55583e-07	TRUE	0.00281287
BMI	CKD	rs10962549	T	C	0.168	0.0198	0.0023	NA	2.49977e-17	795624	372250	9.31381e-05	1.49999e-06	TRUE	2.20176e-05
BMI	CKD	rs10971721	C	T	0.891	0.0199	0.0028	NA	5.70033e-13	795624	372250	6.34828e-05	8.37428e-07	TRUE	0.000382885
BMI	CKD	rs10989568	A	G	0.4619	0.0107	0.0017	NA	6.59994e-10	795624	372250	4.97899e-05	1.65214e-11	TRUE	0.000383189
BMI	CKD	rs11001963	T	C	0.5644	0.0108	0.0018	NA	1.2e-09	795624	372250	4.52456e-05	5.31856e-07	TRUE	0.00252655
BMI	CKD	rs11056875	T	C	0.1469	0.0138	0.0024	NA	1.09999e-08	795624	372250	4.15538e-05	3.09962e-08	TRUE	0.00159074
BMI	CKD	rs11075489	C	T	0.5172	0.0111	0.0017	NA	1.29999e-10	795624	372250	5.35819e-05	5.01145e-06	TRUE	0.0104991
BMI	CKD	rs11084553	A	G	0.8482	0.021	0.0024	NA	1.80011e-18	795624	372250	9.62205e-05	2.31734e-06	TRUE	3.00195e-05
BMI	CKD	rs11089885	C	T	0.4616	0.0103	0.0018	NA	4e-09	795624	372250	4.11533e-05	3.10699e-08	TRUE	0.00167905
BMI	CKD	rs11096549	T	C	0.7112	0.0109	0.0019	NA	1.40001e-08	795624	372250	4.13639e-05	2.99289e-06	TRUE	0.0179023
BMI	CKD	rs11115176	T	C	0.7601	0.0121	0.0019	NA	2e-10	795624	372250	5.09723e-05	2.20421e-08	TRUE	0.000430524
BMI	CKD	rs11118308	A	G	0.5297	0.0101	0.0016	NA	4.79999e-10	795624	372250	5.00811e-05	5.0307e-09	TRUE	0.000418545
BMI	CKD	rs11119208	A	G	0.387	0.0095	0.0017	NA	1e-08	795624	372250	3.92487e-05	4.54161e-06	TRUE	0.037366
BMI	CKD	rs11121210	C	T	0.6287	0.0108	0.0018	NA	1.29999e-09	795624	372250	4.52456e-05	6.00244e-06	TRUE	0.0312698
BMI	CKD	rs11129662	G	A	0.3313	0.0121	0.0018	NA	4.49987e-11	795624	372250	5.67929e-05	9.11419e-06	TRUE	0.0229165
BMI	CKD	rs11138082	T	C	0.7971	0.0123	0.0022	NA	1.09999e-08	795624	372250	3.92863e-05	8.08934e-07	TRUE	0.00686101
BMI	CKD	rs11138313	A	G	0.90149	0.0169	0.0028	NA	2.99999e-09	795624	372250	4.57858e-05	1.62668e-08	TRUE	0.00082778
BMI	CKD	rs11150911	A	C	0.2809	0.0133	0.0018	NA	4.70002e-13	795624	372250	6.86154e-05	5.04816e-06	TRUE	0.00236544
BMI	CKD	rs11165643	T	C	0.5828	0.0206	0.0017	NA	1.39991e-35	795624	372250	0.000184523	1.41235e-07	TRUE	2.89517e-11
BMI	CKD	rs11173522	A	C	0.2078	0.0128	0.0021	NA	1.09999e-09	795624	372250	4.66933e-05	1.12268e-06	TRUE	0.0036423
BMI	CKD	rs11191548	C	T	0.08191	0.0268	0.003	NA	5.00035e-19	795624	372250	0.000100294	5.85e-08	TRUE	8.58331e-07
BMI	CKD	rs11251352	G	A	0.5988	0.0109	0.0018	NA	7.00003e-10	795624	372250	4.60873e-05	1.1274e-05	TRUE	0.0840084
BMI	CKD	rs1128249	T	G	0.4003	0.0113	0.0017	NA	8.49963e-12	795624	372250	5.55301e-05	2.9792e-06	TRUE	0.00393287
BMI	CKD	rs11496125	T	C	0.4212	0.0169	0.0017	NA	2.99985e-22	795624	372250	0.000124198	1.77618e-06	TRUE	7.76279e-07
BMI	CKD	rs1150659	G	A	0.7746	0.0139	0.0019	NA	3.80014e-13	795624	372250	6.72646e-05	6.73858e-07	TRUE	0.000201723
BMI	CKD	rs11538	G	A	0.1805	0.0135	0.0023	NA	3.29997e-09	795624	372250	4.32998e-05	6.63927e-07	TRUE	0.00369096
BMI	CKD	rs1154659	G	A	0.7888	0.0119	0.0022	NA	4.39997e-08	795624	372250	3.67727e-05	1.25788e-05	TRUE	0.204888
BMI	CKD	rs11577094	T	C	0.08109	0.0182	0.003	NA	6.90001e-10	795624	372250	4.62566e-05	1.37225e-06	TRUE	0.0045808
BMI	CKD	rs11577179	G	A	0.6279	0.0108	0.0017	NA	1.5e-10	795624	372250	5.07249e-05	1.52971e-07	TRUE	0.000699701
BMI	CKD	rs11581304	C	T	0.09676	0.0182	0.003	NA	7.10003e-10	795624	372250	4.62566e-05	4.04114e-06	TRUE	0.0158348
BMI	CKD	rs1158684	A	G	0.5088	0.0099	0.0017	NA	9.09997e-09	795624	372250	4.26233e-05	5.17566e-06	TRUE	0.0321844
BMI	CKD	rs1158805	C	A	0.6234	0.0137	0.0018	NA	1.20005e-14	795624	372250	7.28044e-05	1.60284e-08	TRUE	2.30385e-05
BMI	CKD	rs11604688	C	T	0.4393	0.0103	0.0017	NA	3.59998e-09	795624	372250	4.6137e-05	7.33252e-07	TRUE	0.00279536
BMI	CKD	rs11611246	T	G	0.21	0.024	0.002	NA	5.00035e-32	795624	372250	0.000180958	7.47726e-06	TRUE	6.7533e-08
BMI	CKD	rs11635675	T	G	0.6465	0.0124	0.0018	NA	1.29987e-11	795624	372250	5.96439e-05	9.19952e-07	TRUE	0.000658693
BMI	CKD	rs11649864	A	G	0.09127	0.0178	0.0031	NA	6.69993e-09	795624	372250	4.14373e-05	4.51613e-08	TRUE	0.00172036
BMI	CKD	rs11670142	G	T	0.3944	0.0111	0.0018	NA	4.70002e-10	795624	372250	4.7794e-05	2.48172e-06	TRUE	0.00718444
BMI	CKD	rs11672660	C	T	0.7951	0.034	0.0021	NA	1.69981e-60	795624	372250	0.000329359	1.36601e-09	TRUE	7.40528e-20
BMI	CKD	rs1169091	C	T	0.7233	0.0113	0.002	NA	6.90001e-09	795624	372250	4.01211e-05	1.36635e-07	TRUE	0.00266755
BMI	CKD	rs11702843	A	G	0.2737	0.0114	0.002	NA	2.30001e-08	795624	372250	4.08343e-05	1.44402e-07	TRUE	0.00247265
BMI	CKD	rs11708733	G	A	0.95188	0.0227	0.0041	NA	2.80001e-08	795624	372250	3.85266e-05	6.13658e-08	TRUE	0.00269071
BMI	CKD	rs11713193	A	G	0.5073	0.0239	0.0017	NA	2.39994e-44	795624	372250	0.000248361	1.59588e-07	TRUE	1.02836e-14
BMI	CKD	rs11738695	A	C	0.586	0.0097	0.0017	NA	2e-08	795624	372250	4.09186e-05	4.6369e-07	TRUE	0.00399649
BMI	CKD	rs11739877	T	C	0.6118	0.0117	0.0018	NA	6.59933e-11	795624	372250	5.31003e-05	7.0108e-07	TRUE	0.00116209
BMI	CKD	rs11754747	T	C	0.2608	0.0116	0.0019	NA	1.40001e-09	795624	372250	4.6847e-05	3.8446e-07	TRUE	0.001721
BMI	CKD	rs11781222	T	C	0.8714	0.0158	0.0024	NA	5.30029e-11	795624	372250	5.44705e-05	1.36998e-06	TRUE	0.00176421
BMI	CKD	rs11790280	C	T	0.3862	0.0103	0.0018	NA	7.10003e-09	795624	372250	4.11533e-05	9.9878e-07	TRUE	0.00638548
BMI	CKD	rs11792069	A	G	0.83	0.0145	0.0024	NA	6.49995e-10	795624	372250	4.58761e-05	5.86491e-06	TRUE	0.0284256
BMI	CKD	rs11792311	G	A	0.7612	0.0144	0.002	NA	1.29987e-12	795624	372250	6.51523e-05	1.19456e-06	TRUE	0.000440633
BMI	CKD	rs11855853	C	T	0.7351	0.0145	0.002	NA	2.39994e-13	795624	372250	6.60603e-05	4.93395e-06	TRUE	0.00293461
BMI	CKD	rs11866815	C	T	0.7539	0.0156	0.0019	NA	1e-16	795624	372250	8.47224e-05	3.09188e-06	TRUE	0.000176927
BMI	CKD	rs1187352	C	T	0.6518	0.0119	0.0018	NA	6.00067e-11	795624	372250	5.49311e-05	3.30438e-08	TRUE	0.000271723
BMI	CKD	rs11880870	A	G	0.5199	0.0189	0.0017	NA	1e-28	795624	372250	0.000155329	1.39144e-05	TRUE	1.09223e-05
BMI	CKD	rs11889536	A	G	0.8507	0.0189	0.0024	NA	6.4003e-15	795624	372250	7.794e-05	5.89031e-06	TRUE	0.00126528
BMI	CKD	rs11904490	C	A	0.6089	0.0099	0.0018	NA	3.69999e-08	795624	372250	3.80191e-05	5.40514e-06	TRUE	0.0530716
BMI	CKD	rs11917965	C	A	0.3915	0.0115	0.0018	NA	7.19946e-11	795624	372250	5.13005e-05	3.03432e-06	TRUE	0.00633842
BMI	CKD	rs11945861	G	A	0.7631	0.0148	0.002	NA	5.00035e-13	795624	372250	6.88219e-05	5.189e-07	TRUE	0.000136171
BMI	CKD	rs12042959	A	G	0.8495	0.0144	0.0024	NA	3.40001e-09	795624	372250	4.52456e-05	1.24877e-05	TRUE	0.107873
BMI	CKD	rs12044597	G	A	0.5029	0.0143	0.0016	NA	1.69981e-18	795624	372250	0.000100388	1.1499e-07	TRUE	1.08808e-06
BMI	CKD	rs12062845	A	C	0.2229	0.0139	0.0021	NA	4.40048e-11	795624	372250	5.50631e-05	2.30155e-06	TRUE	0.00294994
BMI	CKD	rs12065553	G	A	0.2926	0.0115	0.0019	NA	8.9e-10	795624	372250	4.60428e-05	1.95668e-06	TRUE	0.0066739
BMI	CKD	rs12098284	T	C	0.1241	0.0178	0.0026	NA	1.80011e-11	795624	372250	5.89062e-05	1.75924e-06	TRUE	0.00138785
BMI	CKD	rs12149756	G	A	0.7446	0.0125	0.0019	NA	3.69999e-11	795624	372250	5.43979e-05	2.71834e-06	TRUE	0.00392697
BMI	CKD	rs12150665	T	C	0.5942	0.0162	0.0017	NA	1.59993e-22	795624	372250	0.000114124	1.4031e-05	TRUE	0.000476567
BMI	CKD	rs1218822	A	G	0.6663	0.0168	0.0017	NA	1.9002e-22	795624	372250	0.000122733	3.15265e-06	TRUE	2.79925e-06
BMI	CKD	rs12189178	T	C	0.03783	0.0364	0.0046	NA	2.19989e-15	795624	372250	7.86948e-05	1.80458e-06	TRUE	0.000150087
BMI	CKD	rs12206564	C	T	0.495	0.0113	0.0017	NA	5.40008e-11	795624	372250	5.55301e-05	9.60059e-08	TRUE	0.000322321
BMI	CKD	rs1227247	C	T	0.3414	0.0102	0.0019	NA	4.39997e-08	795624	372250	3.62218e-05	4.90824e-06	TRUE	0.0554712
BMI	CKD	rs12299814	C	A	0.7475	0.0157	0.002	NA	5.19996e-15	795624	372250	7.7446e-05	3.39114e-06	TRUE	0.000457515
BMI	CKD	rs12325419	G	A	0.879	0.0188	0.0027	NA	1.39991e-12	795624	372250	6.09333e-05	2.19979e-07	TRUE	0.000220012
BMI	CKD	rs12364470	G	T	0.1626	0.0178	0.0022	NA	1.10002e-15	795624	372250	8.2272e-05	5.31589e-09	TRUE	5.86739e-06
BMI	CKD	rs12369179	C	T	0.91218	0.0359	0.0031	NA	2.49977e-31	795624	372250	0.000168533	7.24336e-06	TRUE	2.18829e-07
BMI	CKD	rs1241986	G	A	0.1521	0.0139	0.0024	NA	1.09999e-08	795624	372250	4.21582e-05	3.77868e-10	TRUE	0.00111415
BMI	CKD	rs12439798	T	G	0.4228	0.0125	0.0017	NA	6.89922e-13	795624	372250	6.79494e-05	8.69772e-07	TRUE	0.000231812
BMI	CKD	rs12448257	A	G	0.218	0.0184	0.002	NA	8.10028e-20	795624	372250	0.000106371	4.31308e-06	TRUE	3.35221e-05
BMI	CKD	rs12448738	C	A	0.1371	0.0168	0.0025	rs2288055	2.80027e-11	795624	372250	5.67554e-05	1.24731e-07	TRUE	0.000299158
BMI	CKD	rs12454204	T	G	0.2299	0.0172	0.002	NA	3.80014e-17	795624	372250	9.29501e-05	4.01533e-09	TRUE	1.41186e-06
BMI	CKD	rs12454712	C	T	0.3704	0.0144	0.0018	NA	4.40048e-16	795624	372250	8.04337e-05	1.35567e-06	TRUE	8.48866e-05
BMI	CKD	rs12468863	C	T	0.4761	0.0153	0.0016	NA	5.10035e-21	795624	372250	0.000114918	2.93347e-06	TRUE	5.73049e-06
BMI	CKD	rs12476772	A	C	0.3326	0.0123	0.0018	NA	8.30042e-12	795624	372250	5.86858e-05	1.19303e-06	TRUE	0.000940253
BMI	CKD	rs12477088	T	C	0.5978	0.0145	0.0017	NA	8.9002e-17	795624	372250	9.14306e-05	7.96981e-06	TRUE	0.000689501
BMI	CKD	rs12519652	T	C	0.6546	0.0094	0.0017	NA	4.20001e-08	795624	372250	3.84268e-05	6.94829e-06	TRUE	0.0727663
BMI	CKD	rs12538435	A	G	0.7397	0.0135	0.002	NA	4.40048e-12	795624	372250	5.72632e-05	1.3911e-06	TRUE	0.001296
BMI	CKD	rs12564992	G	A	0.1144	0.0196	0.0026	NA	5.30029e-14	795624	372250	7.14213e-05	5.37548e-06	TRUE	0.00201251
BMI	CKD	rs12589208	G	A	0.1776	0.0126	0.0023	NA	3.59998e-08	795624	372250	3.77192e-05	1.34028e-06	TRUE	0.0120784
BMI	CKD	rs12593036	A	G	0.7007	0.0154	0.0019	NA	3.80014e-16	795624	372250	8.25642e-05	1.85743e-07	TRUE	1.30719e-05
BMI	CKD	rs12595158	C	T	0.97638	0.0394	0.0054	NA	1.9002e-13	795624	372250	6.69066e-05	9.25985e-06	TRUE	0.00968662
BMI	CKD	rs1260326	C	T	0.5973	0.0105	0.0017	NA	3.89996e-10	795624	372250	4.79461e-05	8.61756e-08	TRUE	0.00084021
BMI	CKD	rs12604935	C	A	0.3765	0.011	0.0018	NA	1e-09	795624	372250	4.69368e-05	5.11521e-07	TRUE	0.00200182
BMI	CKD	rs12615778	A	G	0.6942	0.0104	0.0019	NA	3.89996e-08	795624	372250	3.76562e-05	1.05343e-06	TRUE	0.0100704
BMI	CKD	rs12620249	G	A	0.1499	0.0135	0.0025	NA	4.39997e-08	795624	372250	3.66492e-05	8.49144e-06	TRUE	0.113829
BMI	CKD	rs12628891	C	T	0.6831	0.0112	0.0019	NA	2.99999e-09	795624	372250	4.3672e-05	2.22538e-06	TRUE	0.00997371
BMI	CKD	rs12629015	A	G	0.8148	0.0135	0.0023	NA	2.1e-09	795624	372250	4.32998e-05	6.05153e-07	TRUE	0.00347774
BMI	CKD	rs12630999	A	G	0.7467	0.0175	0.0019	NA	8.49963e-21	795624	372250	0.000106614	2.78062e-06	TRUE	1.29964e-05
BMI	CKD	rs1263618	C	T	0.3142	0.012	0.0017	NA	5.30029e-12	795624	372250	6.26225e-05	1.22887e-07	TRUE	0.000139738
BMI	CKD	rs12680842	A	G	0.6795	0.0133	0.0018	NA	4.40048e-14	795624	372250	6.86154e-05	1.18895e-06	TRUE	0.000291882
BMI	CKD	rs12705977	T	G	0.4551	0.0132	0.0017	NA	2.09991e-14	795624	372250	7.57723e-05	2.48393e-06	TRUE	0.00033068
BMI	CKD	rs1275691	G	A	0.5441	0.0094	0.0016	NA	1.09999e-08	795624	372250	4.33801e-05	2.49842e-07	TRUE	0.00217585
BMI	CKD	rs12762034	C	T	0.07583	0.024	0.0032	NA	7.29962e-14	795624	372250	7.06944e-05	5.76523e-06	TRUE	0.00248568
BMI	CKD	rs1277723	A	G	0.7756	0.0113	0.002	NA	1e-08	795624	372250	4.01211e-05	1.45903e-06	TRUE	0.00983652
BMI	CKD	rs12779328	T	C	0.2833	0.0105	0.0019	NA	4.49997e-08	795624	372250	3.83838e-05	1.15578e-07	TRUE	0.00319036
BMI	CKD	rs12885454	C	A	0.6569	0.0185	0.0017	NA	2.39994e-27	795624	372250	0.000148824	4.79772e-06	TRUE	4.63905e-07
BMI	CKD	rs12888545	G	A	0.2519	0.0136	0.002	NA	9.09913e-12	795624	372250	5.81147e-05	2.46466e-06	TRUE	0.00230021
BMI	CKD	rs12904761	T	C	0.2232	0.0118	0.0021	NA	3.09999e-08	795624	372250	3.96827e-05	3.63191e-07	TRUE	0.00411976
BMI	CKD	rs12939549	A	G	0.5665	0.018	0.0016	NA	2.70023e-28	795624	372250	0.000159048	7.15572e-07	TRUE	3.11795e-09
BMI	CKD	rs12953970	A	G	0.1833	0.0125	0.0023	NA	3.89996e-08	795624	372250	3.71229e-05	2.73468e-08	TRUE	0.00283556
BMI	CKD	rs1296328	A	C	0.4343	0.0179	0.0018	NA	4.90004e-24	795624	372250	0.00012428	6.75e-06	TRUE	1.66327e-05
BMI	CKD	rs12989476	T	C	0.3521	0.013	0.0018	NA	5.00035e-13	795624	372250	6.55551e-05	4.67959e-06	TRUE	0.00280773
BMI	CKD	rs13012099	G	A	0.6594	0.014	0.0018	NA	1.20005e-14	795624	372250	7.60276e-05	1.28587e-05	TRUE	0.00973112
BMI	CKD	rs13021737	G	A	0.8319	0.0574	0.0021	NA	7.49894e-157	795624	372250	0.000938147	8.90996e-07	TRUE	1.47014e-50
BMI	CKD	rs13063194	C	T	0.2062	0.0144	0.0021	NA	1.10002e-11	795624	372250	5.90954e-05	1.68128e-07	TRUE	0.000247514
BMI	CKD	rs13072095	T	C	0.6656	0.0095	0.0017	NA	2.99999e-08	795624	372250	3.92487e-05	4.17316e-08	TRUE	0.00227276
BMI	CKD	rs13105058	T	C	0.3248	0.0109	0.0018	NA	3.09999e-09	795624	372250	4.60873e-05	2.52771e-06	TRUE	0.0088414
BMI	CKD	rs13107325	T	C	0.07373	0.047	0.0032	NA	1.10002e-47	795624	372250	0.000271064	8.66914e-08	TRUE	3.84052e-16
BMI	CKD	rs13110266	G	A	0.5935	0.0117	0.0017	NA	1.9002e-12	795624	372250	5.95307e-05	5.62258e-07	TRUE	0.000451607
BMI	CKD	rs13153166	A	C	0.95475	0.0232	0.004	NA	8.10009e-09	795624	372250	4.22796e-05	8.25327e-07	TRUE	0.00484754
BMI	CKD	rs13159555	G	A	0.2137	0.0119	0.0021	NA	2.80001e-08	795624	372250	4.03581e-05	6.52872e-08	TRUE	0.00213672
BMI	CKD	rs13174863	G	A	0.1548	0.0192	0.0023	NA	2.90001e-16	795624	372250	8.75794e-05	5.81884e-07	TRUE	1.49972e-05
BMI	CKD	rs13184896	G	T	0.5654	0.0133	0.0016	NA	3.29989e-16	795624	372250	8.68398e-05	4.67044e-06	TRUE	0.000312609
BMI	CKD	rs13201877	G	A	0.1399	0.0152	0.0024	NA	2.69998e-10	795624	372250	5.04122e-05	5.60348e-07	TRUE	0.00138087
BMI	CKD	rs1320903	A	G	0.3174	0.0216	0.0018	NA	9.20026e-32	795624	372250	0.000180958	1.7789e-07	TRUE	5.30021e-11
BMI	CKD	rs1321432	C	A	0.6321	0.0201	0.0018	NA	3.50026e-29	795624	372250	0.000156701	8.56864e-08	TRUE	7.42297e-10
BMI	CKD	rs13227658	C	T	0.4466	0.0157	0.0017	NA	1.69981e-19	795624	372250	0.000107188	5.09102e-08	TRUE	3.39188e-07
BMI	CKD	rs13240600	A	G	0.8448	0.0204	0.0024	rs1980307	3.50026e-17	795624	372250	9.08012e-05	1.07246e-07	TRUE	3.58903e-06
BMI	CKD	rs13250058	T	G	0.6771	0.0112	0.0018	NA	2.90001e-10	795624	372250	4.8659e-05	8.11236e-08	TRUE	0.000753252
BMI	CKD	rs13263601	C	A	0.3478	0.0154	0.0018	NA	2.19989e-17	795624	372250	9.19919e-05	1.26824e-06	TRUE	2.01677e-05
BMI	CKD	rs13290794	G	A	0.6418	0.0141	0.0018	NA	1.9002e-15	795624	372250	7.71175e-05	1.29361e-06	TRUE	0.000118285
BMI	CKD	rs13292976	T	C	0.4458	0.0131	0.0017	NA	3.10027e-14	795624	372250	7.46286e-05	1.06522e-06	TRUE	0.000127771
BMI	CKD	rs13298062	A	G	0.798	0.0137	0.0022	NA	3.79997e-10	795624	372250	4.8738e-05	9.15446e-07	TRUE	0.00241427
BMI	CKD	rs13380104	C	T	0.5821	0.0136	0.0017	NA	7.70016e-15	795624	372250	8.04337e-05	8.74069e-07	TRUE	5.21676e-05
BMI	CKD	rs13417156	C	T	0.4361	0.0144	0.0017	NA	2.60016e-17	795624	372250	9.0174e-05	3.32265e-06	TRUE	0.000111438
BMI	CKD	rs13425435	A	C	0.6674	0.012	0.0018	NA	2.70023e-11	795624	372250	5.58581e-05	5.40106e-08	TRUE	0.000265592
BMI	CKD	rs13432055	C	T	0.2859	0.0117	0.0018	NA	8.9002e-11	795624	372250	5.31003e-05	2.45056e-06	TRUE	0.0039597
BMI	CKD	rs1345942	C	T	0.3718	0.0104	0.0018	NA	5.19996e-09	795624	372250	4.19562e-05	2.22248e-06	TRUE	0.0120321
BMI	CKD	rs1358980	C	T	0.5223	0.0125	0.0017	NA	1.10002e-13	795624	372250	6.79494e-05	9.85944e-08	TRUE	6.52191e-05
BMI	CKD	rs1361739	G	A	0.6736	0.0176	0.0018	NA	6.90081e-22	795624	372250	0.000120149	3.20451e-06	TRUE	3.8622e-06
BMI	CKD	rs1363695	C	T	0.7678	0.013	0.0021	NA	3.29997e-10	795624	372250	4.81638e-05	1.02478e-08	TRUE	0.000573269
BMI	CKD	rs1365466	C	T	0.2594	0.0137	0.0019	NA	3.29989e-13	795624	372250	6.5343e-05	6.61933e-06	TRUE	0.00551708
BMI	CKD	rs1371108	A	C	0.3247	0.0119	0.0018	NA	8.99912e-11	795624	372250	5.49311e-05	3.85987e-06	TRUE	0.00608739
BMI	CKD	rs1402025	C	T	0.2267	0.0121	0.0021	NA	3.59998e-09	795624	372250	4.1726e-05	1.20691e-05	TRUE	0.132712
BMI	CKD	rs1409818	T	C	0.1156	0.0201	0.0029	NA	2.49977e-12	795624	372250	6.03758e-05	1.22609e-07	TRUE	0.00018646
BMI	CKD	rs1421334	A	C	0.4569	0.0125	0.0018	NA	1e-12	795624	372250	6.06097e-05	1.48836e-06	TRUE	0.000945613
BMI	CKD	rs1430387	T	C	0.5705	0.0114	0.0017	NA	5.79963e-11	795624	372250	5.65172e-05	2.29559e-06	TRUE	0.00250349
BMI	CKD	rs1445305	G	A	0.8955	0.0161	0.0029	NA	2e-08	795624	372250	3.87375e-05	7.61087e-07	TRUE	0.00703901
BMI	CKD	rs1452075	T	C	0.7277	0.0141	0.0018	NA	1.29987e-14	795624	372250	7.71175e-05	4.86858e-06	TRUE	0.000928763
BMI	CKD	rs1454148	T	C	0.2668	0.0106	0.0019	NA	4.60002e-08	795624	372250	3.91184e-05	7.2012e-06	TRUE	0.0721268
BMI	CKD	rs1465900	A	C	0.7812	0.0125	0.002	NA	4.79999e-10	795624	372250	4.90944e-05	6.84584e-09	TRUE	0.000488704
BMI	CKD	rs1476322	A	G	0.569	0.0101	0.0017	NA	5e-09	795624	372250	4.43628e-05	9.8852e-06	TRUE	0.0765807
BMI	CKD	rs1477199	G	A	0.1451	0.0228	0.0024	NA	9.3994e-22	795624	372250	0.00011342	1.46082e-06	TRUE	1.98772e-06
BMI	CKD	rs1485038	T	C	0.7965	0.0143	0.0022	NA	7.39946e-11	795624	372250	5.31003e-05	2.5982e-07	TRUE	0.000642546
BMI	CKD	rs1496742	A	G	0.5156	0.0094	0.0017	NA	4.49997e-08	795624	372250	3.84268e-05	1.907e-06	TRUE	0.0152535
BMI	CKD	rs1503526	C	T	0.4838	0.014	0.0017	NA	5.50047e-17	795624	372250	8.52343e-05	3.8783e-07	TRUE	1.45278e-05
BMI	CKD	rs1511471	A	G	0.3174	0.0113	0.0019	NA	9.90011e-10	795624	372250	4.44553e-05	4.0472e-08	TRUE	0.00112844
BMI	CKD	rs1512914	G	T	0.3889	0.0126	0.0018	NA	8.10028e-13	795624	372250	6.15832e-05	3.87688e-12	TRUE	7.78371e-05
BMI	CKD	rs1522569	T	G	0.8181	0.0164	0.0022	NA	2.90001e-13	795624	372250	6.98402e-05	3.10619e-07	TRUE	8.56885e-05
BMI	CKD	rs1523768	G	A	0.3202	0.011	0.0017	NA	2.59998e-10	795624	372250	5.26209e-05	4.69567e-08	TRUE	0.000394181
BMI	CKD	rs1524277	C	T	0.481	0.0106	0.0018	NA	2.19999e-09	795624	372250	4.35854e-05	2.33838e-07	TRUE	0.002062
BMI	CKD	rs1526665	C	T	0.5935	0.0117	0.0018	NA	4.70002e-11	795624	372250	5.31003e-05	3.41983e-07	TRUE	0.00073766
BMI	CKD	rs1528435	T	C	0.6331	0.0164	0.0017	NA	9.09913e-23	795624	372250	0.000116959	9.82382e-07	TRUE	7.52833e-07
BMI	CKD	rs1544459	C	T	0.4536	0.0103	0.0016	NA	2.19999e-10	795624	372250	5.20841e-05	1.77342e-07	TRUE	0.000620883
BMI	CKD	rs155510	T	G	0.8088	0.0165	0.0021	NA	1.69981e-14	795624	372250	7.7587e-05	1.50205e-06	TRUE	0.000134172
BMI	CKD	rs1579200	T	C	0.177	0.0136	0.0023	NA	2.59998e-09	795624	372250	4.39437e-05	6.43652e-08	TRUE	0.00132483
BMI	CKD	rs1579557	T	C	0.2998	0.0213	0.0019	NA	1.10002e-29	795624	372250	0.000157934	2.17906e-06	TRUE	2.32899e-08
BMI	CKD	rs1584121	G	A	0.8093	0.0126	0.0022	NA	5.99998e-09	795624	372250	4.1226e-05	5.24222e-07	TRUE	0.00412009
BMI	CKD	rs159032	T	C	0.2439	0.0129	0.002	NA	1.89998e-10	795624	372250	5.22865e-05	1.24834e-05	TRUE	0.0625769
BMI	CKD	rs1596299	T	C	0.6815	0.0102	0.0019	NA	4.70002e-08	795624	372250	3.62218e-05	6.61775e-07	TRUE	0.00876279
BMI	CKD	rs1608445	G	A	0.565	0.0104	0.0018	NA	3.69999e-09	795624	372250	4.19562e-05	2.92364e-06	TRUE	0.0163557
BMI	CKD	rs1625427	T	C	0.6504	0.013	0.0018	NA	1.39991e-12	795624	372250	6.55551e-05	7.08575e-06	TRUE	0.00620184
BMI	CKD	rs1634350	A	C	0.4214	0.012	0.0018	NA	7.59976e-12	795624	372250	5.58581e-05	6.86434e-06	TRUE	0.01451
BMI	CKD	rs1657930	G	A	0.1972	0.0123	0.0022	NA	1.6e-08	795624	372250	3.92863e-05	1.12076e-06	TRUE	0.00870773
BMI	CKD	rs1668633	T	C	0.5738	0.01	0.0017	NA	8.70001e-09	795624	372250	4.34887e-05	2.92195e-07	TRUE	0.00229782
BMI	CKD	rs16833232	C	T	0.6877	0.0109	0.0019	NA	4.60002e-09	795624	372250	4.13639e-05	1.39874e-06	TRUE	0.00821143
BMI	CKD	rs16846136	A	C	0.2677	0.0129	0.0019	NA	3.19963e-11	795624	372250	5.79349e-05	2.91389e-06	TRUE	0.00294446
BMI	CKD	rs16867703	G	T	0.3656	0.0137	0.0018	NA	1.39991e-14	795624	372250	7.28044e-05	5.33599e-06	TRUE	0.00172623
BMI	CKD	rs1689437	G	A	0.06648	0.0251	0.0034	NA	2.09991e-13	795624	372250	6.84941e-05	5.48316e-07	TRUE	0.000147692
BMI	CKD	rs16903285	C	T	0.1407	0.0331	0.0026	NA	7.59976e-38	795624	372250	0.000203664	1.1248e-06	TRUE	2.86996e-11
BMI	CKD	rs16906845	G	A	0.93317	0.0225	0.0038	NA	2.19999e-09	795624	372250	4.40628e-05	1.90916e-06	TRUE	0.00812059
BMI	CKD	rs16907751	C	T	0.8953	0.0209	0.003	NA	1.59993e-12	795624	372250	6.09982e-05	1.09159e-06	TRUE	0.000656819
BMI	CKD	rs16916303	A	G	0.8752	0.0156	0.0028	NA	1.7e-08	795624	372250	3.9013e-05	1.56377e-06	TRUE	0.0118793
BMI	CKD	rs16932761	G	A	0.7458	0.014	0.002	NA	1.69981e-12	795624	372250	6.15832e-05	3.31763e-06	TRUE	0.00240768
BMI	CKD	rs16940823	C	A	0.8095	0.0146	0.0023	NA	8.99912e-11	795624	372250	5.06432e-05	2.90022e-06	TRUE	0.00640757
BMI	CKD	rs16943356	G	A	0.93218	0.0198	0.0033	NA	2.99999e-09	795624	372250	4.52456e-05	1.21715e-08	TRUE	0.000862733
BMI	CKD	rs16965225	T	G	0.06741	0.0216	0.0034	NA	1.7e-10	795624	372250	5.07249e-05	3.62883e-06	TRUE	0.00860521
BMI	CKD	rs16966801	G	A	0.2016	0.0156	0.0022	NA	1.10002e-12	795624	372250	6.31931e-05	1.58125e-06	TRUE	0.000751595
BMI	CKD	rs16982345	A	G	0.2487	0.0122	0.002	NA	2.80001e-09	795624	372250	4.67663e-05	2.25448e-06	TRUE	0.00719401
BMI	CKD	rs17001561	A	G	0.1573	0.0151	0.0023	NA	3.80014e-11	795624	372250	5.41711e-05	2.62254e-07	TRUE	0.000563485
BMI	CKD	rs17014375	G	T	0.1348	0.0172	0.0025	NA	1.10002e-11	795624	372250	5.949e-05	3.1835e-08	TRUE	0.000148026
BMI	CKD	rs17019087	C	T	0.3603	0.0109	0.0018	NA	7.79992e-10	795624	372250	4.60873e-05	5.71182e-08	TRUE	0.00097234
BMI	CKD	rs1704190	A	G	0.634	0.0098	0.0018	NA	3.29997e-08	795624	372250	3.7255e-05	3.6516e-08	TRUE	0.00290586
BMI	CKD	rs17056301	C	T	0.2636	0.0118	0.002	NA	2.39999e-09	795624	372250	4.375e-05	2.31924e-06	TRUE	0.0103464
BMI	CKD	rs17066842	G	A	0.95942	0.0676	0.0042	NA	6.00067e-57	795624	372250	0.000325497	2.76304e-06	TRUE	1.59284e-16
BMI	CKD	rs17069831	C	T	0.7205	0.0109	0.0019	NA	2.1e-08	795624	372250	4.13639e-05	1.85492e-09	TRUE	0.00129474
BMI	CKD	rs1707322	G	A	0.7063	0.0128	0.0018	NA	4.90004e-13	795624	372250	6.35537e-05	2.58611e-06	TRUE	0.00135133
BMI	CKD	rs17094222	C	T	0.2039	0.0181	0.002	NA	2.19989e-19	795624	372250	0.000102931	2.77357e-06	TRUE	1.94941e-05
BMI	CKD	rs17105272	T	C	0.3186	0.011	0.0019	NA	3.2e-09	795624	372250	4.21263e-05	3.9557e-08	TRUE	0.00153287
BMI	CKD	rs17120344	A	G	0.05923	0.0224	0.0037	NA	1.5e-09	795624	372250	4.60644e-05	9.61076e-07	TRUE	0.00345309
BMI	CKD	rs17200912	C	T	0.7691	0.0145	0.002	rs17200970	1.20005e-12	795624	372250	6.60603e-05	1.32919e-06	TRUE	0.000443897
BMI	CKD	rs17201143	C	T	0.6876	0.0103	0.0019	NA	2.59998e-08	795624	372250	3.69355e-05	5.62819e-06	TRUE	0.0620617
BMI	CKD	rs17203016	G	A	0.196	0.015	0.002	NA	2.09991e-13	795624	372250	7.06944e-05	4.717e-06	TRUE	0.00168652
BMI	CKD	rs17207196	C	T	0.5882	0.0221	0.0018	NA	2.09991e-35	795624	372250	0.000189431	4.05275e-06	TRUE	3.26539e-09
BMI	CKD	rs17236194	C	T	0.1345	0.0153	0.0024	NA	8.30042e-11	795624	372250	5.10777e-05	7.29159e-08	TRUE	0.000533938
BMI	CKD	rs17267020	G	T	0.342	0.012	0.0018	rs11717079	2.49977e-11	795624	372250	5.58581e-05	6.43518e-07	TRUE	0.000779995
BMI	CKD	rs17272434	G	A	0.688	0.0105	0.0018	NA	3.69999e-09	795624	372250	4.27669e-05	2.42386e-09	TRUE	0.00108114
BMI	CKD	rs1730859	G	A	0.3416	0.0118	0.0017	NA	1.10002e-11	795624	372250	6.05526e-05	1.58774e-06	TRUE	0.00102271
BMI	CKD	rs17309825	C	T	0.03982	0.0312	0.0042	NA	6.79986e-14	795624	372250	6.93543e-05	2.98317e-07	TRUE	8.897e-05
BMI	CKD	rs17387761	G	A	0.722	0.0106	0.0019	NA	3.50002e-08	795624	372250	3.91184e-05	4.74984e-08	TRUE	0.00236626
BMI	CKD	rs17391694	T	C	0.1189	0.0317	0.0025	NA	7.50067e-38	795624	372250	0.000202043	1.38899e-06	TRUE	5.20272e-11
BMI	CKD	rs17399237	T	C	0.4503	0.0129	0.0017	NA	6.70039e-14	795624	372250	7.23675e-05	1.86971e-06	TRUE	0.000323823
BMI	CKD	rs17405819	T	C	0.699	0.0215	0.0018	NA	4.30031e-33	795624	372250	0.000179286	1.12148e-07	TRUE	4.87707e-11
BMI	CKD	rs17424278	C	A	0.1054	0.017	0.0028	NA	1.89998e-09	795624	372250	4.63292e-05	6.0286e-06	TRUE	0.0284328
BMI	CKD	rs17446091	C	T	0.2074	0.0123	0.002	NA	1.79999e-09	795624	372250	4.7536e-05	1.84265e-08	TRUE	0.000664737
BMI	CKD	rs17450772	C	T	0.1125	0.0189	0.003	NA	2.90001e-10	795624	372250	4.9883e-05	3.50531e-07	TRUE	0.00111957
BMI	CKD	rs17513613	C	T	0.3236	0.0186	0.0018	NA	3.59998e-26	795624	372250	0.000134189	8.69901e-07	TRUE	8.13615e-08
BMI	CKD	rs175165	T	G	0.6059	0.0103	0.0018	NA	5.19996e-09	795624	372250	4.11533e-05	5.43347e-06	TRUE	0.039712
BMI	CKD	rs17531363	A	C	0.6967	0.0133	0.0019	NA	1.99986e-12	795624	372250	6.15832e-05	6.49079e-07	TRUE	0.000390769
BMI	CKD	rs17535749	A	G	0.1023	0.015	0.0027	NA	2.5e-08	795624	372250	3.8791e-05	1.03843e-07	TRUE	0.00293748
BMI	CKD	rs17538472	T	C	0.1908	0.0129	0.0022	NA	4.20001e-09	795624	372250	4.32124e-05	3.36879e-06	TRUE	0.0170271
BMI	CKD	rs17551974	C	A	0.8218	0.0141	0.0022	NA	1.89998e-10	795624	372250	5.16254e-05	2.95229e-06	TRUE	0.00590366
BMI	CKD	rs17573940	G	A	0.2919	0.0113	0.0018	NA	8e-10	795624	372250	4.95317e-05	8.99757e-06	TRUE	0.041985
BMI	CKD	rs17599948	A	G	0.8331	0.013	0.0022	NA	4.60002e-09	795624	372250	4.38849e-05	6.01174e-07	TRUE	0.00322308
BMI	CKD	rs17608150	T	C	0.07536	0.0196	0.0031	NA	1.29999e-10	795624	372250	5.02412e-05	1.2054e-06	TRUE	0.00255605
BMI	CKD	rs17619973	A	G	0.9254	0.02	0.0032	NA	2.39999e-10	795624	372250	4.90944e-05	2.46974e-07	TRUE	0.00104443
BMI	CKD	rs17636031	C	T	0.2701	0.016	0.0019	NA	1.20005e-17	795624	372250	8.91225e-05	5.17943e-09	TRUE	2.38212e-06
BMI	CKD	rs17681708	C	T	0.3123	0.0106	0.0018	NA	7.19996e-09	795624	372250	4.35854e-05	1.99523e-06	TRUE	0.00896606
BMI	CKD	rs17695092	T	G	0.6916	0.0106	0.0018	NA	3.40001e-09	795624	372250	4.35854e-05	1.12104e-09	TRUE	0.000940286
BMI	CKD	rs17709991	C	T	0.2681	0.011	0.0018	NA	2.39999e-09	795624	372250	4.69368e-05	2.71635e-06	TRUE	0.00878903
BMI	CKD	rs17720922	T	C	0.19	0.0131	0.0022	NA	2.30001e-09	795624	372250	4.45627e-05	5.25393e-07	TRUE	0.00272901
BMI	CKD	rs17724992	A	G	0.7404	0.0183	0.0019	NA	1e-22	795624	372250	0.000116584	1.6361e-06	TRUE	1.63922e-06
BMI	CKD	rs17757975	T	C	0.8518	0.0143	0.0024	NA	4.20001e-09	795624	372250	4.46194e-05	1.75077e-06	TRUE	0.00698516
BMI	CKD	rs17776719	G	A	0.146	0.0167	0.0025	NA	1.69981e-11	795624	372250	5.60818e-05	3.13344e-07	TRUE	0.000484095
BMI	CKD	rs17789218	C	T	0.2392	0.013	0.0019	NA	7.39946e-12	795624	372250	5.88365e-05	3.92794e-06	TRUE	0.00417326
BMI	CKD	rs17806379	C	T	0.8211	0.0258	0.0022	NA	1.50003e-30	795624	372250	0.000172827	3.57489e-06	TRUE	1.4402e-08
BMI	CKD	rs1829130	C	T	0.322	0.011	0.0019	NA	3.69999e-09	795624	372250	4.21263e-05	8.48555e-06	TRUE	0.071608
BMI	CKD	rs1830074	C	T	0.288	0.0115	0.0019	NA	1.40001e-09	795624	372250	4.60428e-05	1.57636e-06	TRUE	0.00535529
BMI	CKD	rs1852006	G	A	0.6481	0.0156	0.0018	NA	4.90004e-18	795624	372250	9.43966e-05	3.93419e-07	TRUE	4.71676e-06
BMI	CKD	rs1853639	G	A	0.3637	0.0111	0.0018	NA	1.2e-09	795624	372250	4.7794e-05	6.70009e-07	TRUE	0.00214569
BMI	CKD	rs1863652	G	A	0.6551	0.0115	0.0018	NA	1.40001e-10	795624	372250	5.13005e-05	3.20416e-06	TRUE	0.00681965
BMI	CKD	rs1865341	T	C	0.758	0.0128	0.002	NA	2.5e-10	795624	372250	5.14791e-05	1.55198e-06	TRUE	0.00282777
BMI	CKD	rs1876359	T	C	0.3604	0.013	0.0017	NA	1.50003e-14	795624	372250	7.34937e-05	1.66117e-06	TRUE	0.000244261
BMI	CKD	rs1885728	A	G	0.6787	0.0108	0.0019	NA	1e-08	795624	372250	4.06084e-05	1.74666e-06	TRUE	0.0109725
BMI	CKD	rs1891215	C	T	0.4574	0.0117	0.0017	NA	1.29987e-11	795624	372250	5.95307e-05	5.24819e-06	TRUE	0.00629743
BMI	CKD	rs1895957	G	T	0.7781	0.0171	0.0021	NA	1.39991e-16	795624	372250	8.33318e-05	1.23991e-07	TRUE	9.87777e-06
BMI	CKD	rs1899689	T	C	0.3986	0.0117	0.0016	NA	1.50003e-12	795624	372250	6.72041e-05	6.34603e-06	TRUE	0.00423934
BMI	CKD	rs1911746	T	C	0.2135	0.0117	0.0019	NA	1.6e-09	795624	372250	4.76581e-05	2.7835e-06	TRUE	0.00837987
BMI	CKD	rs1912631	G	A	0.5912	0.0119	0.0018	NA	1.29987e-11	795624	372250	5.49311e-05	2.11699e-06	TRUE	0.00270247
BMI	CKD	rs1927790	C	T	0.4109	0.0148	0.0016	NA	1.80011e-19	795624	372250	0.00010753	2.11338e-07	TRUE	6.01666e-07
BMI	CKD	rs1928295	T	C	0.5539	0.0141	0.0016	NA	5.40008e-18	795624	372250	9.75998e-05	4.17232e-06	TRUE	7.92803e-05
BMI	CKD	rs1937683	T	C	0.6699	0.0109	0.0018	NA	3.2e-09	795624	372250	4.60873e-05	1.64428e-07	TRUE	0.00130644
BMI	CKD	rs1941213	A	C	0.7236	0.0117	0.002	NA	3.2e-09	795624	372250	4.30117e-05	9.84124e-06	TRUE	0.0849012
BMI	CKD	rs1941697	A	G	0.4538	0.0123	0.0017	NA	1.20005e-12	795624	372250	6.57926e-05	1.46686e-08	TRUE	5.72665e-05
BMI	CKD	rs1964927	G	A	0.6383	0.0124	0.0018	NA	5.00035e-12	795624	372250	5.96439e-05	1.75253e-06	TRUE	0.00127047
BMI	CKD	rs1982441	T	G	0.1381	0.0175	0.0026	NA	7.00003e-12	795624	372250	5.69374e-05	1.30939e-07	TRUE	0.000297191
BMI	CKD	rs1993709	G	A	0.8177	0.0331	0.0021	NA	1.9002e-57	795624	372250	0.000312158	1.04803e-08	TRUE	9.0149e-19
BMI	CKD	rs2009416	C	T	0.639	0.0121	0.0018	NA	1.10002e-11	795624	372250	5.67929e-05	2.2051e-06	TRUE	0.00230882
BMI	CKD	rs2012502	A	C	0.3717	0.0113	0.0017	NA	4.19952e-11	795624	372250	5.55301e-05	2.28691e-07	TRUE	0.000444951
BMI	CKD	rs2023671	G	T	0.2521	0.0122	0.002	NA	5.80003e-10	795624	372250	4.67663e-05	1.25173e-08	TRUE	0.000705291
BMI	CKD	rs2044469	G	A	0.3561	0.0144	0.0018	NA	2.29985e-15	795624	372250	8.04337e-05	6.2009e-06	TRUE	0.00110435
BMI	CKD	rs2051559	C	T	0.1308	0.0176	0.0026	NA	5.00035e-12	795624	372250	5.759e-05	8.44839e-07	TRUE	0.000782806
BMI	CKD	rs2063177	A	G	0.3541	0.012	0.0018	NA	1.59993e-11	795624	372250	5.58581e-05	3.00445e-06	TRUE	0.00384153
BMI	CKD	rs2065418	T	G	0.6377	0.0166	0.0018	NA	3.59998e-20	795624	372250	0.000106885	2.26754e-06	TRUE	8.65967e-06
BMI	CKD	rs208015	T	C	0.0784	0.0356	0.0034	NA	1.39991e-25	795624	372250	0.000137777	2.42868e-08	TRUE	5.45135e-09
BMI	CKD	rs2100814	A	G	0.4103	0.0113	0.0017	NA	1.2e-10	795624	372250	5.55301e-05	8.29843e-07	TRUE	0.000987875
BMI	CKD	rs2119753	A	G	0.611	0.0102	0.0018	NA	6.80002e-09	795624	372250	4.03581e-05	3.6271e-06	TRUE	0.0250819
BMI	CKD	rs213533	C	A	0.143	0.0156	0.0025	NA	4.79999e-10	795624	372250	4.89374e-05	3.40502e-07	TRUE	0.00124207
BMI	CKD	rs2143253	G	A	0.8811	0.0188	0.0026	NA	1.10002e-12	795624	372250	6.57103e-05	7.96594e-07	TRUE	0.000280387
BMI	CKD	rs2143624	A	G	0.3682	0.0098	0.0017	NA	4.79999e-09	795624	372250	4.17666e-05	1.1204e-05	TRUE	0.116662
BMI	CKD	rs2155645	C	T	0.7392	0.0116	0.0019	NA	7.10003e-10	795624	372250	4.6847e-05	7.95866e-07	TRUE	0.00272139
BMI	CKD	rs215634	A	G	0.3788	0.0152	0.0018	NA	2.60016e-17	795624	372250	8.96183e-05	2.21113e-06	TRUE	5.85466e-05
BMI	CKD	rs2160077	A	G	0.4294	0.0093	0.0016	NA	1.6e-08	795624	372250	4.2462e-05	8.72155e-07	TRUE	0.00493492
BMI	CKD	rs2161097	T	C	0.4436	0.0096	0.0017	NA	2.5e-08	795624	372250	4.00793e-05	7.52366e-07	TRUE	0.00593521
BMI	CKD	rs2162524	C	T	0.3321	0.0155	0.0018	NA	4.10015e-17	795624	372250	9.31904e-05	1.37991e-06	TRUE	1.95518e-05
BMI	CKD	rs2170382	T	C	0.1203	0.0172	0.0027	NA	2.39999e-10	795624	372250	5.10036e-05	1.03592e-06	TRUE	0.00204275
BMI	CKD	rs2174367	G	T	0.6864	0.0121	0.0019	NA	9.30037e-11	795624	372250	5.09723e-05	8.57308e-06	TRUE	0.0339298
BMI	CKD	rs217671	G	A	0.2719	0.0144	0.0019	NA	1.29987e-13	795624	372250	7.21904e-05	3.14332e-06	TRUE	0.000709255
BMI	CKD	rs2185027	C	A	0.2968	0.0135	0.0018	NA	5.00035e-14	795624	372250	7.06944e-05	3.62791e-06	TRUE	0.00105643
BMI	CKD	rs2187449	A	G	0.7758	0.016	0.0021	NA	2.60016e-14	795624	372250	7.29563e-05	1.75566e-07	TRUE	4.30564e-05
BMI	CKD	rs2190788	T	G	0.3106	0.0141	0.0019	NA	2.90001e-14	795624	372250	6.9214e-05	2.04444e-06	TRUE	0.000521199
BMI	CKD	rs2195086	G	T	0.1589	0.0133	0.0023	NA	9.40005e-09	795624	372250	4.20264e-05	2.44988e-07	TRUE	0.00256628
BMI	CKD	rs2198679	A	G	0.5324	0.0107	0.0017	NA	5.60003e-10	795624	372250	4.97899e-05	7.96389e-06	TRUE	0.0329814
BMI	CKD	rs2224272	T	G	0.2278	0.0118	0.0021	NA	1.2e-08	795624	372250	3.96827e-05	3.92623e-06	TRUE	0.0296683
BMI	CKD	rs2228213	G	A	0.6519	0.0139	0.0017	NA	4.60045e-16	795624	372250	8.40211e-05	1.92751e-07	TRUE	1.10752e-05
BMI	CKD	rs223051	T	C	0.6759	0.0112	0.0018	NA	1.09999e-09	795624	372250	4.8659e-05	1.66395e-06	TRUE	0.00419304
BMI	CKD	rs2233984	C	T	0.93142	0.0184	0.0033	NA	2.19999e-08	795624	372250	3.90737e-05	7.40278e-06	TRUE	0.0754478
BMI	CKD	rs2235564	T	C	0.3466	0.0131	0.0018	NA	3.69999e-13	795624	372250	6.65674e-05	6.30802e-09	TRUE	4.72601e-05
BMI	CKD	rs2245368	C	T	0.1744	0.0257	0.0023	NA	4.90004e-28	795624	372250	0.000156905	8.26478e-06	TRUE	1.1705e-06
BMI	CKD	rs2246012	C	T	0.1628	0.0158	0.0022	NA	3.10027e-13	795624	372250	6.48237e-05	3.76133e-07	TRUE	0.000179852
BMI	CKD	rs2254542	C	A	0.95767	0.0241	0.004	NA	1.09999e-09	795624	372250	4.56234e-05	6.37241e-07	TRUE	0.00270409
BMI	CKD	rs2263049	A	G	0.3676	0.0137	0.0018	NA	1.99986e-14	795624	372250	7.28044e-05	1.1576e-07	TRUE	3.69734e-05
BMI	CKD	rs2269828	G	A	0.6678	0.0105	0.0018	NA	4.39997e-09	795624	372250	4.27669e-05	5.79375e-07	TRUE	0.00361435
BMI	CKD	rs2270778	C	T	0.4161	0.0097	0.0017	NA	4.30002e-09	795624	372250	4.09186e-05	7.65775e-06	TRUE	0.0675796
BMI	CKD	rs2274550	C	T	0.8598	0.014	0.0025	NA	1.5e-08	795624	372250	3.94141e-05	7.15586e-07	TRUE	0.006227
BMI	CKD	rs2282231	T	C	0.2249	0.0165	0.0021	NA	4.79954e-15	795624	372250	7.7587e-05	7.6645e-07	TRUE	6.46989e-05
BMI	CKD	rs2283093	T	C	0.2066	0.0127	0.0021	NA	3.09999e-09	795624	372250	4.59666e-05	2.40403e-07	TRUE	0.00153824
BMI	CKD	rs2289379	C	T	0.602	0.0135	0.0018	NA	4.30031e-14	795624	372250	7.06944e-05	5.43391e-07	TRUE	0.000111996
BMI	CKD	rs2293605	C	T	0.8693	0.0167	0.0027	NA	3.59998e-10	795624	372250	4.80815e-05	5.97225e-06	TRUE	0.0237421
BMI	CKD	rs2304130	A	G	0.9147	0.0176	0.003	NA	2.90001e-09	795624	372250	4.32571e-05	1.5313e-06	TRUE	0.00716748
BMI	CKD	rs2306537	G	A	0.3092	0.0133	0.0019	NA	8.69961e-13	795624	372250	6.15832e-05	6.00984e-12	TRUE	7.79162e-05
BMI	CKD	rs2307111	T	C	0.6038	0.0265	0.0016	NA	1.59993e-58	795624	372250	0.000344663	2.92915e-07	TRUE	1.10975e-19
BMI	CKD	rs2317299	T	C	0.4403	0.0106	0.0017	NA	1.29999e-09	795624	372250	4.88636e-05	4.85545e-06	TRUE	0.015927
BMI	CKD	rs2322622	C	T	0.3701	0.0094	0.0017	NA	2.69998e-08	795624	372250	3.84268e-05	1.11918e-06	TRUE	0.00962616
BMI	CKD	rs2357760	A	G	0.6754	0.0145	0.0017	NA	6.79986e-17	795624	372250	9.14306e-05	1.55788e-07	TRUE	3.90042e-06
BMI	CKD	rs2362777	G	T	0.6386	0.0102	0.0018	NA	1.29999e-08	795624	372250	4.03581e-05	3.75321e-07	TRUE	0.00384385
BMI	CKD	rs2367112	T	G	0.5081	0.0119	0.0016	NA	2.29985e-13	795624	372250	6.95212e-05	1.14342e-06	TRUE	0.000251761
BMI	CKD	rs2371984	T	G	0.1343	0.0144	0.0026	NA	2.80001e-08	795624	372250	3.85527e-05	2.4496e-07	TRUE	0.00400722
BMI	CKD	rs2423668	T	C	0.4495	0.0105	0.0019	NA	2.80001e-08	795624	372250	3.83838e-05	1.2798e-07	TRUE	0.003284
BMI	CKD	rs2425840	C	A	0.4059	0.0119	0.0018	NA	1.59993e-11	795624	372250	5.49311e-05	1.05604e-05	TRUE	0.0360896
BMI	CKD	rs2429150	C	A	0.4164	0.0111	0.0018	NA	2.69998e-10	795624	372250	4.7794e-05	1.43646e-07	TRUE	0.000999629
BMI	CKD	rs243387	G	A	0.5422	0.0101	0.0017	NA	4.39997e-09	795624	372250	4.43628e-05	3.3567e-06	TRUE	0.0150341
BMI	CKD	rs2440452	T	G	0.1339	0.0142	0.0026	NA	4.30002e-08	795624	372250	3.74893e-05	2.00267e-06	TRUE	0.0177517
BMI	CKD	rs2448241	G	A	0.90289	0.0176	0.003	NA	3.2e-09	795624	372250	4.32571e-05	1.66782e-06	TRUE	0.00777295
BMI	CKD	rs2450444	G	A	0.651	0.0107	0.0017	NA	3.69999e-10	795624	372250	4.97899e-05	2.48299e-09	TRUE	0.000418155
BMI	CKD	rs2467210	G	A	0.7729	0.0145	0.002	NA	7.89951e-13	795624	372250	6.60603e-05	2.71482e-06	TRUE	0.00110103
BMI	CKD	rs2467594	G	A	0.6365	0.0122	0.0018	NA	6.4998e-12	795624	372250	5.77355e-05	3.32343e-06	TRUE	0.00363225
BMI	CKD	rs2470520	C	T	0.3966	0.0109	0.0017	NA	5e-10	795624	372250	5.16685e-05	8.97349e-07	TRUE	0.00167325
BMI	CKD	rs2477017	A	G	0.3813	0.0104	0.0018	NA	5.39995e-09	795624	372250	4.19562e-05	2.7136e-06	TRUE	0.0149996
BMI	CKD	rs2478879	A	G	0.6054	0.0159	0.0018	NA	3.80014e-19	795624	372250	9.80618e-05	5.2656e-06	TRUE	0.000127421
BMI	CKD	rs2479958	A	G	0.4925	0.0154	0.0018	NA	1.50003e-17	795624	372250	9.19919e-05	7.91171e-09	TRUE	1.70689e-06
BMI	CKD	rs248139	A	G	0.1933	0.0133	0.0022	NA	1.2e-09	795624	372250	4.59337e-05	2.87031e-07	TRUE	0.00167075
BMI	CKD	rs2481665	T	C	0.5592	0.0161	0.0016	NA	7.19946e-23	795624	372250	0.000127248	1.08616e-06	TRUE	2.52221e-07
BMI	CKD	rs2489676	G	T	0.5493	0.01	0.0017	NA	8.79995e-09	795624	372250	4.34887e-05	7.87086e-08	TRUE	0.00147427
BMI	CKD	rs249292	T	C	0.6895	0.012	0.0019	NA	1.89998e-10	795624	372250	5.01334e-05	3.50418e-07	TRUE	0.00108472
BMI	CKD	rs2516739	G	A	0.7829	0.0159	0.0021	NA	1.39991e-14	795624	372250	7.20473e-05	1.62883e-08	TRUE	2.55047e-05
BMI	CKD	rs2527380	T	C	0.3427	0.0107	0.0018	NA	5.1e-09	795624	372250	4.44116e-05	4.00113e-07	TRUE	0.00238553
BMI	CKD	rs252749	G	A	0.7578	0.0115	0.002	NA	8.19993e-09	795624	372250	4.15538e-05	9.0108e-07	TRUE	0.00563614
BMI	CKD	rs252819	T	C	0.8145	0.0132	0.0022	NA	4e-09	795624	372250	4.52456e-05	7.94332e-06	TRUE	0.0490565
BMI	CKD	rs254800	T	G	0.5208	0.0098	0.0017	NA	1.79999e-08	795624	372250	4.17666e-05	3.02759e-06	TRUE	0.0173914
BMI	CKD	rs2600226	C	T	0.3303	0.0116	0.0019	NA	3.69999e-10	795624	372250	4.6847e-05	2.19971e-07	TRUE	0.0013244
BMI	CKD	rs2605603	G	A	0.5113	0.0103	0.0016	NA	2.5e-10	795624	372250	5.20841e-05	9.94787e-08	TRUE	0.000509785
BMI	CKD	rs2616192	T	G	0.6775	0.0125	0.0019	NA	2.09991e-11	795624	372250	5.43979e-05	3.76569e-06	TRUE	0.0061998
BMI	CKD	rs2619976	T	C	0.4132	0.0104	0.0018	NA	6.29999e-09	795624	372250	4.19562e-05	7.65825e-06	TRUE	0.0617142
BMI	CKD	rs263041	A	G	0.3669	0.0124	0.0018	NA	2.19989e-12	795624	372250	5.96439e-05	5.88674e-07	TRUE	0.000460305
BMI	CKD	rs2694047	G	A	0.747	0.0188	0.002	NA	3.90032e-21	795624	372250	0.000111045	1.26525e-07	TRUE	2.93239e-07
BMI	CKD	rs2717926	T	C	0.6624	0.0097	0.0017	NA	2.59998e-08	795624	372250	4.09186e-05	2.26322e-06	TRUE	0.0137488
BMI	CKD	rs2718786	A	G	0.3808	0.0112	0.0018	NA	2.69998e-10	795624	372250	4.8659e-05	2.47831e-07	TRUE	0.00110567
BMI	CKD	rs2731277	C	T	0.2536	0.0135	0.002	NA	8.80035e-12	795624	372250	5.72632e-05	3.90326e-06	TRUE	0.00486407
BMI	CKD	rs2732275	A	G	0.616	0.0104	0.0018	NA	3.79997e-09	795624	372250	4.19562e-05	1.58826e-06	TRUE	0.00860669
BMI	CKD	rs2733287	C	A	0.4829	0.0157	0.0017	NA	6.79986e-20	795624	372250	0.000107188	4.08657e-06	TRUE	2.7182e-05
BMI	CKD	rs273504	G	A	0.4266	0.0153	0.0018	NA	4.40048e-18	795624	372250	9.08012e-05	1.17994e-06	TRUE	2.12096e-05
BMI	CKD	rs273697	G	A	0.5221	0.0098	0.0017	NA	1.5e-08	795624	372250	4.17666e-05	5.46296e-07	TRUE	0.00394716
BMI	CKD	rs2744974	T	C	0.338	0.0249	0.0018	NA	1.39991e-45	795624	372250	0.00024046	1.90876e-06	TRUE	1.12857e-12
BMI	CKD	rs280329	T	C	0.95305	0.0245	0.0043	NA	1.7e-08	795624	372250	4.0801e-05	3.16484e-06	TRUE	0.0202953
BMI	CKD	rs2815324	C	T	0.2165	0.0129	0.002	NA	1e-10	795624	372250	5.22865e-05	2.1951e-06	TRUE	0.00378741
BMI	CKD	rs2820311	G	A	0.3369	0.0235	0.0018	NA	4.10015e-38	795624	372250	0.000214186	1.6091e-09	TRUE	1.97729e-13
BMI	CKD	rs2832283	A	G	0.2208	0.0115	0.002	NA	5.80003e-09	795624	372250	4.15538e-05	1.96621e-06	TRUE	0.0110812
BMI	CKD	rs2836961	C	A	0.3835	0.0102	0.0017	NA	1.09999e-09	795624	372250	4.52456e-05	1.9548e-07	TRUE	0.00155217
BMI	CKD	rs2837398	C	A	0.4042	0.0114	0.0018	NA	1.09999e-10	795624	372250	5.04122e-05	4.88476e-06	TRUE	0.0137938
BMI	CKD	rs284227	C	T	0.2552	0.0147	0.0019	NA	3.50026e-15	795624	372250	7.52295e-05	4.32136e-07	TRUE	5.41623e-05
BMI	CKD	rs284262	T	C	0.4533	0.0099	0.0018	NA	2.59998e-08	795624	372250	3.80191e-05	2.04066e-06	TRUE	0.0170447
BMI	CKD	rs2850969	C	T	0.1427	0.0165	0.0024	NA	1.29987e-11	795624	372250	5.94036e-05	2.80088e-06	TRUE	0.00237684
BMI	CKD	rs2866816	T	C	0.7393	0.0129	0.002	NA	5.60015e-11	795624	372250	5.22865e-05	9.82587e-07	TRUE	0.00167643
BMI	CKD	rs2874800	G	A	0.6787	0.0118	0.0019	NA	2.59998e-10	795624	372250	4.84762e-05	3.81684e-06	TRUE	0.0116552
BMI	CKD	rs2890652	C	T	0.1759	0.017	0.0023	NA	2.49977e-13	795624	372250	6.86603e-05	9.74878e-06	TRUE	0.00930824
BMI	CKD	rs2907948	G	A	0.7573	0.0141	0.0019	NA	1.29987e-13	795624	372250	6.9214e-05	4.31989e-08	TRUE	4.40777e-05
BMI	CKD	rs2959592	T	C	0.8045	0.0118	0.0021	NA	2.30001e-08	795624	372250	3.96827e-05	5.04718e-06	TRUE	0.0412529
BMI	CKD	rs2973564	A	G	0.716	0.0111	0.0019	NA	3.29997e-09	795624	372250	4.28957e-05	7.2772e-07	TRUE	0.00412203
BMI	CKD	rs298563	T	C	0.1807	0.0127	0.0023	NA	4.60002e-08	795624	372250	3.83203e-05	5.24043e-06	TRUE	0.049462
BMI	CKD	rs29941	G	A	0.6865	0.0152	0.0018	NA	5.10035e-18	795624	372250	8.96183e-05	1.15977e-07	TRUE	4.30848e-06
BMI	CKD	rs3007105	T	C	0.4697	0.0142	0.0017	NA	1.10002e-17	795624	372250	8.76868e-05	7.03862e-06	TRUE	0.000725578
BMI	CKD	rs3209570	G	A	0.6252	0.0143	0.0018	NA	9.79941e-16	795624	372250	7.93206e-05	1.75643e-07	TRUE	1.91918e-05
BMI	CKD	rs326896	C	T	0.6075	0.0128	0.0018	NA	2.80027e-13	795624	372250	6.35537e-05	2.17661e-06	TRUE	0.00106892
BMI	CKD	rs329122	G	A	0.5774	0.0125	0.0017	NA	4.30031e-14	795624	372250	6.79494e-05	1.78072e-09	TRUE	3.62828e-05
BMI	CKD	rs331949	C	T	0.3734	0.011	0.0017	NA	1e-10	795624	372250	5.26209e-05	1.49212e-07	TRUE	0.000543093
BMI	CKD	rs33436	G	A	0.6294	0.0125	0.0018	NA	2.99985e-12	795624	372250	6.06097e-05	1.11209e-05	TRUE	0.0250108
BMI	CKD	rs340025	C	T	0.5724	0.0124	0.0017	NA	1e-13	795624	372250	6.68667e-05	1.41668e-06	TRUE	0.00043381
BMI	CKD	rs349088	C	A	0.5024	0.0128	0.0017	NA	1.80011e-13	795624	372250	7.12499e-05	3.41499e-06	TRUE	0.000899443
BMI	CKD	rs3730071	C	A	0.96808	0.0309	0.0052	NA	3.2e-09	795624	372250	4.43797e-05	5.99217e-06	TRUE	0.0338286
BMI	CKD	rs3730074	A	C	0.1464	0.0138	0.0025	NA	1.89998e-08	795624	372250	3.82961e-05	1.20342e-06	TRUE	0.0103481
BMI	CKD	rs3764835	G	A	0.8472	0.0141	0.0024	NA	3.09999e-09	795624	372250	4.33801e-05	6.47e-06	TRUE	0.0417603
BMI	CKD	rs3766430	C	T	0.4409	0.0113	0.0016	NA	3.90032e-12	795624	372250	6.26878e-05	1.55241e-06	TRUE	0.000780002
BMI	CKD	rs3769948	A	G	0.7534	0.0125	0.002	NA	2.90001e-10	795624	372250	4.90944e-05	2.89895e-07	TRUE	0.00112438
BMI	CKD	rs3772882	A	C	0.3661	0.0127	0.0018	NA	6.59933e-13	795624	372250	6.25646e-05	1.11823e-06	TRUE	0.000558935
BMI	CKD	rs3781099	T	C	0.08203	0.021	0.0031	NA	2.49977e-11	795624	372250	5.76744e-05	3.63342e-06	TRUE	0.00417581
BMI	CKD	rs3800229	T	G	0.7123	0.0175	0.0018	NA	1.39991e-22	795624	372250	0.000118788	3.35135e-06	TRUE	4.95041e-06
BMI	CKD	rs3806116	T	G	0.3832	0.0104	0.0017	NA	7.69999e-10	795624	372250	4.70372e-05	2.56402e-06	TRUE	0.00811013
BMI	CKD	rs3807566	G	T	0.557	0.0127	0.0017	NA	1.99986e-13	795624	372250	7.01411e-05	1.56521e-06	TRUE	0.000333734
BMI	CKD	rs3807875	G	A	0.3713	0.0094	0.0017	NA	3.50002e-08	795624	372250	3.84268e-05	3.86789e-07	TRUE	0.00497677
BMI	CKD	rs3810291	A	G	0.6703	0.0274	0.0018	NA	2.09991e-52	795624	372250	0.000291154	1.24438e-06	TRUE	9.6014e-16
BMI	CKD	rs3811514	T	C	0.5123	0.0121	0.0017	NA	1.20005e-12	795624	372250	6.36705e-05	2.26523e-07	TRUE	0.000157652
BMI	CKD	rs3814883	T	C	0.4764	0.0232	0.0017	NA	1.10002e-40	795624	372250	0.000234029	2.56286e-06	TRUE	5.26485e-12
BMI	CKD	rs3826705	C	T	0.1206	0.0157	0.0027	NA	6.59994e-09	795624	372250	4.24959e-05	3.67265e-12	TRUE	0.00103115
BMI	CKD	rs3829849	T	C	0.3589	0.0098	0.0017	NA	5.89997e-09	795624	372250	4.17666e-05	1.09526e-06	TRUE	0.00638089
BMI	CKD	rs3844598	G	A	0.521	0.0095	0.0017	NA	3.79997e-08	795624	372250	3.92487e-05	1.45802e-06	TRUE	0.0108696
BMI	CKD	rs3845802	G	T	0.486	0.0115	0.0016	NA	1.20005e-12	795624	372250	6.49263e-05	1.11786e-07	TRUE	0.000100476
BMI	CKD	rs3851083	G	A	0.5675	0.0102	0.0016	NA	4.09996e-10	795624	372250	5.10777e-05	4.712e-06	TRUE	0.0122116
BMI	CKD	rs3852012	G	A	0.3124	0.0131	0.0018	NA	1.39991e-13	795624	372250	6.65674e-05	5.67114e-06	TRUE	0.00361972
BMI	CKD	rs3887080	A	G	0.1214	0.0181	0.0026	NA	5.10035e-12	795624	372250	6.09084e-05	1.27509e-06	TRUE	0.000774938
BMI	CKD	rs3902951	G	T	0.2455	0.0134	0.002	rs35277540	7.00003e-12	795624	372250	5.64181e-05	8.03662e-07	TRUE	0.00086491
BMI	CKD	rs3930349	C	A	0.7804	0.0144	0.0021	NA	4.19952e-12	795624	372250	5.90954e-05	6.52593e-10	TRUE	0.000114113
BMI	CKD	rs3957285	A	G	0.5261	0.0144	0.0018	NA	2.90001e-16	795624	372250	8.04337e-05	1.93568e-06	TRUE	0.000135701
BMI	CKD	rs40067	G	A	0.8287	0.0266	0.0023	NA	7.10068e-30	795624	372250	0.000168085	8.40798e-07	TRUE	1.29965e-09
BMI	CKD	rs4012234	G	T	0.5924	0.0141	0.0018	NA	9.8992e-16	795624	372250	7.71175e-05	4.48939e-09	TRUE	1.14044e-05
BMI	CKD	rs4072917	A	G	0.4694	0.0115	0.0018	NA	6.89922e-11	795624	372250	5.13005e-05	8.92866e-06	TRUE	0.0355364
BMI	CKD	rs4077093	T	G	0.217	0.0128	0.0022	NA	5.1e-09	795624	372250	4.25451e-05	4.1068e-06	TRUE	0.0235602
BMI	CKD	rs4082793	C	T	0.579	0.0122	0.0018	NA	3.59998e-12	795624	372250	5.77355e-05	1.99365e-07	TRUE	0.000316207
BMI	CKD	rs4148155	A	G	0.8873	0.0188	0.0026	NA	5.00035e-13	795624	372250	6.57103e-05	1.43395e-06	TRUE	0.000502902
BMI	CKD	rs4148233	T	C	0.3717	0.0101	0.0017	NA	3.2e-09	795624	372250	4.43628e-05	3.02981e-07	TRUE	0.00209096
BMI	CKD	rs4148866	T	C	0.4068	0.0098	0.0018	NA	4e-08	795624	372250	3.7255e-05	7.19639e-06	TRUE	0.0849186
BMI	CKD	rs420158	C	T	0.266	0.0119	0.0019	rs404680	2.1e-10	795624	372250	4.93013e-05	9.14612e-06	TRUE	0.044115
BMI	CKD	rs4237643	T	G	0.3062	0.0223	0.0019	NA	4.30031e-33	795624	372250	0.000173109	2.94053e-06	TRUE	8.2856e-09
BMI	CKD	rs427943	C	A	0.5669	0.017	0.0017	NA	7.29962e-23	795624	372250	0.000125672	7.35189e-07	TRUE	1.8501e-07
BMI	CKD	rs429343	A	G	0.4187	0.015	0.0017	NA	6.79986e-18	795624	372250	9.78443e-05	6.12156e-06	TRUE	0.000187367
BMI	CKD	rs4307239	G	A	0.4578	0.0115	0.0017	NA	3.90032e-11	795624	372250	5.7513e-05	2.58579e-07	TRUE	0.00036658
BMI	CKD	rs4372836	T	C	0.3034	0.0142	0.0018	NA	7.29962e-16	795624	372250	7.82152e-05	4.98408e-06	TRUE	0.000869947
BMI	CKD	rs4430672	T	C	0.1996	0.0127	0.0022	NA	3.89996e-09	795624	372250	4.18829e-05	4.35697e-06	TRUE	0.0272484
BMI	CKD	rs4482463	C	A	0.0787	0.0331	0.0033	NA	2.80027e-23	795624	372250	0.000126435	1.80362e-06	TRUE	6.15183e-07
BMI	CKD	rs4516268	C	A	0.8075	0.0217	0.0021	NA	5.19996e-25	795624	372250	0.000134189	1.67816e-06	TRUE	2.20219e-07
BMI	CKD	rs4518345	G	A	0.7158	0.0117	0.0019	NA	1e-09	795624	372250	4.76581e-05	5.04663e-07	TRUE	0.00181592
BMI	CKD	rs4521182	T	C	0.31	0.0104	0.0019	NA	3.69999e-08	795624	372250	3.76562e-05	1.8217e-06	TRUE	0.0159275
BMI	CKD	rs4523610	C	T	0.229	0.0123	0.002	NA	1.29999e-09	795624	372250	4.7536e-05	2.02933e-06	TRUE	0.00587451
BMI	CKD	rs4538727	G	A	0.599	0.0099	0.0018	NA	4.20001e-08	795624	372250	3.80191e-05	1.19695e-06	TRUE	0.010644
BMI	CKD	rs4550409	G	T	0.8521	0.0137	0.0025	NA	2.39999e-08	795624	372250	3.77431e-05	8.53202e-06	TRUE	0.104616
BMI	CKD	rs455527	T	C	0.94411	0.0199	0.0035	NA	1.09999e-08	795624	372250	4.06299e-05	9.29866e-06	TRUE	0.0940622
BMI	CKD	rs4556997	A	C	0.1349	0.0197	0.0024	NA	6.90081e-17	795624	372250	8.46772e-05	5.48051e-08	TRUE	6.29506e-06
BMI	CKD	rs460799	G	A	0.7319	0.0118	0.0019	NA	6.4e-10	795624	372250	4.84762e-05	5.04854e-06	TRUE	0.0175608
BMI	CKD	rs4639527	G	A	0.3012	0.0172	0.0019	NA	3.29989e-20	795624	372250	0.000102991	6.05139e-07	TRUE	2.3698e-06
BMI	CKD	rs4653017	T	C	0.6818	0.0122	0.0018	NA	4.49987e-11	795624	372250	5.77355e-05	9.07269e-08	TRUE	0.000238022
BMI	CKD	rs4670627	T	C	0.5629	0.0105	0.0017	NA	2.59998e-10	795624	372250	4.79461e-05	4.97422e-07	TRUE	0.00173703
BMI	CKD	rs4671328	T	G	0.4467	0.0219	0.0017	rs1861410	2.19989e-36	795624	372250	0.000208542	1.52544e-05	TRUE	1.1212e-07
BMI	CKD	rs4673553	G	T	0.4562	0.0142	0.0017	NA	2.09991e-16	795624	372250	8.76868e-05	8.76761e-07	TRUE	2.19351e-05
BMI	CKD	rs4676084	A	G	0.4101	0.0098	0.0017	NA	1.79999e-08	795624	372250	4.17666e-05	1.17035e-08	TRUE	0.00137388
BMI	CKD	rs4677812	C	A	0.7194	0.0136	0.0019	NA	1.39991e-12	795624	372250	6.43926e-05	4.16822e-06	TRUE	0.00258708
BMI	CKD	rs4682718	G	A	0.18	0.0154	0.0023	NA	9.8992e-12	795624	372250	5.63449e-05	2.18059e-06	TRUE	0.00239342
BMI	CKD	rs4718966	T	C	0.4183	0.0127	0.0018	NA	4.60045e-13	795624	372250	6.25646e-05	3.84138e-06	TRUE	0.00273258
BMI	CKD	rs4740619	T	C	0.5479	0.0186	0.0016	NA	2.29985e-30	795624	372250	0.000169826	9.40134e-06	TRUE	5.19746e-07
BMI	CKD	rs4745794	G	A	0.5157	0.0114	0.0017	NA	7.19946e-11	795624	372250	5.65172e-05	4.78752e-08	TRUE	0.000237176
BMI	CKD	rs4757144	A	G	0.5878	0.0169	0.0018	NA	5.60015e-22	795624	372250	0.000110783	1.26837e-06	TRUE	2.20737e-06
BMI	CKD	rs4757638	A	G	0.5896	0.0101	0.0018	NA	2.1e-08	795624	372250	3.95707e-05	1.48139e-06	TRUE	0.0106211
BMI	CKD	rs4759075	T	C	0.5986	0.0112	0.0017	NA	1.39991e-11	795624	372250	5.45516e-05	2.68704e-06	TRUE	0.00380359
BMI	CKD	rs4783830	G	A	0.6926	0.0105	0.0019	NA	2.39999e-08	795624	372250	3.83838e-05	9.40378e-07	TRUE	0.00849749
BMI	CKD	rs4802778	G	A	0.4255	0.0116	0.0018	NA	8.4004e-11	795624	372250	5.21965e-05	8.34806e-12	TRUE	0.000275983
BMI	CKD	rs4807181	T	C	0.6614	0.0117	0.0018	NA	6.4998e-11	795624	372250	5.31003e-05	3.09181e-07	TRUE	0.000699781
BMI	CKD	rs4813619	G	T	0.4899	0.0108	0.0018	NA	2.30001e-09	795624	372250	4.52456e-05	3.51032e-07	TRUE	0.00200807
BMI	CKD	rs4814512	A	C	0.782	0.0133	0.0021	NA	2.30001e-10	795624	372250	5.04122e-05	5.85189e-06	TRUE	0.0184044
BMI	CKD	rs4820408	T	G	0.408	0.0151	0.0017	NA	2.09991e-19	795624	372250	9.91531e-05	1.15088e-05	TRUE	0.000945578
BMI	CKD	rs4834272	C	T	0.3318	0.0115	0.0017	NA	3.29989e-11	795624	372250	5.7513e-05	2.34054e-06	TRUE	0.00229839
BMI	CKD	rs4835778	G	A	0.1797	0.0127	0.0023	NA	2.1e-08	795624	372250	3.83203e-05	1.14103e-07	TRUE	0.00320576
BMI	CKD	rs483752	T	C	0.7415	0.0121	0.0022	NA	3.69999e-08	795624	372250	3.80191e-05	2.71084e-06	TRUE	0.0228468
BMI	CKD	rs4856794	G	T	0.3486	0.011	0.0018	NA	1.5e-09	795624	372250	4.69368e-05	8.63265e-08	TRUE	0.000959405
BMI	CKD	rs4858193	T	C	0.7221	0.0129	0.0019	NA	1.59993e-11	795624	372250	5.79349e-05	1.19667e-06	TRUE	0.00102993
BMI	CKD	rs4858887	C	A	0.3189	0.0124	0.0019	NA	2.09991e-11	795624	372250	5.35311e-05	2.46715e-06	TRUE	0.00380919
BMI	CKD	rs4860782	C	A	0.8098	0.0122	0.0022	NA	2.19999e-08	795624	372250	3.86501e-05	1.85398e-06	TRUE	0.0144813
BMI	CKD	rs4864201	T	C	0.3531	0.0141	0.0017	NA	1.50003e-16	795624	372250	8.64562e-05	7.37022e-07	TRUE	2.13558e-05
BMI	CKD	rs4865796	G	A	0.3092	0.0103	0.0018	NA	5.19996e-09	795624	372250	4.11533e-05	4.54498e-06	TRUE	0.0310067
BMI	CKD	rs4877217	G	A	0.2781	0.0107	0.0019	NA	4.49997e-08	795624	372250	3.98599e-05	4.68337e-09	TRUE	0.0016612
BMI	CKD	rs4880341	C	T	0.4394	0.0118	0.0017	NA	1.10002e-11	795624	372250	6.05526e-05	3.60017e-07	TRUE	0.000298511
BMI	CKD	rs4886869	G	A	0.6048	0.01	0.0018	NA	2.90001e-08	795624	372250	3.8791e-05	1.03166e-06	TRUE	0.00866512
BMI	CKD	rs4889606	A	G	0.6199	0.0202	0.0017	NA	2.80027e-33	795624	372250	0.000177428	2.92483e-06	TRUE	5.00534e-09
BMI	CKD	rs4906908	G	T	0.5253	0.0103	0.0017	NA	2.5e-09	795624	372250	4.6137e-05	7.1228e-07	TRUE	0.00273905
BMI	CKD	rs4911442	A	G	0.8728	0.015	0.0024	NA	5.39995e-10	795624	372250	4.90944e-05	3.13588e-06	TRUE	0.00836995
BMI	CKD	rs4912637	G	A	0.6539	0.0103	0.0018	NA	1.5e-08	795624	372250	4.11533e-05	5.59348e-07	TRUE	0.00431794
BMI	CKD	rs491711	A	C	0.684	0.0115	0.0019	NA	1.09999e-09	795624	372250	4.60428e-05	2.61929e-07	TRUE	0.00158103
BMI	CKD	rs4929923	C	T	0.6376	0.0181	0.0017	NA	7.19946e-27	795624	372250	0.000142459	3.57166e-06	TRUE	4.21106e-07
BMI	CKD	rs4936175	C	T	0.4445	0.0122	0.0017	NA	1.39991e-12	795624	372250	6.47272e-05	4.13946e-07	TRUE	0.000193325
BMI	CKD	rs4953577	T	C	0.5525	0.0099	0.0017	NA	9.90011e-09	795624	372250	4.26233e-05	1.24196e-06	TRUE	0.00639981
BMI	CKD	rs4954638	A	C	0.7508	0.0118	0.002	NA	2.90001e-09	795624	372250	4.375e-05	2.93425e-07	TRUE	0.00222702
BMI	CKD	rs4985155	A	G	0.6631	0.012	0.0017	NA	2.99985e-12	795624	372250	6.26225e-05	7.30405e-07	TRUE	0.000378292
BMI	CKD	rs4986044	C	T	0.5313	0.0164	0.0016	NA	3.29989e-23	795624	372250	0.000132033	1.58808e-06	TRUE	2.57569e-07
BMI	CKD	rs4989244	G	A	0.5888	0.0113	0.0017	NA	7.50067e-11	795624	372250	5.55301e-05	7.91646e-07	TRUE	0.000950986
BMI	CKD	rs506338	C	T	0.7016	0.0134	0.0018	NA	7.8001e-14	795624	372250	6.9651e-05	9.13427e-06	TRUE	0.00734281
BMI	CKD	rs535533	C	T	0.406	0.0104	0.0018	NA	3.40001e-09	795624	372250	4.19562e-05	3.69883e-06	TRUE	0.0218232
BMI	CKD	rs536445	T	C	0.5293	0.014	0.0017	NA	4.60045e-16	795624	372250	8.52343e-05	1.93639e-06	TRUE	7.86154e-05
BMI	CKD	rs543874	G	A	0.1952	0.0475	0.002	NA	1.1995e-122	795624	372250	0.000708456	3.23528e-07	TRUE	2.51147e-39
BMI	CKD	rs559231	T	G	0.3956	0.0135	0.0018	NA	2.39994e-14	795624	372250	7.06944e-05	1.18456e-05	TRUE	0.0123836
BMI	CKD	rs573455	G	A	0.547	0.0093	0.0016	NA	1.6e-08	795624	372250	4.2462e-05	1.06326e-07	TRUE	0.00182492
BMI	CKD	rs5742914	T	C	0.1355	0.0175	0.0027	NA	8.80035e-11	795624	372250	5.27982e-05	2.86281e-06	TRUE	0.00499795
BMI	CKD	rs5751239	T	C	0.5171	0.0109	0.0017	NA	3.59998e-10	795624	372250	5.16685e-05	1.26028e-08	TRUE	0.000366179
BMI	CKD	rs577525	C	T	0.5676	0.0166	0.0017	NA	9.70063e-22	795624	372250	0.000119828	1.01655e-06	TRUE	5.58554e-07
BMI	CKD	rs591088	C	T	0.4411	0.0097	0.0017	NA	1.6e-08	795624	372250	4.09186e-05	2.522e-06	TRUE	0.0154515
BMI	CKD	rs592483	C	T	0.4284	0.0147	0.0017	NA	1.99986e-18	795624	372250	9.397e-05	1.05786e-06	TRUE	1.27792e-05
BMI	CKD	rs6014523	T	C	0.8032	0.0149	0.0022	NA	1.39991e-11	795624	372250	5.76495e-05	3.58283e-06	TRUE	0.00409895
BMI	CKD	rs6019482	C	T	0.8346	0.0178	0.0023	NA	2.80027e-14	795624	372250	7.5274e-05	3.75738e-06	TRUE	0.000691098
BMI	CKD	rs6023633	G	A	0.237	0.0138	0.0021	NA	5.10035e-11	795624	372250	5.42737e-05	1.4392e-07	TRUE	0.000433243
BMI	CKD	rs6047046	A	G	0.5139	0.0098	0.0017	NA	1.79999e-08	795624	372250	4.17666e-05	1.83534e-07	TRUE	0.00237505
BMI	CKD	rs6050446	G	A	0.97001	0.0343	0.0047	NA	4.40048e-13	795624	372250	6.69355e-05	3.91802e-08	TRUE	5.80894e-05
BMI	CKD	rs610634	T	C	0.8179	0.0138	0.0023	NA	1e-09	795624	372250	4.52456e-05	3.90027e-06	TRUE	0.0167174
BMI	CKD	rs6138482	T	C	0.1974	0.0147	0.002	NA	5.79963e-13	795624	372250	6.78951e-05	8.4559e-06	TRUE	0.00724927
BMI	CKD	rs621042	C	A	0.549	0.0107	0.0017	NA	6.29999e-10	795624	372250	4.97899e-05	2.48071e-06	TRUE	0.00577507
BMI	CKD	rs6419734	T	C	0.1521	0.0174	0.0025	NA	1.9002e-12	795624	372250	6.08815e-05	2.40938e-07	TRUE	0.000231242
BMI	CKD	rs6433243	T	C	0.3465	0.0102	0.0018	NA	1.2e-08	795624	372250	4.03581e-05	1.41063e-09	TRUE	0.00147123
BMI	CKD	rs6443750	C	T	0.8068	0.0148	0.0021	NA	3.19963e-12	795624	372250	6.24239e-05	1.89716e-06	TRUE	0.00101905
BMI	CKD	rs6445538	C	T	0.2354	0.0149	0.002	NA	1.39991e-13	795624	372250	6.9755e-05	1.21922e-07	TRUE	5.57375e-05
BMI	CKD	rs6448587	A	C	0.8109	0.0167	0.0023	NA	2.29985e-13	795624	372250	6.62585e-05	2.44031e-06	TRUE	0.000924477
BMI	CKD	rs6449532	C	T	0.6455	0.0127	0.0018	NA	1.20005e-12	795624	372250	6.25646e-05	2.09272e-07	TRUE	0.000174767
BMI	CKD	rs6461115	A	G	0.7715	0.0144	0.0019	NA	1.20005e-13	795624	372250	7.21904e-05	1.50348e-06	TRUE	0.000250915
BMI	CKD	rs6471941	A	G	0.1684	0.0156	0.0021	NA	3.10027e-13	795624	372250	6.93543e-05	1.88767e-06	TRUE	0.000461746
BMI	CKD	rs6477694	C	T	0.3559	0.0123	0.0017	NA	3.80014e-13	795624	372250	6.57926e-05	5.09294e-07	TRUE	0.000194998
BMI	CKD	rs6482729	C	T	0.3385	0.0102	0.0019	NA	3.59998e-08	795624	372250	3.62218e-05	1.81516e-06	TRUE	0.0186543
BMI	CKD	rs6497676	G	A	0.3583	0.0098	0.0018	NA	3.69999e-08	795624	372250	3.7255e-05	4.71871e-06	TRUE	0.0477216
BMI	CKD	rs6504165	T	C	0.7374	0.0135	0.0019	NA	4.00037e-13	795624	372250	6.34492e-05	2.43642e-06	TRUE	0.00125825
BMI	CKD	rs6545709	G	A	0.90096	0.0203	0.003	NA	1.50003e-11	795624	372250	5.75464e-05	1.82089e-06	TRUE	0.00168552
BMI	CKD	rs6548221	A	G	0.2246	0.0151	0.002	NA	1.69981e-14	795624	372250	7.16401e-05	1.31884e-06	TRUE	0.000229477
BMI	CKD	rs6548834	A	G	0.3622	0.0136	0.0018	NA	1.80011e-14	795624	372250	7.17455e-05	5.46686e-06	TRUE	0.00201409
BMI	CKD	rs6556301	G	T	0.6404	0.0111	0.0018	NA	4.09996e-10	795624	372250	4.7794e-05	1.65584e-07	TRUE	0.00105075
BMI	CKD	rs6561710	G	A	0.4169	0.0105	0.0018	NA	2.59998e-09	795624	372250	4.27669e-05	2.09917e-06	TRUE	0.0103567
BMI	CKD	rs6564360	G	A	0.1905	0.0135	0.0022	NA	1.2e-09	795624	372250	4.73255e-05	1.23831e-05	TRUE	0.0905924
BMI	CKD	rs657452	A	G	0.3784	0.0188	0.0017	NA	7.19946e-29	795624	372250	0.00015369	8.53202e-07	TRUE	7.55156e-09
BMI	CKD	rs6587552	A	G	0.2409	0.0173	0.002	NA	1.59993e-17	795624	372250	9.40339e-05	2.43852e-06	TRUE	4.184e-05
BMI	CKD	rs6591407	C	A	0.8139	0.0118	0.0021	NA	1.89998e-08	795624	372250	3.96827e-05	1.58342e-06	TRUE	0.0111281
BMI	CKD	rs6594967	T	C	0.6726	0.0109	0.0018	NA	3.40001e-09	795624	372250	4.60873e-05	1.53206e-08	TRUE	0.000789551
BMI	CKD	rs6597650	G	A	0.4056	0.0122	0.0018	NA	7.89951e-12	795624	372250	5.77355e-05	7.29566e-07	TRUE	0.000682873
BMI	CKD	rs663129	A	G	0.2301	0.0545	0.0019	NA	1.59956e-178	795624	372250	0.00103307	2.15611e-05	TRUE	1.21801e-43
BMI	CKD	rs6661316	T	C	0.5765	0.0106	0.0016	NA	6.79986e-11	795624	372250	5.51621e-05	2.47625e-06	TRUE	0.00320042
BMI	CKD	rs6676084	C	T	0.6909	0.0122	0.0018	NA	4.90004e-12	795624	372250	5.77355e-05	8.30326e-08	TRUE	0.000231966
BMI	CKD	rs6690764	G	A	0.2084	0.0154	0.0022	NA	6.29941e-12	795624	372250	6.15832e-05	9.21492e-06	TRUE	0.0153816
BMI	CKD	rs6691857	C	T	0.96855	0.0347	0.0051	NA	6.89922e-12	795624	372250	5.81817e-05	3.09151e-06	TRUE	0.00311837
BMI	CKD	rs6692586	A	G	0.168	0.0192	0.0023	NA	1.10002e-16	795624	372250	8.75794e-05	1.00679e-05	TRUE	0.00183948
BMI	CKD	rs6707445	A	G	0.4543	0.0128	0.0017	NA	2.09991e-13	795624	372250	7.12499e-05	1.01241e-06	TRUE	0.000181014
BMI	CKD	rs6710871	A	G	0.1418	0.0179	0.0024	NA	1e-13	795624	372250	6.99111e-05	1.09381e-06	TRUE	0.000229573
BMI	CKD	rs6738445	C	T	0.7164	0.0133	0.0018	NA	1.9002e-13	795624	372250	6.86154e-05	6.10418e-07	TRUE	0.000158057
BMI	CKD	rs6759670	C	A	0.2752	0.0116	0.0019	NA	1.89998e-09	795624	372250	4.6847e-05	1.8179e-07	TRUE	0.00122878
BMI	CKD	rs6764533	A	G	0.359	0.0116	0.0018	NA	1.40001e-10	795624	372250	5.21965e-05	1.23907e-05	TRUE	0.0620872
BMI	CKD	rs6777784	T	G	0.6221	0.0105	0.0018	NA	4.70002e-09	795624	372250	4.27669e-05	1.51593e-07	TRUE	0.00195334
BMI	CKD	rs6781254	T	C	0.3034	0.0112	0.0018	NA	4.90004e-10	795624	372250	4.8659e-05	2.75778e-06	TRUE	0.00743787
BMI	CKD	rs6804842	G	A	0.572	0.0156	0.0017	NA	3.59998e-21	795624	372250	0.000105828	1.94803e-07	TRUE	7.10718e-07
BMI	CKD	rs6819344	A	C	0.4005	0.0103	0.0017	NA	6.1e-10	795624	372250	4.6137e-05	2.52042e-08	TRUE	0.000835793
BMI	CKD	rs6841761	G	T	0.4748	0.0131	0.0016	NA	6.4003e-16	795624	372250	8.42479e-05	1.74771e-06	TRUE	7.60188e-05
BMI	CKD	rs6849518	T	C	0.1263	0.0173	0.0026	NA	2.60016e-11	795624	372250	5.56435e-05	1.65218e-06	TRUE	0.0018757
BMI	CKD	rs6850639	T	C	0.2084	0.0124	0.0021	NA	1.79999e-09	795624	372250	4.38207e-05	6.55629e-07	TRUE	0.00343489
BMI	CKD	rs6852276	G	A	0.4018	0.0108	0.0017	NA	8.49963e-11	795624	372250	5.07249e-05	2.57029e-07	TRUE	0.000864265
BMI	CKD	rs6864049	G	A	0.5394	0.0125	0.0017	NA	6.70039e-14	795624	372250	6.79494e-05	3.15996e-06	TRUE	0.00112985
BMI	CKD	rs6870983	C	T	0.7823	0.0204	0.002	NA	6.4998e-25	795624	372250	0.000130749	2.29875e-06	TRUE	5.88414e-07
BMI	CKD	rs6879326	C	T	0.5047	0.0098	0.0017	NA	1.29999e-08	795624	372250	4.17666e-05	1.55756e-07	TRUE	0.00224447
BMI	CKD	rs6898812	G	T	0.5589	0.0104	0.0018	NA	4.20001e-09	795624	372250	4.19562e-05	2.64197e-06	TRUE	0.0145492
BMI	CKD	rs6921533	T	C	0.2882	0.0118	0.0019	NA	5.60003e-10	795624	372250	4.84762e-05	2.21356e-06	TRUE	0.00583309
BMI	CKD	rs6930066	T	C	0.3433	0.0104	0.0018	NA	1.29999e-08	795624	372250	4.19562e-05	8.88462e-07	TRUE	0.00531538
BMI	CKD	rs6968554	G	A	0.6398	0.01	0.0017	NA	3.50002e-09	795624	372250	4.34887e-05	2.12561e-06	TRUE	0.00968769
BMI	CKD	rs6985109	G	A	0.4662	0.0177	0.0017	NA	1.50003e-26	795624	372250	0.000136233	2.29911e-06	TRUE	3.14623e-07
BMI	CKD	rs7006629	T	C	0.5258	0.0109	0.0017	NA	2.5e-10	795624	372250	5.16685e-05	1.14754e-06	TRUE	0.00206716
BMI	CKD	rs7024334	T	G	0.2258	0.0138	0.002	NA	3.10027e-12	795624	372250	5.98364e-05	1.43223e-06	TRUE	0.000991839
BMI	CKD	rs702820	C	T	0.1156	0.017	0.0027	NA	1.89998e-10	795624	372250	4.98244e-05	1.21178e-05	TRUE	0.0715982
BMI	CKD	rs7042372	A	G	0.6573	0.0122	0.0018	NA	3.80014e-11	795624	372250	5.77355e-05	6.51547e-06	TRUE	0.0110511
BMI	CKD	rs7083450	T	C	0.8388	0.0159	0.0023	NA	1.69981e-12	795624	372250	6.00628e-05	7.05047e-07	TRUE	0.000501378
BMI	CKD	rs7084454	A	G	0.335	0.0193	0.0019	NA	4.00037e-25	795624	372250	0.000129671	6.32898e-07	TRUE	9.60188e-08
BMI	CKD	rs709400	A	G	0.6182	0.015	0.0017	NA	4.60045e-19	795624	372250	9.78443e-05	1.71914e-06	TRUE	1.5522e-05
BMI	CKD	rs7102454	C	T	0.3435	0.0158	0.0018	NA	2.39994e-18	795624	372250	9.68323e-05	1.17077e-06	TRUE	1.03033e-05
BMI	CKD	rs7117238	G	A	0.832	0.0131	0.0022	NA	2.5e-09	795624	372250	4.45627e-05	1.64453e-06	TRUE	0.00660868
BMI	CKD	rs7117842	C	T	0.3792	0.0111	0.0017	NA	6.29941e-11	795624	372250	5.35819e-05	2.262e-06	TRUE	0.00340171
BMI	CKD	rs7123876	C	T	0.246	0.0119	0.0019	NA	2.19999e-10	795624	372250	4.93013e-05	4.89592e-06	TRUE	0.0154481
BMI	CKD	rs7124681	A	C	0.4133	0.0263	0.0016	NA	3.19963e-58	795624	372250	0.000339482	1.10532e-06	TRUE	2.13032e-18
BMI	CKD	rs7134628	A	G	0.1027	0.0172	0.0028	NA	1.2e-09	795624	372250	4.74257e-05	4.58708e-06	TRUE	0.0168713
BMI	CKD	rs7138803	A	G	0.3772	0.03	0.0017	NA	2.29985e-71	795624	372250	0.000391262	1.09631e-06	TRUE	3.90663e-21
BMI	CKD	rs7144011	T	G	0.2136	0.0282	0.002	NA	5.19996e-47	795624	372250	0.000249818	9.0453e-07	TRUE	7.36611e-14
BMI	CKD	rs7147503	C	T	0.6303	0.0119	0.0018	NA	1.99986e-11	795624	372250	5.49311e-05	4.51731e-06	TRUE	0.00776574
BMI	CKD	rs7164727	T	C	0.681	0.0182	0.0017	NA	3.29989e-25	795624	372250	0.000144038	8.4427e-08	TRUE	3.68467e-09
BMI	CKD	rs7172627	G	A	0.4719	0.0117	0.0017	NA	1.10002e-11	795624	372250	5.95307e-05	6.11003e-08	TRUE	0.000169195
BMI	CKD	rs7181498	T	C	0.3691	0.0163	0.0018	NA	1e-19	795624	372250	0.000103057	1.75378e-06	TRUE	8.76808e-06
BMI	CKD	rs7186893	G	T	0.7314	0.0141	0.002	NA	6.4998e-13	795624	372250	6.24661e-05	3.47228e-06	TRUE	0.00235167
BMI	CKD	rs7195386	T	C	0.5014	0.0133	0.0017	NA	1.10002e-14	795624	372250	7.69246e-05	2.73514e-07	TRUE	3.2741e-05
BMI	CKD	rs719802	T	C	0.3803	0.0101	0.0018	NA	9.49992e-09	795624	372250	3.95707e-05	4.52059e-06	TRUE	0.0359809
BMI	CKD	rs7206395	A	G	0.1984	0.0123	0.0022	NA	1.5e-08	795624	372250	3.92863e-05	4.89707e-09	TRUE	0.00180114
BMI	CKD	rs7209235	G	A	0.305	0.0111	0.0019	NA	8e-09	795624	372250	4.28957e-05	2.29863e-06	TRUE	0.0112523
BMI	CKD	rs7217226	G	T	0.3596	0.013	0.0017	NA	2.60016e-14	795624	372250	7.34937e-05	1.97121e-06	TRUE	0.000305935
BMI	CKD	rs7235205	G	A	0.2657	0.0141	0.0019	NA	4.40048e-14	795624	372250	6.9214e-05	4.90126e-08	TRUE	4.53907e-05
BMI	CKD	rs7239114	A	G	0.5403	0.0124	0.0017	NA	1.20005e-13	795624	372250	6.68667e-05	7.22915e-07	TRUE	0.000224403
BMI	CKD	rs7239575	T	C	0.5168	0.0202	0.0017	NA	7.39946e-32	795624	372250	0.000177428	5.19461e-06	TRUE	2.69039e-08
BMI	CKD	rs7243357	T	G	0.8272	0.0194	0.0021	NA	9.09913e-20	795624	372250	0.000107254	1.40638e-07	TRUE	4.99218e-07
BMI	CKD	rs7249143	T	G	0.3082	0.0126	0.0019	rs2280742	3.59998e-11	795624	372250	5.52717e-05	2.43411e-07	TRUE	0.000473156
BMI	CKD	rs731834	A	C	0.5197	0.0107	0.0018	NA	1.6e-09	795624	372250	4.44116e-05	4.5188e-06	TRUE	0.0222811
BMI	CKD	rs7323827	A	G	0.675	0.0102	0.0018	NA	3.29997e-08	795624	372250	4.03581e-05	1.08834e-07	TRUE	0.0024207
BMI	CKD	rs7332115	T	G	0.6266	0.0159	0.0017	NA	3.59998e-21	795624	372250	0.000109936	3.00157e-07	TRUE	5.6035e-07
BMI	CKD	rs7334078	T	C	0.7118	0.0121	0.0019	NA	2.19999e-10	795624	372250	5.09723e-05	2.12953e-06	TRUE	0.0042295
BMI	CKD	rs733594	T	C	0.718	0.0138	0.0018	NA	5.90065e-14	795624	372250	7.38711e-05	6.40741e-08	TRUE	2.65913e-05
BMI	CKD	rs740157	A	G	0.4322	0.0116	0.0016	NA	1.80011e-12	795624	372250	6.60603e-05	5.16913e-06	TRUE	0.00319675
BMI	CKD	rs7421089	T	C	0.2888	0.0135	0.0019	NA	7.50067e-13	795624	372250	6.34492e-05	9.80935e-06	TRUE	0.0149265
BMI	CKD	rs7475340	G	A	0.5154	0.009	0.0016	NA	4e-08	795624	372250	3.97668e-05	7.36878e-09	TRUE	0.00173347
BMI	CKD	rs7488867	C	T	0.7361	0.0204	0.002	NA	8.4004e-24	795624	372250	0.000130749	1.74324e-06	TRUE	3.51316e-07
BMI	CKD	rs7498665	G	A	0.4038	0.0271	0.0017	rs62037369	5.60015e-60	795624	372250	0.000319297	9.547e-06	TRUE	9.80857e-14
BMI	CKD	rs7512146	G	T	0.4916	0.0094	0.0017	NA	3.89996e-08	795624	372250	3.84268e-05	2.12219e-06	TRUE	0.016935
BMI	CKD	rs7519259	A	G	0.5356	0.0125	0.0017	NA	3.80014e-13	795624	372250	6.79494e-05	1.69737e-08	TRUE	4.39629e-05
BMI	CKD	rs7534091	G	A	0.2507	0.0113	0.0019	NA	1e-09	795624	372250	4.44553e-05	8.49776e-06	TRUE	0.0587996
BMI	CKD	rs7535528	G	A	0.6259	0.0152	0.0018	NA	1.39991e-16	795624	372250	8.96183e-05	3.23393e-08	TRUE	2.91307e-06
BMI	CKD	rs7550711	T	C	0.03058	0.0649	0.005	NA	3.19963e-38	795624	372250	0.000211715	1.4924e-06	TRUE	1.9109e-11
BMI	CKD	rs7551507	C	T	0.4367	0.0184	0.0016	NA	9.30037e-30	795624	372250	0.000166195	6.7809e-08	TRUE	2.00117e-10
BMI	CKD	rs755407	T	C	0.2816	0.0116	0.0018	NA	2.30001e-10	795624	372250	5.21965e-05	1.93533e-06	TRUE	0.00330606
BMI	CKD	rs7557796	T	C	0.3476	0.016	0.0018	NA	2.29985e-19	795624	372250	9.9299e-05	7.63246e-07	TRUE	4.68605e-06
BMI	CKD	rs7560871	A	G	0.07332	0.0218	0.0034	NA	9.60064e-11	795624	372250	5.16685e-05	8.95548e-09	TRUE	0.000353984
BMI	CKD	rs7561278	T	C	0.786	0.0159	0.0021	NA	5.70033e-14	795624	372250	7.20473e-05	7.75729e-07	TRUE	0.000127612
BMI	CKD	rs756717	G	A	0.6027	0.0148	0.0017	NA	5.40008e-18	795624	372250	9.52527e-05	9.47423e-07	TRUE	9.65127e-06
BMI	CKD	rs7567655	G	A	0.03105	0.027	0.0045	NA	1.29999e-09	795624	372250	4.52456e-05	1.11054e-05	TRUE	0.0874121
BMI	CKD	rs7599312	G	A	0.7348	0.0186	0.0019	NA	6.90081e-24	795624	372250	0.000120437	3.14904e-07	TRUE	1.57006e-07
BMI	CKD	rs7607351	T	C	0.5807	0.0119	0.0017	NA	8.4004e-12	795624	372250	6.15832e-05	3.02116e-06	TRUE	0.00209341
BMI	CKD	rs7607369	A	G	0.4387	0.0117	0.0016	NA	9.30037e-13	795624	372250	6.72041e-05	2.46743e-06	TRUE	0.000845831
BMI	CKD	rs761423	T	C	0.55	0.0113	0.0017	NA	5.50047e-11	795624	372250	5.55301e-05	6.24045e-07	TRUE	0.000793974
BMI	CKD	rs762147	G	A	0.7292	0.0115	0.0019	NA	3.29997e-09	795624	372250	4.60428e-05	1.53812e-07	TRUE	0.00128364
BMI	CKD	rs7636868	G	A	0.3082	0.0112	0.0019	NA	2.59998e-09	795624	372250	4.3672e-05	5.94971e-07	TRUE	0.00328704
BMI	CKD	rs7640424	C	T	0.7031	0.0136	0.0018	NA	2.29985e-14	795624	372250	7.17455e-05	1.70908e-06	TRUE	0.000309459
BMI	CKD	rs7652415	T	C	0.1417	0.0156	0.0026	NA	9.69996e-10	795624	372250	4.52456e-05	7.8499e-06	TRUE	0.0481014
BMI	CKD	rs7674623	T	C	0.1976	0.0135	0.0022	NA	5.69994e-10	795624	372250	4.73255e-05	2.87021e-06	TRUE	0.00902179
BMI	CKD	rs7683836	G	A	0.4595	0.0114	0.0017	NA	6.29941e-11	795624	372250	5.65172e-05	3.24194e-06	TRUE	0.00398702
BMI	CKD	rs7685048	C	T	0.5346	0.0101	0.0017	NA	4.09996e-09	795624	372250	4.43628e-05	3.9079e-06	TRUE	0.0183399
BMI	CKD	rs7694732	A	G	0.5622	0.0099	0.0017	NA	8.70001e-09	795624	372250	4.26233e-05	9.28047e-07	TRUE	0.00506858
BMI	CKD	rs7715256	G	T	0.4219	0.0166	0.0016	NA	2.19989e-24	795624	372250	0.000135273	5.35547e-06	TRUE	2.70679e-06
BMI	CKD	rs7730004	T	C	0.6693	0.0148	0.0018	NA	9.09913e-16	795624	372250	8.4964e-05	9.35429e-09	TRUE	4.36384e-06
BMI	CKD	rs7748777	A	G	0.4587	0.0105	0.0016	NA	1.6e-10	795624	372250	5.41263e-05	1.05276e-06	TRUE	0.00143129
BMI	CKD	rs7760082	G	A	0.3354	0.0122	0.0018	NA	2.90001e-11	795624	372250	5.77355e-05	7.07473e-08	TRUE	0.000222013
BMI	CKD	rs7770443	A	C	0.1534	0.0149	0.0025	NA	1.29999e-09	795624	372250	4.46443e-05	2.48584e-07	TRUE	0.00184733
BMI	CKD	rs7779498	C	T	0.96141	0.0249	0.0045	NA	3.09999e-08	795624	372250	3.84813e-05	1.11936e-06	TRUE	0.00956566
BMI	CKD	rs7780752	C	T	0.36	0.0139	0.0018	NA	1e-14	795624	372250	7.49454e-05	4.28796e-07	TRUE	5.5794e-05
BMI	CKD	rs7784465	C	T	0.1393	0.0164	0.0025	NA	1.09999e-10	795624	372250	5.40851e-05	9.01049e-08	TRUE	0.000381751
BMI	CKD	rs779206	G	A	0.2664	0.0127	0.002	NA	1.09999e-10	795624	372250	5.06779e-05	2.44999e-06	TRUE	0.00516176
BMI	CKD	rs7801551	T	C	0.6432	0.0102	0.0018	NA	9.69996e-09	795624	372250	4.03581e-05	1.11475e-06	TRUE	0.00764133
BMI	CKD	rs7802342	G	T	0.2896	0.0121	0.0019	NA	3.09999e-10	795624	372250	5.09723e-05	1.10718e-05	TRUE	0.0548898
BMI	CKD	rs7805441	T	C	0.5092	0.0109	0.0017	NA	3.40001e-10	795624	372250	5.16685e-05	6.65097e-06	TRUE	0.020279
BMI	CKD	rs7811342	T	C	0.8942	0.0197	0.0029	NA	1.10002e-11	795624	372250	5.79969e-05	3.73364e-07	TRUE	0.000419593
BMI	CKD	rs7826312	C	T	0.5879	0.0104	0.0017	NA	4.90004e-10	795624	372250	4.70372e-05	9.52248e-08	TRUE	0.000972307
BMI	CKD	rs7844647	T	C	0.7319	0.0123	0.0018	NA	2.80027e-11	795624	372250	5.86858e-05	1.57819e-07	TRUE	0.000254382
BMI	CKD	rs784944	A	G	0.2511	0.0122	0.0019	NA	3.89996e-10	795624	372250	5.18183e-05	2.10321e-06	TRUE	0.00379415
BMI	CKD	rs7865157	T	C	0.1068	0.0177	0.0028	NA	3.69999e-10	795624	372250	5.02229e-05	1.15792e-06	TRUE	0.00247015
BMI	CKD	rs7869771	A	C	0.7353	0.014	0.0019	NA	4.90004e-13	795624	372250	6.82358e-05	2.78802e-06	TRUE	0.000903096
BMI	CKD	rs7874154	C	T	0.4979	0.0127	0.0017	NA	1.80011e-13	795624	372250	7.01411e-05	3.30953e-06	TRUE	0.000961692
BMI	CKD	rs7899106	G	A	0.04777	0.0331	0.0037	NA	1e-18	795624	372250	0.000100578	1.05237e-06	TRUE	5.78955e-06
BMI	CKD	rs7925214	T	C	0.5133	0.0147	0.0018	NA	4.40048e-17	795624	372250	8.38198e-05	1.36979e-08	TRUE	5.32245e-06
BMI	CKD	rs7925748	G	A	0.4022	0.0122	0.0018	NA	3.29989e-12	795624	372250	5.77355e-05	1.32798e-06	TRUE	0.00116965
BMI	CKD	rs7933205	G	A	0.7885	0.0116	0.0021	NA	3.2e-08	795624	372250	3.8349e-05	1.26868e-08	TRUE	0.00219981
BMI	CKD	rs7947143	G	A	0.8375	0.018	0.0024	NA	2.39994e-14	795624	372250	7.06944e-05	2.77335e-06	TRUE	0.000684799
BMI	CKD	rs7970953	A	G	0.29	0.0135	0.0018	NA	9.79941e-14	795624	372250	7.06944e-05	3.18799e-06	TRUE	0.000852734
BMI	CKD	rs7973955	G	A	0.7153	0.0126	0.0019	NA	3.69999e-11	795624	372250	5.52717e-05	2.58793e-06	TRUE	0.00334794
BMI	CKD	rs7987314	G	T	0.1179	0.0146	0.0026	NA	1.40001e-08	795624	372250	3.9631e-05	4.82694e-06	TRUE	0.0390299
BMI	CKD	rs8016771	G	T	0.08752	0.019	0.0031	NA	1.09999e-09	795624	372250	4.72124e-05	5.63085e-06	TRUE	0.0234962
BMI	CKD	rs802460	T	C	0.6555	0.0107	0.0018	NA	2.80001e-09	795624	372250	4.44116e-05	1.00209e-06	TRUE	0.00434554
BMI	CKD	rs8036040	A	C	0.4932	0.0109	0.0017	NA	2.69998e-10	795624	372250	5.16685e-05	2.81141e-08	TRUE	0.000407117
BMI	CKD	rs8047395	A	G	0.5061	0.0642	0.0017	NA	1e-200	795624	372250	0.00178932	5.64908e-06	TRUE	5.17766e-90
BMI	CKD	rs8067737	T	C	0.1101	0.0166	0.003	NA	3.2e-08	795624	372250	3.84813e-05	5.99862e-06	TRUE	0.0586838
BMI	CKD	rs8071182	A	G	0.1735	0.0133	0.0022	NA	2.1e-09	795624	372250	4.59337e-05	2.37641e-07	TRUE	0.00153718
BMI	CKD	rs8088123	C	A	0.92306	0.0262	0.0033	NA	3.69999e-15	795624	372250	7.92198e-05	8.02528e-07	TRUE	5.55021e-05
BMI	CKD	rs811054	T	C	0.5367	0.0141	0.0017	NA	2.70023e-17	795624	372250	8.64562e-05	5.42173e-06	TRUE	0.000448154
BMI	CKD	rs8123881	G	A	0.1299	0.0196	0.0024	NA	4.40048e-16	795624	372250	8.38198e-05	1.10461e-05	TRUE	0.00331515
BMI	CKD	rs8181823	C	A	0.7614	0.0127	0.002	NA	4.09996e-10	795624	372250	5.06779e-05	2.76949e-06	TRUE	0.0060154
BMI	CKD	rs818524	C	T	0.6939	0.0106	0.0019	NA	3.40001e-08	795624	372250	3.91184e-05	3.21207e-06	TRUE	0.0246302
BMI	CKD	rs8192675	C	T	0.2888	0.0152	0.0018	NA	1.39991e-17	795624	372250	8.96183e-05	6.90415e-07	TRUE	1.36771e-05
BMI	CKD	rs820071	G	T	0.6515	0.0121	0.0018	NA	1.39991e-11	795624	372250	5.67929e-05	1.82871e-06	TRUE	0.00184483
BMI	CKD	rs845084	A	G	0.2678	0.014	0.002	NA	1.29987e-12	795624	372250	6.15832e-05	3.34307e-06	TRUE	0.00243586
BMI	CKD	rs852056	T	C	0.2416	0.0128	0.002	NA	1.79999e-10	795624	372250	5.14791e-05	1.73181e-07	TRUE	0.000664904
BMI	CKD	rs881301	C	T	0.4182	0.0097	0.0017	NA	2.39999e-08	795624	372250	4.09186e-05	9.43707e-08	TRUE	0.0021647
BMI	CKD	rs889398	C	T	0.5753	0.0196	0.0016	NA	1.29987e-32	795624	372250	0.000188575	1.94467e-06	TRUE	5.18106e-10
BMI	CKD	rs896183	A	G	0.4159	0.0102	0.0017	NA	2.30001e-09	795624	372250	4.52456e-05	4.18894e-07	TRUE	0.00220253
BMI	CKD	rs901630	C	T	0.6027	0.0146	0.0017	NA	1.9002e-18	795624	372250	9.2696e-05	1.78728e-09	TRUE	1.38395e-06
BMI	CKD	rs905938	C	T	0.2675	0.0149	0.0019	NA	1.20005e-15	795624	372250	7.72903e-05	6.00838e-06	TRUE	0.00140813
BMI	CKD	rs9077	G	A	0.67	0.0138	0.0019	NA	3.50026e-13	795624	372250	6.63003e-05	3.07958e-06	TRUE	0.00129631
BMI	CKD	rs925421	A	G	0.2657	0.0116	0.002	NA	5.80003e-09	795624	372250	4.22796e-05	3.93658e-06	TRUE	0.0228859
BMI	CKD	rs9294260	A	G	0.4731	0.0147	0.0016	NA	1.80011e-19	795624	372250	0.000106082	1.29098e-06	TRUE	3.93616e-06
BMI	CKD	rs9296723	C	T	0.3616	0.0106	0.0018	NA	4e-09	795624	372250	4.35854e-05	6.86318e-07	TRUE	0.00364353
BMI	CKD	rs9299	T	C	0.6471	0.0121	0.0018	NA	3.59998e-11	795624	372250	5.67929e-05	3.83782e-06	TRUE	0.00497582
BMI	CKD	rs930295	A	C	0.1583	0.0211	0.0023	NA	1e-19	795624	372250	0.000105769	1.58424e-06	TRUE	5.48338e-06
BMI	CKD	rs9318380	A	G	0.1567	0.0143	0.0024	NA	1.89998e-09	795624	372250	4.46194e-05	1.34974e-06	TRUE	0.00545566
BMI	CKD	rs9318686	C	T	0.3375	0.0105	0.0018	NA	1e-08	795624	372250	4.27669e-05	1.93945e-08	TRUE	0.00126778
BMI	CKD	rs9321951	C	T	0.6833	0.0102	0.0019	NA	4.09996e-08	795624	372250	3.62218e-05	3.49409e-06	TRUE	0.0366618
BMI	CKD	rs9326846	G	A	0.311	0.0108	0.0019	NA	7.10003e-09	795624	372250	4.06084e-05	1.63476e-06	TRUE	0.0103102
BMI	CKD	rs934515	A	G	0.1178	0.0185	0.0027	NA	7.59976e-12	795624	372250	5.90043e-05	1.34424e-06	TRUE	0.0010218
BMI	CKD	rs9349239	A	G	0.492	0.0122	0.0017	NA	1.29987e-12	795624	372250	6.47272e-05	9.89844e-06	TRUE	0.013617
BMI	CKD	rs9356132	C	T	0.3166	0.0099	0.0018	NA	3.29997e-08	795624	372250	3.80191e-05	1.29735e-07	TRUE	0.00345859
BMI	CKD	rs936227	G	A	0.6108	0.0118	0.0017	NA	2.29985e-12	795624	372250	6.05526e-05	2.2133e-06	TRUE	0.00152673
BMI	CKD	rs9362662	A	G	0.4799	0.0112	0.0017	NA	1.2e-10	795624	372250	5.45516e-05	4.24031e-06	TRUE	0.0073072
BMI	CKD	rs9388766	T	C	0.2878	0.0109	0.0018	NA	7.59994e-10	795624	372250	4.60873e-05	2.87774e-06	TRUE	0.0103328
BMI	CKD	rs9395747	G	T	0.3005	0.0151	0.0019	NA	2.39994e-15	795624	372250	7.9379e-05	1.21164e-05	TRUE	0.0062593
BMI	CKD	rs9397928	C	T	0.263	0.0119	0.002	NA	1.40001e-09	795624	372250	4.44947e-05	2.71762e-07	TRUE	0.00195721
BMI	CKD	rs9408882	G	A	0.5406	0.0093	0.0016	NA	1.29999e-08	795624	372250	4.2462e-05	8.31326e-06	TRUE	0.0673141
BMI	CKD	rs9426003	G	A	0.7048	0.0116	0.0019	rs12031634	1.40001e-09	795624	372250	4.6847e-05	3.58035e-06	TRUE	0.0126329
BMI	CKD	rs9458814	C	T	0.2332	0.0115	0.002	NA	1.79999e-08	795624	372250	4.15538e-05	3.47589e-07	TRUE	0.00318429
BMI	CKD	rs946824	T	C	0.141	0.0206	0.0026	NA	1.10002e-15	795624	372250	7.88945e-05	6.2675e-06	TRUE	0.00131651
BMI	CKD	rs9475173	A	G	0.6535	0.0108	0.0019	NA	6.59994e-09	795624	372250	4.06084e-05	4.64126e-07	TRUE	0.00415639
BMI	CKD	rs9478671	G	A	0.2087	0.012	0.0021	NA	1.7e-08	795624	372250	4.10392e-05	1.5571e-06	TRUE	0.00938491
BMI	CKD	rs9489622	A	G	0.516	0.0103	0.0017	NA	2.80001e-09	795624	372250	4.6137e-05	1.20323e-05	TRUE	0.0941722
BMI	CKD	rs9507983	C	T	0.3928	0.0156	0.0018	rs1933437	1.39991e-18	795624	372250	9.43966e-05	8.44382e-07	TRUE	9.41781e-06
BMI	CKD	rs9527455	C	A	0.7677	0.0117	0.002	NA	8e-09	795624	372250	4.30117e-05	4.34973e-07	TRUE	0.00297229
BMI	CKD	rs9530843	A	C	0.5558	0.0128	0.0018	NA	4.79954e-13	795624	372250	6.35537e-05	3.92923e-06	TRUE	0.00255742
BMI	CKD	rs9538141	A	G	0.509	0.0164	0.0017	NA	3.50026e-21	795624	372250	0.000116959	1.41302e-06	TRUE	1.24883e-06
BMI	CKD	rs954018	G	A	0.6947	0.013	0.0018	NA	2.09991e-13	795624	372250	6.55551e-05	1.41589e-06	TRUE	0.00050481
BMI	CKD	rs9540493	A	G	0.4419	0.0139	0.0017	NA	8.10028e-17	795624	372250	8.40211e-05	3.16387e-10	TRUE	4.08177e-06
BMI	CKD	rs9547153	G	A	0.3839	0.0098	0.0017	NA	8.70001e-09	795624	372250	4.17666e-05	3.45357e-06	TRUE	0.0204107
BMI	CKD	rs9571687	C	A	0.671	0.0129	0.0018	NA	2.80027e-12	795624	372250	6.45505e-05	7.88683e-06	TRUE	0.00849329
BMI	CKD	rs9615905	T	C	0.45	0.011	0.0017	NA	2.69998e-10	795624	372250	5.26209e-05	1.24937e-07	TRUE	0.000510712
BMI	CKD	rs962796	T	C	0.2052	0.0148	0.0022	NA	5.90065e-12	795624	372250	5.68783e-05	8.36531e-07	TRUE	0.000845668
BMI	CKD	rs9644681	A	G	0.3471	0.0103	0.0018	NA	2e-08	795624	372250	4.11533e-05	7.45139e-07	TRUE	0.00517591
BMI	CKD	rs9650755	G	A	0.2664	0.0154	0.002	NA	2.80027e-15	795624	372250	7.45148e-05	9.717e-07	TRUE	0.000117764
BMI	CKD	rs965961	A	G	0.1027	0.0172	0.0028	NA	6.90001e-10	795624	372250	4.74257e-05	4.22408e-06	TRUE	0.014972
BMI	CKD	rs972283	A	G	0.4849	0.0096	0.0016	NA	5.1e-09	795624	372250	4.52456e-05	2.57481e-06	TRUE	0.00989901
BMI	CKD	rs977747	T	G	0.4051	0.0169	0.0017	NA	1.29987e-24	795624	372250	0.000124198	1.83781e-07	TRUE	6.79544e-08
BMI	CKD	rs980329	C	T	0.2484	0.0133	0.002	NA	2.49977e-11	795624	372250	5.55792e-05	4.62215e-07	TRUE	0.000644898
BMI	CKD	rs9814557	G	A	0.3224	0.01	0.0018	NA	2e-08	795624	372250	3.8791e-05	1.05291e-06	TRUE	0.00879943
BMI	CKD	rs9817583	A	G	0.1703	0.0137	0.0023	NA	2.5e-09	795624	372250	4.45922e-05	4.72876e-07	TRUE	0.00255661
BMI	CKD	rs9827823	T	C	0.8511	0.0193	0.0024	NA	1.20005e-15	795624	372250	8.12737e-05	3.45336e-08	TRUE	8.73022e-06
BMI	CKD	rs9845966	T	G	0.4521	0.0105	0.0017	NA	2.5e-10	795624	372250	4.79461e-05	1.62643e-07	TRUE	0.00102368
BMI	CKD	rs9848399	A	G	0.8754	0.0164	0.0026	NA	2.1e-10	795624	372250	5.00049e-05	5.81443e-06	TRUE	0.018935
BMI	CKD	rs987237	G	A	0.1803	0.0409	0.0021	NA	9.30037e-84	795624	372250	0.000476534	9.19499e-06	TRUE	2.8585e-21
BMI	CKD	rs9904177	G	A	0.2738	0.0117	0.002	NA	2.30001e-09	795624	372250	4.30117e-05	4.93675e-07	TRUE	0.0031892
BMI	CKD	rs9951893	C	T	0.4751	0.0115	0.0017	NA	3.29989e-11	795624	372250	5.7513e-05	2.7726e-07	TRUE	0.000379485
BMI	CKD	rs995258	A	C	0.5779	0.0144	0.0017	NA	4.49987e-17	795624	372250	9.0174e-05	4.25072e-06	TRUE	0.00018117
BMI	CKD	rs9964756	G	T	0.8967	0.0164	0.0028	NA	2.90001e-09	795624	372250	4.31168e-05	1.04561e-06	TRUE	0.00524143
BMI	CKD	rs9965170	G	A	0.571	0.0097	0.0017	rs28471970	2.5e-08	795624	372250	4.09186e-05	8.57453e-07	TRUE	0.00586849
BMI	CKD	rs998732	A	G	0.8422	0.0171	0.0022	NA	1.99986e-14	795624	372250	7.59289e-05	7.01463e-08	TRUE	2.09213e-05
BMI	CKD	rs9989141	T	C	0.6387	0.0162	0.0017	NA	3.59998e-21	795624	372250	0.000114124	1.83416e-07	TRUE	2.41398e-07
BMI	CKD	rs9994654	A	C	0.8027	0.0136	0.0022	NA	3.40001e-10	795624	372250	4.80291e-05	2.04939e-06	TRUE	0.00562059
BMI	CKD	rs999889	G	A	0.7182	0.0108	0.0019	NA	1.40001e-08	795624	372250	4.06084e-05	1.13087e-08	TRUE	0.00160187

## Sheet: BF%-CKD
Exposure	Outcome	SNP	Effect allele	Other allele	Effect allele frequency	Beta	Standard Error	P	Samplesize.exposure	Samplesize.outcome	rsq.exposure	rsq.outcome	Steiger_dir	Steiger_pval
BF%	CKD	rs4788099	G	A	0.3826	0.0269	0.0047	1.21099e-08	65831	372250	0.000497365	9.41284e-06	TRUE	5.36983e-06
BF%	CKD	rs543874	G	A	0.1915	0.0315	0.0058	4.53398e-08	65831	372250	0.000447871	3.23528e-07	TRUE	1.10785e-06
BF%	CKD	rs6567160	C	T	0.25	0.0341	0.0053	1.333e-10	65831	372250	0.000628444	2.17145e-05	TRUE	1.37832e-06
BF%	CKD	rs6755502	C	T	0.8315	0.0392	0.0061	1.41198e-10	65831	372250	0.000626935	8.90936e-07	TRUE	1.19907e-08
BF%	CKD	rs693839	C	T	0.3197	0.0283	0.0049	6.56206e-09	65831	372250	0.000506458	2.94417e-06	TRUE	8.7604e-07
BF%	CKD	rs9906944	C	T	0.6724	0.0333	0.006	2.857e-08	65831	372250	0.000467698	2.28636e-05	TRUE	6.75621e-05

## Sheet: WHR-CKD
Exposure	Outcome	SNP	Effect allele	Other allele	Effect allele frequency	Beta	Standard Error	P	Samplesize.exposure	Samplesize.outcome	rsq.exposure	rsq.outcome	Steiger_dir	Steiger_pval
WHR	CKD	rs10195252	T	C	0.5583	0.044	0.0044	1e-23	117992	372250	0.000846812	4.44935e-06	TRUE	6.40942e-16
WHR	CKD	rs1045241	C	T	0.6917	0.027	0.0049	3.50002e-08	117992	372250	0.000257264	3.99046e-07	TRUE	3.98361e-06
WHR	CKD	rs10804591	A	C	0.85	0.035	0.0054	1.2e-10	117992	372250	0.000355917	4.28452e-07	TRUE	4.99125e-08
WHR	CKD	rs11048470	T	G	0.2333	0.033	0.0049	1.9002e-11	117992	372250	0.000384259	3.66544e-07	TRUE	1.29341e-08
WHR	CKD	rs11075985	A	C	0.4833	0.039	0.0045	5.00035e-18	117992	372250	0.000636184	1.44051e-05	TRUE	1.40657e-10
WHR	CKD	rs11989744	C	T	0.7417	0.035	0.0061	5.39995e-09	117992	372250	0.00027894	1.40153e-05	TRUE	0.000104902
WHR	CKD	rs12679556	G	T	0.2083	0.03	0.0052	7.39997e-09	117992	372250	0.000282012	4.95175e-08	TRUE	7.03513e-07
WHR	CKD	rs1294421	G	T	0.6	0.033	0.0046	8.30042e-13	117992	372250	0.000435991	1.52483e-07	TRUE	8.57395e-10
WHR	CKD	rs1358980	T	C	0.45	0.049	0.0048	2.39994e-24	117992	372250	0.000882432	9.85944e-08	TRUE	1.36674e-18
WHR	CKD	rs1443512	A	C	0.2	0.037	0.0051	2.39994e-13	117992	372250	0.000445886	1.58484e-06	TRUE	2.77226e-09
WHR	CKD	rs17819328	G	T	0.45	0.032	0.0046	1.80011e-12	117992	372250	0.000409978	4.6898e-06	TRUE	6.19063e-08
WHR	CKD	rs1936805	T	C	0.55	0.044	0.0044	7.00003e-24	117992	372250	0.000846812	3.3005e-07	TRUE	1.33431e-17
WHR	CKD	rs2179129	A	G	0.55	0.026	0.0045	1.2e-08	117992	372250	0.000282848	1.79544e-06	TRUE	3.59752e-06
WHR	CKD	rs2765539	T	C	0.7083	0.031	0.005	2.80001e-10	117992	372250	0.000325684	1.39684e-06	TRUE	4.4518e-07
WHR	CKD	rs3902751	A	G	0.225	0.032	0.0051	6.4e-10	117992	372250	0.000333557	2.65432e-06	TRUE	6.37255e-07
WHR	CKD	rs4471313	T	G	0.7232	0.03	0.0052	7.49998e-09	117992	372250	0.000282012	8.77883e-07	TRUE	2.06916e-06
WHR	CKD	rs4646404	G	A	0.625	0.03	0.0051	3.09999e-09	117992	372250	0.000293177	8.72199e-07	TRUE	1.25964e-06
WHR	CKD	rs4846565	G	A	0.6667	0.048	0.0046	3.69999e-25	117992	372250	0.000921979	1.37032e-06	TRUE	2.31152e-18
WHR	CKD	rs489693	A	C	0.4083	0.029	0.0047	1e-09	117992	372250	0.000322563	8.86431e-06	TRUE	7.28486e-06
WHR	CKD	rs863750	T	C	0.5333	0.027	0.0045	1e-09	117992	372250	0.000305018	3.85062e-07	TRUE	4.59921e-07
WHR	CKD	rs9687846	A	G	0.1917	0.034	0.0057	3.40001e-09	117992	372250	0.000301462	8.45717e-08	TRUE	3.21407e-07
WHR	CKD	rs9860730	A	G	0.7667	0.042	0.0048	3.80014e-18	117992	372250	0.000648469	1.068e-05	TRUE	3.01921e-11

## Sheet: HC-CKD
Exposure	Outcome	SNP	Effect allele	Other allele	Effect allele frequency	Beta	Standard Error	P	Samplesize.exposure	Samplesize.outcome	rsq.exposure	rsq.outcome	Steiger_dir	Steiger_pval
HC	CKD	rs10140922	G	T	0.625	0.03	0.0046	4.60045e-11	225453	372250	0.000188622	9.6998e-07	TRUE	1.77405e-06
HC	CKD	rs10195252	C	T	0.4417	0.023	0.0035	7.8001e-11	225453	372250	0.000191507	4.44935e-06	TRUE	1.10545e-05
HC	CKD	rs1046934	C	A	0.375	0.022	0.0037	8.30004e-10	225453	372250	0.000156791	2.3019e-06	TRUE	3.72736e-05
HC	CKD	rs10748128	T	G	0.3583	0.025	0.0038	4.90004e-11	225453	372250	0.000191945	5.9709e-07	TRUE	9.47518e-07
HC	CKD	rs10804591	C	A	0.15	0.037	0.0042	1.10002e-18	225453	372250	0.000344115	4.28452e-07	TRUE	1.99217e-11
HC	CKD	rs10842708	A	G	0.8167	0.022	0.0039	2.69998e-08	225453	372250	0.000141125	2.02267e-07	TRUE	1.84278e-05
HC	CKD	rs10950949	A	C	0.6167	0.021	0.0036	1.5e-08	225453	372250	0.000150909	4.03707e-06	TRUE	0.000117868
HC	CKD	rs10958476	C	T	0.1417	0.027	0.0045	1.2e-09	225453	372250	0.000159654	7.50619e-07	TRUE	1.03234e-05
HC	CKD	rs11107116	T	G	0.2	0.023	0.0042	4e-08	225453	372250	0.000132999	1.00533e-06	TRUE	7.95101e-05
HC	CKD	rs11144688	G	A	0.9083	0.035	0.0063	2.69998e-08	225453	372250	0.000136881	3.27211e-07	TRUE	3.04776e-05
HC	CKD	rs11242	T	C	0.425	0.024	0.0035	2.60016e-12	225453	372250	0.000208518	6.92072e-09	TRUE	7.44302e-08
HC	CKD	rs11612228	T	C	0.3167	0.023	0.004	8.60003e-09	225453	372250	0.000146629	2.09675e-06	TRUE	6.46776e-05
HC	CKD	rs1173770	T	C	0.475	0.026	0.0035	1.29987e-13	225453	372250	0.00024471	8.72791e-07	TRUE	3.54489e-08
HC	CKD	rs11947381	C	T	0.4667	0.027	0.0035	1.9002e-14	225453	372250	0.000263891	1.48709e-08	TRUE	1.52244e-09
HC	CKD	rs12086130	T	C	0.1	0.038	0.006	1.7e-10	225453	372250	0.000177883	4.89459e-08	TRUE	8.87515e-07
HC	CKD	rs12092054	A	G	0.7845	0.029	0.0049	3.09999e-09	225453	372250	0.00015534	7.5654e-06	TRUE	0.000272796
HC	CKD	rs12316131	C	T	0.1917	0.032	0.0042	3.29989e-14	225453	372250	0.000257417	1.8505e-07	TRUE	4.87681e-09
HC	CKD	rs1254257	C	T	0.2833	0.029	0.0048	9.09997e-10	225453	372250	0.000161879	1.78002e-06	TRUE	1.97341e-05
HC	CKD	rs12744534	G	A	0.1441	0.033	0.0052	3.50002e-10	225453	372250	0.000178604	3.53739e-07	TRUE	1.70799e-06
HC	CKD	rs12817549	T	C	0.5667	0.028	0.0035	1.10002e-15	225453	372250	0.000283795	5.43953e-06	TRUE	5.35285e-08
HC	CKD	rs12980348	G	T	0.375	0.028	0.0036	3.50026e-15	225453	372250	0.000268252	1.69451e-07	TRUE	2.18372e-09
HC	CKD	rs13194984	T	G	0.1583	0.031	0.0057	3.69999e-08	225453	372250	0.000131179	1.96493e-06	TRUE	0.000165447
HC	CKD	rs1351394	T	C	0.4833	0.024	0.0034	9.60064e-13	225453	372250	0.000220961	3.02749e-14	TRUE	2.54175e-08
HC	CKD	rs1361109	T	C	0.4083	0.024	0.0036	1.80011e-11	225453	372250	0.000197097	2.45787e-06	TRUE	2.96051e-06
HC	CKD	rs13695	T	C	0.275	0.027	0.0044	5.99998e-10	225453	372250	0.000166993	7.22696e-06	TRUE	0.000125466
HC	CKD	rs1388251	A	G	0.7417	0.023	0.0039	1.79999e-09	225453	372250	0.000154244	1.11695e-06	TRUE	2.06285e-05
HC	CKD	rs1396514	T	C	0.4833	0.021	0.0034	3.2e-10	225453	372250	0.000169182	4.63411e-09	TRUE	1.24286e-06
HC	CKD	rs143384	G	A	0.4	0.044	0.0037	2.80027e-32	225453	372250	0.00062687	4.64132e-06	TRUE	9.77658e-18
HC	CKD	rs1545552	G	A	0.7083	0.03	0.004	8.49963e-14	225453	372250	0.000249438	6.01755e-06	TRUE	5.75164e-07
HC	CKD	rs1662837	C	T	0.275	0.027	0.0037	3.59998e-13	225453	372250	0.00023614	1.96911e-06	TRUE	1.66952e-07
HC	CKD	rs16894959	C	T	0.1	0.035	0.0048	2.90001e-13	225453	372250	0.000235776	2.32907e-06	TRUE	2.1914e-07
HC	CKD	rs17194040	A	G	0.3583	0.024	0.004	6.19998e-10	225453	372250	0.000159654	3.30991e-07	TRUE	6.20291e-06
HC	CKD	rs17346473	G	A	0.2167	0.03	0.0039	2.60016e-14	225453	372250	0.00026239	1.34084e-07	TRUE	2.97247e-09
HC	CKD	rs17819328	T	G	0.55	0.022	0.0036	5.19996e-10	225453	372250	0.000165621	4.6898e-06	TRUE	6.04285e-05
HC	CKD	rs1809889	T	C	0.2417	0.022	0.0039	2.30001e-08	225453	372250	0.000141125	1.87396e-08	TRUE	1.08069e-05
HC	CKD	rs181553	A	G	0.6833	0.028	0.0037	2.09991e-14	225453	372250	0.000253951	3.29406e-07	TRUE	8.57081e-09
HC	CKD	rs2034088	T	C	0.6167	0.021	0.0035	1.29999e-09	225453	372250	0.000159654	6.12309e-06	TRUE	0.000140262
HC	CKD	rs2247341	A	G	0.4167	0.023	0.0036	2.69998e-10	225453	372250	0.000181017	8.71661e-09	TRUE	5.53355e-07
HC	CKD	rs2326788	G	A	0.6917	0.02	0.0036	2e-08	225453	372250	0.000136881	3.42339e-06	TRUE	0.000223461
HC	CKD	rs2377058	G	A	0.25	0.023	0.0037	7.69999e-10	225453	372250	0.000171366	2.58214e-08	TRUE	1.26396e-06
HC	CKD	rs2597513	C	T	0.125	0.033	0.0057	8.40001e-09	225453	372250	0.000148649	5.45038e-06	TRUE	0.000220761
HC	CKD	rs2820443	C	T	0.3	0.047	0.0038	2.80027e-35	225453	372250	0.000678081	1.48767e-06	TRUE	1.36893e-20
HC	CKD	rs3118914	G	T	0.8083	0.032	0.0042	1.69981e-14	225453	372250	0.000257417	2.75654e-06	TRUE	7.03079e-08
HC	CKD	rs3738814	A	G	0.6271	0.03	0.0035	1.59993e-17	225453	372250	0.000325771	4.91511e-06	TRUE	2.96982e-09
HC	CKD	rs3747579	T	C	0.7333	0.022	0.0039	1.29999e-08	225453	372250	0.000141125	1.29459e-06	TRUE	5.69002e-05
HC	CKD	rs3791679	A	G	0.725	0.04	0.0041	1.99986e-22	225453	372250	0.000422004	1.4446e-07	TRUE	4.14635e-14
HC	CKD	rs4130415	T	C	0.8083	0.037	0.0043	5.90065e-18	225453	372250	0.000328301	2.68782e-07	TRUE	4.22545e-11
HC	CKD	rs42235	T	C	0.3417	0.033	0.0038	1.59993e-18	225453	372250	0.000334398	4.16291e-11	TRUE	7.3554e-12
HC	CKD	rs4239437	C	T	0.7417	0.034	0.0043	3.69999e-15	225453	372250	0.000277235	3.81284e-06	TRUE	3.62882e-08
HC	CKD	rs4243400	G	A	0.5	0.023	0.0035	3.29989e-11	225453	372250	0.000191507	1.43526e-06	TRUE	2.16976e-06
HC	CKD	rs4246307	G	A	0.4917	0.024	0.0043	4.20001e-08	225453	372250	0.000138157	2.4441e-06	TRUE	0.000134108
HC	CKD	rs4371882	G	A	0.1667	0.027	0.0045	3.29997e-09	225453	372250	0.000159654	4.78445e-06	TRUE	9.02901e-05
HC	CKD	rs4620037	A	C	0.7917	0.024	0.0043	2.39999e-08	225453	372250	0.000138157	3.77956e-08	TRUE	1.47925e-05
HC	CKD	rs473902	T	G	0.9417	0.057	0.0075	3.40017e-14	225453	372250	0.000256132	2.44829e-06	TRUE	6.26147e-08
HC	CKD	rs4868126	G	T	0.65	0.02	0.0036	1.5e-08	225453	372250	0.000136881	3.18825e-06	TRUE	0.000203095
HC	CKD	rs4973517	T	C	0.75	0.027	0.0044	9.29994e-10	225453	372250	0.000166993	9.84834e-08	TRUE	2.30177e-06
HC	CKD	rs558003	A	G	0.0417	0.045	0.0059	2.99985e-14	225453	372250	0.000257963	2.09104e-07	TRUE	4.98912e-09
HC	CKD	rs561341	G	T	0.175	0.03	0.0049	1.5e-09	225453	372250	0.000166236	6.65339e-08	TRUE	2.19159e-06
HC	CKD	rs5742915	C	T	0.55	0.02	0.0036	1.7e-08	225453	372250	0.000136881	4.83763e-07	TRUE	3.73016e-05
HC	CKD	rs606452	A	C	0.1583	0.028	0.0049	9.29994e-09	225453	372250	0.000144813	8.0851e-08	TRUE	1.06802e-05
HC	CKD	rs6088638	C	T	0.1833	0.028	0.0049	6.90001e-09	225453	372250	0.000144813	6.15607e-06	TRUE	0.000343924
HC	CKD	rs6556079	G	A	0.4083	0.028	0.0045	4.49997e-10	225453	372250	0.000171698	2.27368e-06	TRUE	1.39105e-05
HC	CKD	rs6830062	T	C	0.8417	0.033	0.0048	8.99912e-12	225453	372250	0.000209605	1.00908e-07	TRUE	1.11832e-07
HC	CKD	rs6903448	C	T	0.8417	0.035	0.0047	1.9002e-13	225453	372250	0.000245913	2.25322e-06	TRUE	1.07167e-07
HC	CKD	rs7007820	A	G	0.625	0.02	0.0035	6.80002e-09	225453	372250	0.000144813	6.46055e-07	TRUE	2.57317e-05
HC	CKD	rs7008867	A	G	0.2083	0.023	0.004	4.70002e-09	225453	372250	0.000146629	6.22543e-06	TRUE	0.000314918
HC	CKD	rs714515	A	G	0.5417	0.022	0.0035	7.49998e-10	225453	372250	0.000175219	6.34755e-08	TRUE	1.13888e-06
HC	CKD	rs7223966	A	G	0.325	0.028	0.0038	1.59993e-13	225453	372250	0.000240764	1.96669e-06	TRUE	1.22815e-07
HC	CKD	rs724016	G	A	0.4833	0.048	0.0035	8.00018e-43	225453	372250	0.000833551	2.33043e-07	TRUE	1.92894e-26
HC	CKD	rs7274811	G	T	0.8	0.024	0.004	1.29999e-09	225453	372250	0.000159654	6.13635e-07	TRUE	8.93753e-06
HC	CKD	rs7759938	C	T	0.3583	0.025	0.0037	5.19996e-12	225453	372250	0.000202459	1.04955e-06	TRUE	7.48997e-07
HC	CKD	rs798489	C	T	0.725	0.035	0.0039	5.40008e-19	225453	372250	0.000357108	1.04137e-07	TRUE	3.37842e-12
HC	CKD	rs849141	A	G	0.2917	0.032	0.0038	1.69981e-16	225453	372250	0.000314445	1.68653e-07	TRUE	8.50071e-11
HC	CKD	rs891088	G	A	0.275	0.025	0.0039	1.79999e-10	225453	372250	0.00018223	1.69652e-06	TRUE	4.86326e-06
HC	CKD	rs912057	A	G	0.3833	0.028	0.0036	3.69999e-15	225453	372250	0.000268252	1.61711e-06	TRUE	1.50268e-08
HC	CKD	rs9388766	T	C	0.3333	0.026	0.0037	1.59993e-12	225453	372250	0.000218976	2.87774e-06	TRUE	9.12161e-07
HC	CKD	rs9993613	T	G	0.5083	0.027	0.0045	6.80002e-10	225453	372250	0.000159654	3.09769e-06	TRUE	4.59302e-05

## Sheet: WC-CKD
Exposure	Outcome	SNP	Effect allele	Other allele	Effect allele frequency	Beta	Standard Error	P	Samplesize.exposure	Samplesize.outcome	rsq.exposure	rsq.outcome	Steiger_dir	Steiger_pval
WC	CKD	rs10041657	A	G	0.2167	0.025	0.0038	9.09913e-11	245716	372250	0.000176119	5.19875e-07	TRUE	1.37514e-06
WC	CKD	rs10516107	A	G	0.2917	0.023	0.0035	1e-10	245716	372250	0.000175717	1.1038e-09	TRUE	3.63097e-07
WC	CKD	rs10748826	T	C	0.5776	0.022	0.0035	2.5e-10	245716	372250	0.000160772	2.25129e-09	TRUE	1.17299e-06
WC	CKD	rs10784502	C	T	0.4833	0.018	0.0033	3.29997e-08	245716	372250	0.000121069	1.38335e-08	TRUE	2.81297e-05
WC	CKD	rs10923712	A	G	0.5603	0.036	0.0033	2.60016e-27	245716	372250	0.000484102	8.88353e-11	TRUE	2.61561e-17
WC	CKD	rs1108472	T	C	0.3583	0.019	0.0033	1.2e-08	245716	372250	0.000134893	4.93995e-06	TRUE	0.000302163
WC	CKD	rs11144688	G	A	0.9083	0.034	0.0059	4.49997e-09	245716	372250	0.000135134	3.27211e-07	TRUE	2.11452e-05
WC	CKD	rs11205277	G	A	0.3898	0.026	0.0036	2.60016e-13	245716	372250	0.000212236	5.48854e-06	TRUE	2.5528e-06
WC	CKD	rs1144	C	T	0.275	0.019	0.0035	3.09999e-08	245716	372250	0.000119919	7.60492e-07	TRUE	0.000105453
WC	CKD	rs12127195	A	G	0.325	0.02	0.0035	1.5e-08	245716	372250	0.000132873	2.69488e-07	TRUE	2.28336e-05
WC	CKD	rs12372180	A	G	0.0667	0.04	0.0072	2.5e-08	245716	372250	0.000125594	3.9675e-06	TRUE	0.000391978
WC	CKD	rs12493901	G	A	0.5417	0.02	0.0033	9.20005e-10	245716	372250	0.000149464	1.03297e-06	TRUE	1.61282e-05
WC	CKD	rs12608504	A	G	0.3417	0.02	0.0034	2.80001e-09	245716	372250	0.000140803	2.53782e-08	TRUE	6.66625e-06
WC	CKD	rs12656497	T	C	0.4833	0.022	0.0033	6.59933e-11	245716	372250	0.000180846	8.26973e-07	TRUE	1.40578e-06
WC	CKD	rs12679556	G	T	0.2083	0.025	0.0037	9.70063e-12	245716	372250	0.000185766	4.95175e-08	TRUE	2.49137e-07
WC	CKD	rs12991495	T	C	0.675	0.026	0.0037	5.79963e-13	245716	372250	0.000200921	9.8575e-07	TRUE	3.94213e-07
WC	CKD	rs13083798	A	G	0.5417	0.02	0.0033	1.5e-09	245716	372250	0.000149464	8.29969e-09	TRUE	3.03182e-06
WC	CKD	rs1344674	G	A	0.4833	0.024	0.0032	7.50067e-14	245716	372250	0.000228872	2.49881e-07	TRUE	1.81849e-08
WC	CKD	rs1482852	A	G	0.6	0.026	0.0034	3.69999e-14	245716	372250	0.000237934	7.73294e-06	TRUE	1.14441e-06
WC	CKD	rs16957304	A	G	0.95	0.059	0.011	2.5e-08	245716	372250	0.000117068	2.20733e-06	TRUE	0.000329146
WC	CKD	rs1776897	G	T	0.075	0.058	0.0061	1.29987e-21	245716	372250	0.000367796	1.94814e-06	TRUE	7.80059e-12
WC	CKD	rs1863913	T	C	0.6417	0.024	0.0035	2.99985e-12	245716	372250	0.000191326	5.33478e-07	TRUE	4.63434e-07
WC	CKD	rs1879529	G	T	0.7667	0.023	0.0037	7.00003e-10	245716	372250	0.000157237	3.29276e-07	TRUE	4.15047e-06
WC	CKD	rs1884897	A	G	0.375	0.031	0.0034	9.49948e-20	245716	372250	0.000338212	1.00385e-07	TRUE	3.546e-12
WC	CKD	rs2052670	G	A	0.4083	0.02	0.0034	8.19993e-09	245716	372250	0.000140803	1.42501e-06	TRUE	4.02388e-05
WC	CKD	rs2079795	T	C	0.3	0.025	0.0035	2.70023e-13	245716	372250	0.000207598	2.49908e-06	TRUE	7.9985e-07
WC	CKD	rs2124969	C	T	0.4083	0.02	0.0034	1.2e-09	245716	372250	0.000140803	2.48705e-06	TRUE	7.5378e-05
WC	CKD	rs2214442	G	A	0.4417	0.026	0.0045	3.89996e-09	245716	372250	0.000135842	9.77668e-06	TRUE	0.00103345
WC	CKD	rs2274432	A	G	0.3729	0.024	0.0035	2.39994e-12	245716	372250	0.000191326	2.37761e-06	TRUE	2.2603e-06
WC	CKD	rs2294239	A	G	0.55	0.019	0.0034	2e-08	245716	372250	0.000127076	9.28811e-07	TRUE	7.29882e-05
WC	CKD	rs2745353	T	C	0.55	0.029	0.0032	5.10035e-20	245716	372250	0.000334134	3.30354e-07	TRUE	9.6143e-12
WC	CKD	rs3764419	C	A	0.625	0.02	0.0034	5.49997e-09	245716	372250	0.000140803	1.93135e-07	TRUE	1.10117e-05
WC	CKD	rs3791679	A	G	0.725	0.036	0.0038	3.90032e-21	245716	372250	0.000365132	1.4446e-07	TRUE	5.75609e-13
WC	CKD	rs4246302	G	A	0.3333	0.021	0.0036	3.89996e-09	245716	372250	0.000138466	1.72189e-06	TRUE	5.75879e-05
WC	CKD	rs4369779	C	T	0.7417	0.041	0.004	1.39991e-24	245716	372250	0.000427398	3.73238e-06	TRUE	5.53377e-13
WC	CKD	rs4542783	T	C	0.6121	0.022	0.0039	2.19999e-08	245716	372250	0.000129488	5.51811e-07	TRUE	4.2714e-05
WC	CKD	rs4567683	A	G	0.2833	0.023	0.0037	1.29999e-09	245716	372250	0.000157237	5.59357e-06	TRUE	9.05679e-05
WC	CKD	rs459193	A	G	0.2167	0.023	0.0036	1.5e-10	245716	372250	0.000166092	4.48192e-06	TRUE	3.41317e-05
WC	CKD	rs473902	T	G	0.9417	0.049	0.007	1.29987e-12	245716	372250	0.000199379	2.44829e-06	TRUE	1.36019e-06
WC	CKD	rs4886782	G	A	0.7333	0.024	0.0035	4.19952e-12	245716	372250	0.000191326	3.84722e-08	TRUE	1.55096e-07
WC	CKD	rs606452	A	C	0.1583	0.026	0.0046	8.79995e-09	245716	372250	0.00013	8.0851e-08	TRUE	1.89145e-05
WC	CKD	rs6556301	T	G	0.375	0.026	0.0039	1.39991e-11	245716	372250	0.000180846	1.65584e-07	TRUE	5.23501e-07
WC	CKD	rs6715793	T	C	0.45	0.019	0.0033	2.99999e-09	245716	372250	0.000134893	7.51981e-06	TRUE	0.000641285
WC	CKD	rs6775778	A	G	0.7833	0.022	0.0038	4e-09	245716	372250	0.000136392	3.28893e-06	TRUE	0.000147305
WC	CKD	rs6900530	C	T	0.9583	0.055	0.0091	1.6e-09	245716	372250	0.000148644	8.2458e-06	TRUE	0.00033576
WC	CKD	rs7536458	T	G	0.65	0.03	0.0037	7.89951e-16	245716	372250	0.000267481	8.53341e-06	TRUE	2.35593e-07
WC	CKD	rs754133	A	G	0.3333	0.029	0.0035	4.00037e-17	245716	372250	0.000279324	1.68045e-06	TRUE	2.99693e-09
WC	CKD	rs7684221	G	A	0.8083	0.025	0.0045	2.1e-08	245716	372250	0.000125594	6.98387e-08	TRUE	2.55289e-05
WC	CKD	rs7727544	T	C	0.5917	0.02	0.0033	2.30001e-09	245716	372250	0.000149464	2.51292e-06	TRUE	4.24306e-05
WC	CKD	rs7759938	C	T	0.3583	0.028	0.0035	1.20005e-15	245716	372250	0.000260398	1.04955e-06	TRUE	6.07675e-09
WC	CKD	rs780159	G	A	0.525	0.019	0.0034	1.6e-08	245716	372250	0.000127076	1.6938e-07	TRUE	2.93091e-05
WC	CKD	rs798502	A	C	0.725	0.024	0.0036	2.90001e-11	245716	372250	0.000180846	8.4078e-07	TRUE	1.42643e-06
WC	CKD	rs822531	T	C	0.7333	0.024	0.0044	2.59998e-08	245716	372250	0.000121069	3.21538e-09	TRUE	2.5364e-05
WC	CKD	rs849140	T	C	0.4	0.028	0.0033	5.70033e-17	245716	372250	0.000292908	1.66541e-07	TRUE	1.29276e-10
WC	CKD	rs9435732	C	T	0.825	0.031	0.0037	7.59976e-17	245716	372250	0.000285605	1.39928e-06	TRUE	1.47287e-09
WC	CKD	rs991967	C	A	0.1897	0.026	0.0035	2.90001e-13	245716	372250	0.000224535	3.39868e-06	TRUE	4.28001e-07
WC	CKD	rs998584	A	C	0.475	0.028	0.0037	1.10002e-14	245716	372250	0.000233014	2.59209e-07	TRUE	1.36825e-08

## Sheet: Cigarettes-CKD
Exposure	Outcome	SNP	Effect allele	Other allele	Effect allele frequency	Beta	Standard Error	P	Samplesize.exposure	Samplesize.outcome	rsq.exposure	rsq.outcome	Steiger_dir	Steiger_pval
Cigarettes smoked per day	CKD	rs111240159	T	C	0.0109	0.139192	0.0241571	8.13992e-09	262746	372250	0.000126343	3.98489e-06	TRUE	0.000285499
Cigarettes smoked per day	CKD	rs11671669	G	A	0.9659	0.148958	0.0152748	1.82012e-22	262746	372250	0.000361815	1.39317e-06	TRUE	2.5079e-12
Cigarettes smoked per day	CKD	rs11725618	C	T	0.287	0.036064	0.00615782	4.67003e-09	262746	372250	0.000130528	1.71646e-06	TRUE	7.19168e-05
Cigarettes smoked per day	CKD	rs13141210	C	T	0.52	0.0306543	0.00551458	2.77e-08	262746	372250	0.000117591	2.1421e-10	TRUE	2.13525e-05
Cigarettes smoked per day	CKD	rs1579233	A	G	0.429	0.0318201	0.00556452	1.06999e-08	262746	372250	0.00012444	1.699e-06	TRUE	0.000110341
Cigarettes smoked per day	CKD	rs2084533	T	C	0.319	0.0336406	0.00590094	1.22e-08	262746	372250	0.00012368	2.46915e-06	TRUE	0.000178173
Cigarettes smoked per day	CKD	rs215600	G	A	0.36	0.0492503	0.0057525	1.10002e-17	262746	372250	0.000278901	2.47314e-06	TRUE	2.8911e-09
Cigarettes smoked per day	CKD	rs2273500	C	T	0.159	0.0680938	0.00779553	2.47002e-18	262746	372250	0.000290312	4.73283e-06	TRUE	5.41711e-09
Cigarettes smoked per day	CKD	rs2424888	A	G	0.405	0.0334848	0.00563586	2.76001e-09	262746	372250	0.000134333	2.59933e-06	TRUE	8.99617e-05
Cigarettes smoked per day	CKD	rs3025383	T	C	0.82	0.0578394	0.00704521	2.22024e-16	262746	372250	0.000256458	7.7172e-06	TRUE	2.04408e-07
Cigarettes smoked per day	CKD	rs4785587	G	A	0.489	0.0336223	0.00553496	1.26999e-09	262746	372250	0.000140421	1.82075e-07	TRUE	7.34615e-06
Cigarettes smoked per day	CKD	rs56116178	G	A	0.0848	0.0704391	0.00905599	7.22936e-15	262746	372250	0.000230209	5.63755e-07	TRUE	1.50956e-08
Cigarettes smoked per day	CKD	rs58379124	C	T	0.748	0.0669394	0.00650172	8.99912e-25	262746	372250	0.000403273	3.68874e-06	TRUE	1.01408e-12
Cigarettes smoked per day	CKD	rs632811	A	G	0.649	0.0367137	0.00641049	1.03001e-08	262746	372250	0.000124821	3.21441e-10	TRUE	1.19851e-05
Cigarettes smoked per day	CKD	rs73229090	A	C	0.113	0.0554895	0.00876271	2.44e-10	262746	372250	0.000152597	4.74257e-06	TRUE	6.50634e-05
Cigarettes smoked per day	CKD	rs7431710	G	A	0.356	0.0349579	0.0058102	1.81999e-09	262746	372250	0.000137758	1.35853e-06	TRUE	3.33772e-05
Cigarettes smoked per day	CKD	rs75494138	T	C	0.0618	0.0598763	0.0105682	1.45001e-08	262746	372250	0.000122158	2.1782e-06	TRUE	0.000170836
Cigarettes smoked per day	CKD	rs790564	A	C	0.281	0.0408927	0.00619302	3.97009e-11	262746	372250	0.000165914	1.72393e-06	TRUE	5.62048e-06
Cigarettes smoked per day	CKD	rs7928017	C	A	0.587	0.0329314	0.00555848	3.14e-09	262746	372250	0.000133573	6.61127e-06	TRUE	0.000420435
Cigarettes smoked per day	CKD	rs79409323	T	C	0.9789	0.118594	0.0165579	8.10028e-13	262746	372250	0.000195208	4.97129e-06	TRUE	4.05268e-06
Cigarettes smoked per day	CKD	rs7951365	C	T	0.306	0.0389511	0.00596781	6.62979e-11	262746	372250	0.000162109	2.62298e-07	TRUE	1.61726e-06
Cigarettes smoked per day	CKD	rs8034191	C	T	0.328	0.182567	0.00588925	1e-200	262746	372250	0.00364423	2.01163e-05	TRUE	6.86735e-107
Cigarettes smoked per day	CKD	rs806798	T	C	0.457	0.0308507	0.00553204	2.47999e-08	262746	372250	0.000118352	8.56781e-06	TRUE	0.00180251

## Sheet: Pack years-CKD
Exposure	Outcome	SNP	Effect allele	Other allele	Effect allele frequency	Beta	Standard Error	P	Samplesize.exposure	Samplesize.outcome	rsq.exposure	rsq.outcome	Steiger_dir	Steiger_pval
Pack years of smoking	CKD	rs10226228	G	A	0.374432	0.02661	0.00360341	1.50003e-13	142387	372250	0.000382853	4.6113e-06	TRUE	2.25767e-08
Pack years of smoking	CKD	rs2026174	T	C	0.50966	0.0227741	0.00347892	5.90065e-11	142387	372250	0.000300884	2.96531e-07	TRUE	6.94847e-08
Pack years of smoking	CKD	rs3025360	A	G	0.118495	0.0468273	0.00539032	3.69999e-18	142387	372250	0.000529755	9.3215e-07	TRUE	1.46345e-12
Pack years of smoking	CKD	rs45497800	T	C	0.08757	0.0428018	0.00623775	6.79986e-12	142387	372250	0.000330568	8.00446e-07	TRUE	2.8837e-08
Pack years of smoking	CKD	rs4900590	T	C	0.327769	0.0221113	0.00370877	2.5e-09	142387	372250	0.000249572	7.3427e-06	TRUE	2.66126e-05
Pack years of smoking	CKD	rs6987704	C	T	0.795734	0.0261125	0.00431478	1.40001e-09	142387	372250	0.00025716	5.12012e-06	TRUE	9.84142e-06
Pack years of smoking	CKD	rs7933830	T	C	0.316784	0.0211515	0.00376518	1.89998e-08	142387	372250	0.00022159	2.20981e-07	TRUE	3.71552e-06
Pack years of smoking	CKD	rs8042849	C	T	0.348927	0.0684278	0.00365024	2.09991e-78	142387	372250	0.002462	1.57349e-05	TRUE	1.10101e-48

## Sheet: Maternal smoking-CKD
Exposure	Outcome	SNP	Effect allele	Other allele	Effect allele frequency	Beta	Standard Error	P	Samplesize.exposure	Samplesize.outcome	rsq.exposure	rsq.outcome	Steiger_dir	Steiger_pval
Maternal smoking around birth	CKD	rs12405972	G	T	0.652536	0.00762172	0.00126635	1.76084e-09	289727	372250	0.000125014	3.83628e-06	TRUE	0.000197156
Maternal smoking around birth	CKD	rs12923476	G	A	0.744737	0.00753525	0.00138167	4.9364e-08	289727	372250	0.000102649	3.57052e-06	TRUE	0.000878169
Maternal smoking around birth	CKD	rs2183947	G	A	0.775671	0.00858868	0.00144412	2.72829e-09	289727	372250	0.00012207	7.80024e-08	TRUE	1.38006e-05
Maternal smoking around birth	CKD	rs2273500	C	T	0.144699	0.0123074	0.00171613	7.42848e-13	289727	372250	0.000177488	4.73283e-06	TRUE	6.80768e-06
Maternal smoking around birth	CKD	rs576982	C	T	0.772483	0.0100977	0.0014396	2.31686e-12	289727	372250	0.000169786	7.87689e-06	TRUE	3.6769e-05

## Sheet: Smoking initiation-CKD
Exposure	Outcome	SNP	Effect allele	Other allele	Effect allele frequency	Beta	Standard Error	Proxy SNP	P	Samplesize.exposure	Samplesize.outcome	rsq.exposure	rsq.outcome	Steiger_dir	Steiger_pval
Smoking initiation	CKD	rs10001365	G	A	0.595	0.0249918	0.00364155	NA	6.64967e-12	632802	372250	7.44258e-05	8.79358e-07	TRUE	0.000197128
Smoking initiation	CKD	rs1004787	A	G	0.581	0.0299231	0.0035714	NA	5.26987e-17	632802	372250	0.000110923	4.03278e-06	TRUE	3.67906e-05
Smoking initiation	CKD	rs10233018	G	A	0.503	0.027069	0.00355741	NA	2.74979e-14	632802	372250	9.14893e-05	5.00124e-08	TRUE	6.11102e-06
Smoking initiation	CKD	rs10279261	G	A	0.381	0.0214194	0.00366263	NA	5e-09	632802	372250	5.40429e-05	4.07577e-06	TRUE	0.00983255
Smoking initiation	CKD	rs10490159	T	C	0.388	0.0216492	0.00363352	NA	2.59e-09	632802	372250	5.60968e-05	8.1797e-06	TRUE	0.0249979
Smoking initiation	CKD	rs10498846	T	C	0.473	0.0206103	0.00355561	NA	6.62003e-09	632802	372250	5.30947e-05	6.04565e-08	TRUE	0.000652876
Smoking initiation	CKD	rs1050847	C	T	0.495	0.0216231	0.00358893	NA	1.67001e-09	632802	372250	5.73607e-05	4.32662e-07	TRUE	0.000813318
Smoking initiation	CKD	rs10905461	T	C	0.282	0.0239554	0.00414505	NA	7.35005e-09	632802	372250	5.27786e-05	1.06305e-06	TRUE	0.00254442
Smoking initiation	CKD	rs10945141	A	G	0.262	0.0222363	0.00405302	NA	4.18004e-08	632802	372250	4.75642e-05	3.20353e-06	TRUE	0.0134213
Smoking initiation	CKD	rs11135030	T	C	0.309	0.0226894	0.00386851	NA	4.41001e-09	632802	372250	5.43586e-05	1.58184e-06	TRUE	0.00307107
Smoking initiation	CKD	rs1154693	G	A	0.856	0.0326217	0.00491232	NA	3.12033e-11	632802	372250	6.96856e-05	2.3716e-07	TRUE	0.000141411
Smoking initiation	CKD	rs11658881	G	A	0.418	0.0201357	0.00361066	NA	2.43002e-08	632802	372250	4.91442e-05	8.63586e-06	TRUE	0.0486997
Smoking initiation	CKD	rs11712680	A	C	0.826	0.0270476	0.00457843	NA	3.51002e-09	632802	372250	5.51485e-05	8.81627e-08	TRUE	0.00055745
Smoking initiation	CKD	rs117143374	C	T	0.12	0.0292897	0.00526909	NA	2.76001e-08	632802	372250	4.88282e-05	6.79008e-08	TRUE	0.00112669
Smoking initiation	CKD	rs117695734	A	G	0.9661	0.0551773	0.00881287	NA	3.83999e-10	632802	372250	6.19431e-05	3.60246e-07	TRUE	0.000431966
Smoking initiation	CKD	rs11872397	G	A	0.748	0.0247725	0.00409477	NA	1.43001e-09	632802	372250	5.78348e-05	7.41492e-06	TRUE	0.0181033
Smoking initiation	CKD	rs11873164	C	T	0.865	0.0281425	0.00495178	NA	1.31e-08	632802	372250	5.10404e-05	8.27501e-09	TRUE	0.000638484
Smoking initiation	CKD	rs12025237	A	C	0.876	0.0329992	0.00533915	NA	6.52004e-10	632802	372250	6.03629e-05	2.40877e-06	TRUE	0.00261224
Smoking initiation	CKD	rs12042107	T	C	0.473	0.0222834	0.0035682	NA	4.21998e-10	632802	372250	6.1627e-05	1.81654e-06	TRUE	0.00164344
Smoking initiation	CKD	rs12112638	A	G	0.725	0.024526	0.00404299	NA	1.33999e-09	632802	372250	5.81509e-05	6.4922e-06	TRUE	0.0139598
Smoking initiation	CKD	rs12186738	G	T	0.846	0.0332644	0.00502051	NA	3.41979e-11	632802	372250	6.93693e-05	1.17097e-06	TRUE	0.00045083
Smoking initiation	CKD	rs12333760	T	C	0.796	0.0290467	0.00480127	NA	1.43999e-09	632802	372250	5.78349e-05	1.37512e-07	TRUE	0.000461325
Smoking initiation	CKD	rs12474587	T	G	0.404	0.0276329	0.00358234	NA	1.24997e-14	632802	372250	9.40182e-05	3.91487e-06	TRUE	0.00018663
Smoking initiation	CKD	rs12545053	G	A	0.397	0.0202808	0.00363668	NA	2.43002e-08	632802	372250	4.91442e-05	5.51013e-06	TRUE	0.023978
Smoking initiation	CKD	rs12632110	A	G	0.353	0.0233768	0.00375292	NA	4.78002e-10	632802	372250	6.1311e-05	7.10929e-07	TRUE	0.000717959
Smoking initiation	CKD	rs12662631	T	C	0.299	0.0209986	0.00383381	NA	4.26e-08	632802	372250	4.74059e-05	6.24468e-07	TRUE	0.00316991
Smoking initiation	CKD	rs13030994	A	G	0.485	0.0360925	0.0035563	NA	3.56041e-24	632802	372250	0.000162742	4.42154e-07	TRUE	4.78752e-09
Smoking initiation	CKD	rs13136052	G	T	0.593	0.0198097	0.00358697	NA	3.34996e-08	632802	372250	4.81962e-05	8.64176e-07	TRUE	0.00360323
Smoking initiation	CKD	rs13261666	G	T	0.478	0.0268946	0.00355604	NA	3.90032e-14	632802	372250	9.03839e-05	1.61911e-06	TRUE	6.69992e-05
Smoking initiation	CKD	rs134529	T	C	0.651	0.019984	0.00366078	NA	4.84998e-08	632802	372250	4.70902e-05	2.29526e-08	TRUE	0.00115865
Smoking initiation	CKD	rs1385108	T	C	0.239	0.0246617	0.00415673	NA	2.99999e-09	632802	372250	5.56227e-05	6.33606e-07	TRUE	0.0012583
Smoking initiation	CKD	rs1435741	A	G	0.425	0.0294151	0.00359095	NA	2.63998e-16	632802	372250	0.000106025	6.64409e-07	TRUE	4.42175e-06
Smoking initiation	CKD	rs1445649	C	T	0.525	0.0239932	0.00356484	NA	1.67996e-11	632802	372250	7.15812e-05	1.13917e-06	TRUE	0.000344468
Smoking initiation	CKD	rs17234745	T	C	0.847	0.028562	0.0050491	NA	1.52999e-08	632802	372250	5.05663e-05	1.03257e-06	TRUE	0.00317044
Smoking initiation	CKD	rs17534089	A	G	0.876	0.0322634	0.00518627	NA	5.01003e-10	632802	372250	6.11529e-05	1.28937e-06	TRUE	0.00121128
Smoking initiation	CKD	rs1869243	C	T	0.481	0.0197411	0.00356289	NA	2.97002e-08	632802	372250	4.85121e-05	3.28706e-06	TRUE	0.0126215
Smoking initiation	CKD	rs1971318	T	C	0.141	0.0285074	0.00492533	NA	7.05992e-09	632802	372250	5.29365e-05	4.575e-07	TRUE	0.00139849
Smoking initiation	CKD	rs2276825	C	T	0.252	0.0232182	0.00415673	NA	2.38002e-08	632802	372250	4.93021e-05	6.46166e-07	TRUE	0.00261087
Smoking initiation	CKD	rs2344508	G	A	0.454	0.021972	0.00358324	NA	8.82003e-10	632802	372250	5.94149e-05	6.75607e-08	TRUE	0.000311064
Smoking initiation	CKD	rs2378662	A	G	0.556	0.0209482	0.00356645	NA	4.15997e-09	632802	372250	5.45169e-05	2.59554e-06	TRUE	0.00519548
Smoking initiation	CKD	rs2631024	A	G	0.263	0.0229645	0.00402823	NA	1.17999e-08	632802	372250	5.13567e-05	5.98431e-08	TRUE	0.00080513
Smoking initiation	CKD	rs266047	G	A	0.471	0.0305098	0.00373855	NA	3.3597e-16	632802	372250	0.000105235	7.3477e-08	TRUE	1.32962e-06
Smoking initiation	CKD	rs2678897	A	G	0.625	0.0200873	0.00364321	NA	3.51002e-08	632802	372250	4.80383e-05	1.9599e-06	TRUE	0.00741213
Smoking initiation	CKD	rs3001723	A	G	0.321	0.0335118	0.0038983	NA	8.12082e-18	632802	372250	0.000116769	6.39759e-07	TRUE	1.26997e-06
Smoking initiation	CKD	rs301805	G	T	0.559	0.0214679	0.00361329	NA	2.80001e-09	632802	372250	5.57806e-05	6.21868e-06	TRUE	0.0160168
Smoking initiation	CKD	rs35702515	T	G	0.162	0.0252442	0.00423093	NA	2.43002e-09	632802	372250	5.62549e-05	1.0949e-06	TRUE	0.00178063
Smoking initiation	CKD	rs359240	A	G	0.615	0.0202957	0.00363352	rs359243	2.37001e-08	632802	372250	4.93021e-05	9.99213e-07	TRUE	0.00355219
Smoking initiation	CKD	rs3800227	G	A	0.701	0.0228121	0.00405809	NA	1.93001e-08	632802	372250	4.99343e-05	2.77045e-06	TRUE	0.00891581
Smoking initiation	CKD	rs3801289	A	C	0.649	0.0220618	0.00373982	NA	3.73999e-09	632802	372250	5.49908e-05	2.49121e-09	TRUE	0.000362536
Smoking initiation	CKD	rs3904512	G	A	0.571	0.0211589	0.0035765	NA	3.22998e-09	632802	372250	5.53069e-05	2.83561e-06	TRUE	0.00534961
Smoking initiation	CKD	rs4044321	A	G	0.358	0.0278417	0.00371058	NA	6.07995e-14	632802	372250	8.89616e-05	3.86848e-08	TRUE	7.78049e-06
Smoking initiation	CKD	rs4236259	T	G	0.501	0.0247689	0.00355661	NA	3.34965e-12	632802	372250	7.66375e-05	3.27666e-06	TRUE	0.00077403
Smoking initiation	CKD	rs4352629	C	T	0.508	0.0275284	0.00356881	NA	1.22011e-14	632802	372250	9.40173e-05	3.72544e-07	TRUE	1.08835e-05
Smoking initiation	CKD	rs4523689	A	G	0.592	0.0206091	0.00364321	NA	1.54999e-08	632802	372250	5.05663e-05	4.39902e-06	TRUE	0.0152133
Smoking initiation	CKD	rs4543592	C	T	0.468	0.0219314	0.00356244	NA	7.46002e-10	632802	372250	5.98887e-05	1.33741e-07	TRUE	0.000357598
Smoking initiation	CKD	rs4549681	A	G	0.475	0.0236966	0.00373743	NA	2.29002e-10	632802	372250	6.35231e-05	3.75301e-07	TRUE	0.000368005
Smoking initiation	CKD	rs4674993	A	G	0.793	0.0252122	0.00443619	NA	1.31999e-08	632802	372250	5.10402e-05	3.52954e-08	TRUE	0.000757712
Smoking initiation	CKD	rs4781977	T	C	0.795	0.0238668	0.00436473	NA	4.54004e-08	632802	372250	4.72483e-05	7.44995e-06	TRUE	0.0448145
Smoking initiation	CKD	rs4785836	T	C	0.602	0.0204704	0.00365894	NA	2.26001e-08	632802	372250	4.946e-05	1.03205e-06	TRUE	0.00358015
Smoking initiation	CKD	rs6433897	C	T	0.754	0.0224483	0.00405809	NA	3.16002e-08	632802	372250	4.83544e-05	4.00537e-09	TRUE	0.000850311
Smoking initiation	CKD	rs66680800	G	T	0.603	0.0202716	0.00365268	NA	2.83002e-08	632802	372250	4.86704e-05	1.18453e-06	TRUE	0.00436371
Smoking initiation	CKD	rs6669839	T	C	0.204	0.0260041	0.0043955	NA	3.36001e-09	632802	372250	5.53066e-05	5.53145e-06	TRUE	0.0138243
Smoking initiation	CKD	rs6728726	C	T	0.829	0.0354486	0.00473279	NA	6.72977e-14	632802	372250	8.86459e-05	9.85239e-07	TRUE	4.54816e-05
Smoking initiation	CKD	rs6893752	A	G	0.234	0.0240995	0.00407356	NA	3.24997e-09	632802	372250	5.53066e-05	1.0407e-05	TRUE	0.0414869
Smoking initiation	CKD	rs6948707	G	T	0.42	0.0224656	0.00360199	rs12534763	4.49997e-10	632802	372250	6.14692e-05	1.47953e-07	TRUE	0.000306792
Smoking initiation	CKD	rs7024924	C	T	0.188	0.0257703	0.00468939	NA	3.96004e-08	632802	372250	4.7722e-05	3.60985e-06	TRUE	0.0153247
Smoking initiation	CKD	rs7197072	C	T	0.762	0.0247672	0.0041686	NA	2.77e-09	632802	372250	5.57805e-05	2.6375e-07	TRUE	0.000759424
Smoking initiation	CKD	rs7224742	C	T	0.405	0.0207099	0.00365532	NA	1.43001e-08	632802	372250	5.07244e-05	4.41133e-06	TRUE	0.0150481
Smoking initiation	CKD	rs7322872	C	T	0.218	0.0255713	0.00433474	NA	3.57998e-09	632802	372250	5.49907e-05	1.332e-07	TRUE	0.00064152
Smoking initiation	CKD	rs7555507	C	T	0.504	0.0241444	0.00355604	NA	1.13999e-11	632802	372250	7.28453e-05	8.22014e-08	TRUE	6.51711e-05
Smoking initiation	CKD	rs76214862	A	C	0.798	0.0249903	0.00454745	NA	3.98997e-08	632802	372250	4.77221e-05	1.24823e-06	TRUE	0.00505434
Smoking initiation	CKD	rs76608582	C	A	0.9611	0.0495575	0.00825958	NA	1.93999e-09	632802	372250	5.68868e-05	7.01386e-06	TRUE	0.0178195
Smoking initiation	CKD	rs7901883	G	A	0.754	0.0245289	0.00425066	NA	7.97995e-09	632802	372250	5.26204e-05	1.27329e-06	TRUE	0.00302093
Smoking initiation	CKD	rs7929518	G	A	0.765	0.0242377	0.00428466	NA	1.55998e-08	632802	372250	5.05664e-05	1.79311e-06	TRUE	0.00519992
Smoking initiation	CKD	rs7938812	G	T	0.424	0.0437914	0.00363668	NA	2.71019e-33	632802	372250	0.000229088	1.23734e-06	TRUE	1.12485e-11
Smoking initiation	CKD	rs7969559	A	G	0.312	0.0243756	0.00395946	NA	7.31004e-10	632802	372250	5.98889e-05	8.57667e-06	TRUE	0.0198699
Smoking initiation	CKD	rs8039513	G	A	0.204	0.0263853	0.00453171	NA	5.68002e-09	632802	372250	5.35686e-05	8.74298e-06	TRUE	0.034695
Smoking initiation	CKD	rs846799	A	G	0.505	0.0209452	0.00355565	NA	3.86999e-09	632802	372250	5.48328e-05	3.25438e-07	TRUE	0.000937042
Smoking initiation	CKD	rs962625	G	A	0.24	0.0237181	0.00403803	NA	4.36999e-09	632802	372250	5.45168e-05	2.02505e-07	TRUE	0.000788638
Smoking initiation	CKD	rs993700	T	C	0.234	0.025928	0.00429163	NA	1.52999e-09	632802	372250	5.76769e-05	2.32418e-06	TRUE	0.00329593

[truncated: 17 more sheets: Age of smoking initiation-CKD, Alcoholic drinking-CKD, Coffee intake-CKD, SBP-CKD, DBP-CKD, TG-CKD, TC-CKD, HDL-C-CKD, LDL-C-CKD, Fasting glucose-CKD, Fasting insulin-CKD, MVPA-CKD, VPA-CKD, Sedentary behavior-CKD, Household income-CKD, T1D-CKD, T2D-CKD]
